# Supplementary material for: Stereoselective synthesis of heterocyclic tetraphenylethylene analogues with configuration-dependent solid-state luminescence
Source: Chem Sci. 2025 May 5;16(23):10523–31. doi: 10.1039/d4sc08333d (PMC12070306; doi:10.1039/d4sc08333d)
Supplement: SC-016-D4SC08333D-s002 [file SC-016-D4SC08333D-s002.cif]

# Supplementary Information (SI) for Chemical Science.
# This journal is © The Royal Society of Chemistry 2025

####################################################################### 
# 
# This file contains crystal structure data downloaded from the 
# Cambridge Structural Database (CSD) hosted by the Cambridge 
# Crystallographic Data Centre (CCDC).
# 
# Full information about CCDC data access policies and citation 
# guidelines are available at http://www.ccdc.cam.ac.uk/access/V1 
# 
# Audit and citation data items may have been added by the CCDC. 
# Please retain this information to preserve the provenance of 
# this file and to allow appropriate attribution of the data. 
# 
#######################################################################

data_(E)-DTS-1
_database_code_depnum_ccdc_archive 'CCDC 2406191'
loop_
_audit_author_name
_audit_author_address
'Erwann Jeanneau'
;universite Claude Bernard Lyon
France
;
_audit_update_record             
;
2024-11-28 deposited with the CCDC.	2025-05-05 downloaded from the CCDC.
;
_audit_creation_date             2020-09-22
_audit_creation_method           
;
Olex2 1.3
(compiled 2020.07.31 svn.rc2a77460 for OlexSys, GUI svn.r6145)
;
_shelx_SHELXL_version_number     2018/3
loop_
_audit_author_email
''
''
_chemical_name_common            ?
_chemical_name_systematic        ?
_chemical_formula_moiety         'C32 H26 N6'
_chemical_formula_sum            'C32 H26 N6'
_chemical_formula_weight         494.59
_chemical_melting_point          ?
_chemical_oxdiff_formula         'C32 H26 N6'
loop_
_atom_type_symbol
_atom_type_description
_atom_type_scat_dispersion_real
_atom_type_scat_dispersion_imag
_atom_type_scat_source
C C 0.0033 0.0016 'International Tables Vol C Tables 4.2.6.8 and 6.1.1.4'
H H 0.0000 0.0000 'International Tables Vol C Tables 4.2.6.8 and 6.1.1.4'
N N 0.0061 0.0033 'International Tables Vol C Tables 4.2.6.8 and 6.1.1.4'

_shelx_space_group_comment       
;
The symmetry employed for this shelxl refinement is uniquely defined
by the following loop, which should always be used as a source of
symmetry information in preference to the above space-group names.
They are only intended as comments.
;
_space_group_crystal_system      orthorhombic
_space_group_IT_number           61
_space_group_name_H-M_alt        'P b c a'
_space_group_name_Hall           '-P 2ac 2ab'
loop_
_space_group_symop_operation_xyz
'x, y, z'
'-x+1/2, -y, z+1/2'
'-x, y+1/2, -z+1/2'
'x+1/2, -y+1/2, -z'
'-x, -y, -z'
'x-1/2, y, -z-1/2'
'x, -y-1/2, z-1/2'
'-x-1/2, y-1/2, z'

_cell_length_a                   9.0736(12)
_cell_length_b                   14.8909(18)
_cell_length_c                   19.280(2)
_cell_angle_alpha                90
_cell_angle_beta                 90
_cell_angle_gamma                90
_cell_volume                     2605.0(5)
_cell_formula_units_Z            4
_cell_measurement_reflns_used    4928
_cell_measurement_temperature    150.01(10)
_cell_measurement_theta_max      29.0440
_cell_measurement_theta_min      3.4270
_shelx_estimated_absorpt_T_max   ?
_shelx_estimated_absorpt_T_min   ?
_exptl_absorpt_coefficient_mu    0.077
_exptl_absorpt_correction_T_max  0.985
_exptl_absorpt_correction_T_min  0.974
_exptl_absorpt_correction_type   analytical
_exptl_absorpt_process_details   
;
CrysAlisPro 1.171.40.67a (Rigaku Oxford Diffraction, 2019)
Analytical numeric absorption correction using a multifaceted crystal
			model based on expressions derived by R.C. Clark & J.S. Reid.
(Clark, R. C. & Reid, J. S. (1995). Acta Cryst. A51, 887-897)
Empirical absorption correction using spherical harmonics,
 implemented in SCALE3 ABSPACK scaling algorithm.
;
_exptl_absorpt_special_details   ?
_exptl_crystal_colour            colourless
_exptl_crystal_colour_primary    colourless
_exptl_crystal_density_diffrn    1.261
_exptl_crystal_density_meas      ?
_exptl_crystal_density_method    ?
_exptl_crystal_description       block
_exptl_crystal_F_000             1040
loop_
_exptl_crystal_face_index_h
_exptl_crystal_face_index_k
_exptl_crystal_face_index_l
_exptl_crystal_face_perp_dist
0 21 -5 0.1248
-5 -4 -25 0.2365
-3 -19 -11 0.2997
3 -11 22 0.2683
5 4 25 0.2286
10 -5 -15 0.1360
0 11 23 0.2037
-7 8 20 0.1124
-12 -6 -6 0.1362
-12 2 10 0.0951
10 -12 -4 0.2065
-10 13 6 0.0914
-9 7 -16 0.2198
7 16 -10 0.1203

_exptl_crystal_size_max          0.547
_exptl_crystal_size_mid          0.501
_exptl_crystal_size_min          0.242
loop_
_exptl_oxdiff_crystal_face_indexfrac_h
_exptl_oxdiff_crystal_face_indexfrac_k
_exptl_oxdiff_crystal_face_indexfrac_l
_exptl_oxdiff_crystal_face_x
_exptl_oxdiff_crystal_face_y
_exptl_oxdiff_crystal_face_z
0.3758 20.6210 -5.0250 -0.9154 0.0235 -0.4019
-4.5397 -3.5503 -24.8947 -0.3959 0.0121 0.9182
-3.0065 -18.5950 -10.8241 0.4955 -0.0115 0.8685
3.2386 -10.6117 22.3416 0.8956 -0.0244 -0.4443
4.5426 3.7293 24.8486 0.3879 -0.0119 -0.9216
10.3553 -4.9956 -14.7689 -0.0248 -0.9614 0.2739
0.0952 11.4556 22.7391 0.0067 0.3293 -0.9442
-6.9548 8.4692 20.0902 0.0198 0.7961 -0.6049
-12.0013 -5.7299 -5.7945 0.0218 0.7756 0.6308
-11.7886 2.4279 10.3310 0.0263 0.9987 -0.0435
10.4341 -11.8847 -3.6756 0.4728 -0.8706 0.1358
-9.6244 13.0413 6.2270 -0.4611 0.8485 -0.2596
-9.2855 7.3887 -15.9543 -0.6831 0.5257 0.5069
6.8893 15.9093 -10.1103 -0.7839 -0.5391 -0.3082

_exptl_transmission_factor_max   ?
_exptl_transmission_factor_min   ?
_diffrn_reflns_av_R_equivalents  0.0669
_diffrn_reflns_av_unetI/netI     0.0479
_diffrn_reflns_Laue_measured_fraction_full 0.998
_diffrn_reflns_Laue_measured_fraction_max 0.902
_diffrn_reflns_limit_h_max       10
_diffrn_reflns_limit_h_min       -12
_diffrn_reflns_limit_k_max       20
_diffrn_reflns_limit_k_min       -20
_diffrn_reflns_limit_l_max       21
_diffrn_reflns_limit_l_min       -26
_diffrn_reflns_number            17447
_diffrn_reflns_point_group_measured_fraction_full 0.998
_diffrn_reflns_point_group_measured_fraction_max 0.902
_diffrn_reflns_theta_full        25.242
_diffrn_reflns_theta_max         29.632
_diffrn_reflns_theta_min         2.833
_diffrn_ambient_environment      N~2~
_diffrn_ambient_temperature      150.01(10)
_diffrn_detector                 'CCD plate'
_diffrn_detector_area_resol_mean 10.4685
_diffrn_detector_type            Atlas
_diffrn_measured_fraction_theta_full 0.998
_diffrn_measured_fraction_theta_max 0.902
_diffrn_measurement_details      
;
List of Runs (angles in degrees, time in seconds):

  # Type    Start    End  Width  t~exp~   \w     \q     \k     \f   Frames
#--------------------------------------------------------------------------
  1  \w    -97.00 -35.00   1.00   10.00    --  -10.24 178.00-150.00   62
  2  \w    -97.00 -35.00   1.00   10.00    --  -10.24 178.00 -30.00   62
  3  \w    -43.00  36.00   1.00   10.00    --  -10.24  77.00-180.00   79
  4  \w      4.00  51.00   1.00   10.00    --   11.34 -99.00-180.00   47
  5  \w     10.00  28.00   1.00   10.00    --   11.34  77.00  90.00   18
;
_diffrn_measurement_device       'four-circle diffractometer'
_diffrn_measurement_device_type  'Xcalibur, Atlas, Gemini ultra'
_diffrn_measurement_method       '\w scans'
_diffrn_orient_matrix_type       
'CrysAlisPro convention (1999,Acta A55,543-557)'
_diffrn_orient_matrix_UB_11      0.0073298000
_diffrn_orient_matrix_UB_12      -0.0395981000
_diffrn_orient_matrix_UB_13      0.0202139000
_diffrn_orient_matrix_UB_21      -0.0730342000
_diffrn_orient_matrix_UB_22      0.0054078000
_diffrn_orient_matrix_UB_23      0.0120616000
_diffrn_orient_matrix_UB_31      -0.0264967000
_diffrn_orient_matrix_UB_32      -0.0259182000
_diffrn_orient_matrix_UB_33      -0.0283557000
_diffrn_radiation_monochromator  graphite
_diffrn_radiation_probe          x-ray
_diffrn_radiation_type           'Mo K\a'
_diffrn_radiation_wavelength     0.71073
_diffrn_source                   'fine-focus sealed X-ray tube'
_diffrn_source_type              'Enhance (Mo) X-ray Source'
_reflns_Friedel_coverage         0.000
_reflns_Friedel_fraction_full    .
_reflns_Friedel_fraction_max     .
_reflns_number_gt                2326
_reflns_number_total             3323
_reflns_odcompleteness_completeness 99.64
_reflns_odcompleteness_iscentric 1
_reflns_odcompleteness_theta     26.32
_reflns_special_details          
;
 Reflections were merged by SHELXL according to the crystal
 class for the calculation of statistics and refinement.
 
 _reflns_Friedel_fraction is defined as the number of unique
 Friedel pairs measured divided by the number that would be
 possible theoretically, ignoring centric projections and
 systematic absences.
;
_reflns_threshold_expression     'I > 2\s(I)'
_computing_cell_refinement       'CrysAlisPro 1.171.40.67a (Rigaku OD, 2019)'
_computing_data_collection       'CrysAlisPro 1.171.40.67a (Rigaku OD, 2019)'
_computing_data_reduction        'CrysAlisPro 1.171.40.67a (Rigaku OD, 2019)'
_computing_molecular_graphics    'Olex2 1.3 (Dolomanov et al., 2009)'
_computing_publication_material  'Olex2 1.3 (Dolomanov et al., 2009)'
_computing_structure_refinement  'SHELXL 2018/3 (Sheldrick, 2015)'
_computing_structure_solution    'SHELXT  (Sheldrick, 2015)'
_refine_diff_density_max         0.347
_refine_diff_density_min         -0.360
_refine_diff_density_rms         0.070
_refine_ls_extinction_coef       0.012(2)
_refine_ls_extinction_expression Fc^*^=kFc[1+0.001xFc^2^\l^3^/sin(2\q)]^-1/4^
_refine_ls_extinction_method     'SHELXL-2018/3 (Sheldrick 2018)'
_refine_ls_goodness_of_fit_ref   1.088
_refine_ls_hydrogen_treatment    constr
_refine_ls_matrix_type           full
_refine_ls_number_parameters     173
_refine_ls_number_reflns         3323
_refine_ls_number_restraints     0
_refine_ls_R_factor_all          0.1019
_refine_ls_R_factor_gt           0.0669
_refine_ls_restrained_S_all      1.088
_refine_ls_shift/su_max          0.000
_refine_ls_shift/su_mean         0.000
_refine_ls_structure_factor_coef Fsqd
_refine_ls_weighting_details     
'w=1/[\s^2^(Fo^2^)+(0.0833P)^2^+1.7462P] where P=(Fo^2^+2Fc^2^)/3'
_refine_ls_weighting_scheme      calc
_refine_ls_wR_factor_gt          0.1605
_refine_ls_wR_factor_ref         0.2028
_refine_special_details          ?
_olex2_refinement_description    
;
1. Fixed Uiso
 At 1.2 times of:
  All C(H) groups, All C(H,H) groups
2.a Secondary CH2 refined with riding coordinates:
 C4(H4A,H4B)
2.b Aromatic/amide H refined with riding coordinates:
 C3(H3), C6(H6), C7(H7), C8(H8), C9(H9), C10(H10), C12(H12), C13(H13),
 C14(H14), C15(H15), C16(H16)
;
_atom_sites_solution_hydrogens   geom
_atom_sites_solution_primary     dual
_atom_sites_solution_secondary   ?
loop_
_atom_site_label
_atom_site_type_symbol
_atom_site_fract_x
_atom_site_fract_y
_atom_site_fract_z
_atom_site_U_iso_or_equiv
_atom_site_adp_type
_atom_site_occupancy
_atom_site_site_symmetry_order
_atom_site_calc_flag
_atom_site_refinement_flags_posn
_atom_site_refinement_flags_adp
_atom_site_refinement_flags_occupancy
_atom_site_disorder_assembly
_atom_site_disorder_group
N1 N 0.5277(2) 0.62404(11) 0.62575(8) 0.0331(4) Uani 1 1 d . . . . .
N2 N 0.6005(2) 0.62056(12) 0.68450(9) 0.0349(4) Uani 1 1 d . . . . .
N3 N 0.68922(19) 0.54825(12) 0.68114(8) 0.0308(4) Uani 1 1 d . . . . .
C1 C 0.5081(2) 0.54107(13) 0.51469(10) 0.0279(4) Uani 1 1 d . . . . .
C2 C 0.5681(2) 0.55328(13) 0.58520(10) 0.0285(4) Uani 1 1 d . . . . .
C3 C 0.6720(2) 0.50503(14) 0.62090(10) 0.0311(5) Uani 1 1 d . . . . .
H3 H 0.720215 0.453245 0.606334 0.037 Uiso 1 1 calc R U . . .
C4 C 0.7829(2) 0.52414(16) 0.74022(10) 0.0360(5) Uani 1 1 d . . . . .
H4A H 0.825449 0.578164 0.759955 0.043 Uiso 1 1 calc R U . . .
H4B H 0.862980 0.486155 0.724366 0.043 Uiso 1 1 calc R U . . .
C5 C 0.6961(2) 0.47540(14) 0.79510(10) 0.0314(5) Uani 1 1 d . . . . .
C6 C 0.6540(3) 0.38680(16) 0.78560(15) 0.0484(6) Uani 1 1 d . . . . .
H6 H 0.680514 0.356324 0.745387 0.058 Uiso 1 1 calc R U . . .
C7 C 0.5722(3) 0.3439(2) 0.8364(2) 0.0746(11) Uani 1 1 d . . . . .
H7 H 0.543543 0.284476 0.830356 0.090 Uiso 1 1 calc R U . . .
C8 C 0.5330(3) 0.3894(3) 0.8962(2) 0.0827(13) Uani 1 1 d . . . . .
H8 H 0.478992 0.360359 0.930520 0.099 Uiso 1 1 calc R U . . .
C9 C 0.5736(3) 0.4768(3) 0.90473(15) 0.0698(10) Uani 1 1 d . . . . .
H9 H 0.546124 0.507504 0.944713 0.084 Uiso 1 1 calc R U . . .
C10 C 0.6546(3) 0.51986(18) 0.85472(11) 0.0434(6) Uani 1 1 d . . . . .
H10 H 0.681791 0.579512 0.861074 0.052 Uiso 1 1 calc R U . . .
C11 C 0.4730(2) 0.62507(13) 0.47554(10) 0.0270(4) Uani 1 1 d . . . . .
C12 C 0.3535(2) 0.67944(14) 0.49306(11) 0.0356(5) Uani 1 1 d . . . . .
H12 H 0.294973 0.664758 0.530997 0.043 Uiso 1 1 calc R U . . .
C13 C 0.3216(3) 0.75529(16) 0.45413(12) 0.0426(6) Uani 1 1 d . . . . .
H13 H 0.240866 0.790698 0.465739 0.051 Uiso 1 1 calc R U . . .
C14 C 0.4087(3) 0.77867(15) 0.39831(12) 0.0430(6) Uani 1 1 d . . . . .
H14 H 0.386687 0.829565 0.372344 0.052 Uiso 1 1 calc R U . . .
C15 C 0.5291(3) 0.72598(15) 0.38115(11) 0.0386(5) Uani 1 1 d . . . . .
H15 H 0.588333 0.741586 0.343684 0.046 Uiso 1 1 calc R U . . .
C16 C 0.5612(2) 0.65012(14) 0.41976(10) 0.0322(5) Uani 1 1 d . . . . .
H16 H 0.642832 0.615405 0.408257 0.039 Uiso 1 1 calc R U . . .

loop_
_atom_site_aniso_label
_atom_site_aniso_U_11
_atom_site_aniso_U_22
_atom_site_aniso_U_33
_atom_site_aniso_U_23
_atom_site_aniso_U_13
_atom_site_aniso_U_12
N1 0.0383(10) 0.0324(9) 0.0285(8) -0.0018(7) -0.0021(7) 0.0009(8)
N2 0.0399(11) 0.0362(10) 0.0287(8) -0.0006(7) -0.0028(7) 0.0017(8)
N3 0.0293(9) 0.0362(9) 0.0268(8) 0.0009(7) -0.0009(7) -0.0018(7)
C1 0.0244(10) 0.0296(10) 0.0296(9) 0.0014(8) 0.0004(8) 0.0029(8)
C2 0.0282(10) 0.0290(10) 0.0284(9) 0.0013(8) 0.0029(8) -0.0013(8)
C3 0.0290(11) 0.0340(10) 0.0304(9) -0.0004(8) -0.0020(8) 0.0026(8)
C4 0.0298(11) 0.0477(12) 0.0305(10) 0.0018(9) -0.0068(8) -0.0037(9)
C5 0.0264(10) 0.0361(11) 0.0318(10) 0.0039(8) -0.0065(8) 0.0009(8)
C6 0.0477(15) 0.0372(12) 0.0603(15) 0.0054(11) -0.0160(12) -0.0044(11)
C7 0.0500(18) 0.0571(18) 0.117(3) 0.0492(19) -0.0304(19) -0.0183(14)
C8 0.0350(15) 0.130(3) 0.083(2) 0.072(2) 0.0035(15) 0.0031(18)
C9 0.0501(17) 0.112(3) 0.0474(15) 0.0283(18) 0.0132(13) 0.0244(18)
C10 0.0450(14) 0.0533(14) 0.0318(11) 0.0036(10) -0.0006(10) 0.0126(11)
C11 0.0272(10) 0.0266(9) 0.0273(9) -0.0019(7) -0.0026(7) 0.0005(8)
C12 0.0347(11) 0.0379(11) 0.0343(10) 0.0010(9) 0.0023(9) 0.0061(9)
C13 0.0429(13) 0.0407(12) 0.0441(12) 0.0011(10) -0.0008(10) 0.0163(10)
C14 0.0509(15) 0.0343(11) 0.0439(12) 0.0106(10) -0.0062(11) 0.0069(10)
C15 0.0391(12) 0.0381(12) 0.0385(11) 0.0082(9) 0.0015(9) -0.0020(10)
C16 0.0302(10) 0.0313(10) 0.0352(10) 0.0014(8) 0.0008(8) 0.0031(8)

_geom_special_details            
;
 All esds (except the esd in the dihedral angle between two l.s. planes)
 are estimated using the full covariance matrix.  The cell esds are taken
 into account individually in the estimation of esds in distances, angles
 and torsion angles; correlations between esds in cell parameters are only
 used when they are defined by crystal symmetry.  An approximate (isotropic)
 treatment of cell esds is used for estimating esds involving l.s. planes.
;
loop_
_geom_bond_atom_site_label_1
_geom_bond_atom_site_label_2
_geom_bond_distance
_geom_bond_site_symmetry_2
_geom_bond_publ_flag
N1 N2 1.312(2) . ?
N1 C2 1.362(3) . ?
N2 N3 1.346(2) . ?
N3 C3 1.337(3) . ?
N3 C4 1.466(3) . ?
C1 C1 1.356(4) 5_666 ?
C1 C2 1.475(3) . ?
C1 C11 1.495(3) . ?
C2 C3 1.371(3) . ?
C3 H3 0.9300 . ?
C4 H4A 0.9700 . ?
C4 H4B 0.9700 . ?
C4 C5 1.506(3) . ?
C5 C6 1.386(3) . ?
C5 C10 1.379(3) . ?
C6 H6 0.9300 . ?
C6 C7 1.385(4) . ?
C7 H7 0.9300 . ?
C7 C8 1.383(5) . ?
C8 H8 0.9300 . ?
C8 C9 1.363(6) . ?
C9 H9 0.9300 . ?
C9 C10 1.371(4) . ?
C10 H10 0.9300 . ?
C11 C12 1.395(3) . ?
C11 C16 1.391(3) . ?
C12 H12 0.9300 . ?
C12 C13 1.387(3) . ?
C13 H13 0.9300 . ?
C13 C14 1.380(3) . ?
C14 H14 0.9300 . ?
C14 C15 1.385(3) . ?
C15 H15 0.9300 . ?
C15 C16 1.384(3) . ?
C16 H16 0.9300 . ?

loop_
_geom_angle_atom_site_label_1
_geom_angle_atom_site_label_2
_geom_angle_atom_site_label_3
_geom_angle
_geom_angle_site_symmetry_1
_geom_angle_site_symmetry_3
_geom_angle_publ_flag
N2 N1 C2 109.22(17) . . ?
N1 N2 N3 106.92(16) . . ?
N2 N3 C4 120.36(17) . . ?
C3 N3 N2 110.92(17) . . ?
C3 N3 C4 128.67(18) . . ?
C1 C1 C2 122.4(2) 5_666 . ?
C1 C1 C11 121.4(2) 5_666 . ?
C2 C1 C11 116.14(16) . . ?
N1 C2 C1 121.64(18) . . ?
N1 C2 C3 107.60(18) . . ?
C3 C2 C1 130.68(18) . . ?
N3 C3 C2 105.33(18) . . ?
N3 C3 H3 127.3 . . ?
C2 C3 H3 127.3 . . ?
N3 C4 H4A 109.4 . . ?
N3 C4 H4B 109.4 . . ?
N3 C4 C5 111.12(17) . . ?
H4A C4 H4B 108.0 . . ?
C5 C4 H4A 109.4 . . ?
C5 C4 H4B 109.4 . . ?
C6 C5 C4 120.7(2) . . ?
C10 C5 C4 119.8(2) . . ?
C10 C5 C6 119.5(2) . . ?
C5 C6 H6 120.2 . . ?
C7 C6 C5 119.5(3) . . ?
C7 C6 H6 120.2 . . ?
C6 C7 H7 119.9 . . ?
C8 C7 C6 120.1(3) . . ?
C8 C7 H7 119.9 . . ?
C7 C8 H8 120.0 . . ?
C9 C8 C7 119.9(3) . . ?
C9 C8 H8 120.0 . . ?
C8 C9 H9 119.8 . . ?
C8 C9 C10 120.4(3) . . ?
C10 C9 H9 119.8 . . ?
C5 C10 H10 119.7 . . ?
C9 C10 C5 120.5(3) . . ?
C9 C10 H10 119.7 . . ?
C12 C11 C1 121.94(18) . . ?
C16 C11 C1 119.46(17) . . ?
C16 C11 C12 118.60(18) . . ?
C11 C12 H12 119.9 . . ?
C13 C12 C11 120.3(2) . . ?
C13 C12 H12 119.9 . . ?
C12 C13 H13 119.7 . . ?
C14 C13 C12 120.5(2) . . ?
C14 C13 H13 119.7 . . ?
C13 C14 H14 120.2 . . ?
C13 C14 C15 119.7(2) . . ?
C15 C14 H14 120.2 . . ?
C14 C15 H15 120.0 . . ?
C16 C15 C14 120.0(2) . . ?
C16 C15 H15 120.0 . . ?
C11 C16 H16 119.6 . . ?
C15 C16 C11 120.9(2) . . ?
C15 C16 H16 119.6 . . ?

loop_
_geom_torsion_atom_site_label_1
_geom_torsion_atom_site_label_2
_geom_torsion_atom_site_label_3
_geom_torsion_atom_site_label_4
_geom_torsion
_geom_torsion_site_symmetry_1
_geom_torsion_site_symmetry_2
_geom_torsion_site_symmetry_3
_geom_torsion_site_symmetry_4
_geom_torsion_publ_flag
N1 N2 N3 C3 -0.8(2) . . . . ?
N1 N2 N3 C4 -178.25(18) . . . . ?
N1 C2 C3 N3 0.2(2) . . . . ?
N2 N1 C2 C1 -177.86(18) . . . . ?
N2 N1 C2 C3 -0.7(2) . . . . ?
N2 N3 C3 C2 0.3(2) . . . . ?
N2 N3 C4 C5 79.7(2) . . . . ?
N3 C4 C5 C6 74.6(3) . . . . ?
N3 C4 C5 C10 -103.8(2) . . . . ?
C1 C1 C2 N1 -150.7(2) 5_666 . . . ?
C1 C1 C2 C3 32.9(4) 5_666 . . . ?
C1 C1 C11 C12 111.4(3) 5_666 . . . ?
C1 C1 C11 C16 -68.3(3) 5_666 . . . ?
C1 C2 C3 N3 177.0(2) . . . . ?
C1 C11 C12 C13 -177.9(2) . . . . ?
C1 C11 C16 C15 178.03(19) . . . . ?
C2 N1 N2 N3 0.9(2) . . . . ?
C2 C1 C11 C12 -71.6(2) . . . . ?
C2 C1 C11 C16 108.7(2) . . . . ?
C3 N3 C4 C5 -97.3(3) . . . . ?
C4 N3 C3 C2 177.55(19) . . . . ?
C4 C5 C6 C7 -179.0(2) . . . . ?
C4 C5 C10 C9 179.0(2) . . . . ?
C5 C6 C7 C8 0.0(4) . . . . ?
C6 C5 C10 C9 0.6(4) . . . . ?
C6 C7 C8 C9 0.7(5) . . . . ?
C7 C8 C9 C10 -0.7(5) . . . . ?
C8 C9 C10 C5 0.1(4) . . . . ?
C10 C5 C6 C7 -0.6(3) . . . . ?
C11 C1 C2 N1 32.3(3) . . . . ?
C11 C1 C2 C3 -144.1(2) . . . . ?
C11 C12 C13 C14 -0.9(3) . . . . ?
C12 C11 C16 C15 -1.7(3) . . . . ?
C12 C13 C14 C15 -0.1(4) . . . . ?
C13 C14 C15 C16 0.2(4) . . . . ?
C14 C15 C16 C11 0.7(3) . . . . ?
C16 C11 C12 C13 1.8(3) . . . . ?

loop_
_diffrn_refln_index_h
_diffrn_refln_index_k
_diffrn_refln_index_l
_diffrn_refln_intensity_net
_diffrn_refln_intensity_u
_diffrn_refln_scale_group_code
0 0 -3 -48.1083 30.104 1
0 0 -4 292292 2710.56 3
0 0 -4 290314 2393.39 1
0 0 -5 60.9444 83.5764 3
0 0 5 -10.4679 44.6335 4
0 0 -5 181.648 74.9827 1
0 0 -6 78.0068 84.5671 3
0 0 6 169.735 93.6528 4
0 0 -6 171.062 107.343 1
0 0 6 188.635 86.2561 1
0 0 -7 108.007 95.9246 3
0 0 7 28.0931 56.8989 3
0 0 7 -65.8335 33.5226 1
0 0 7 47.5819 112.012 4
0 0 -8 86826.2 2083.07 3
0 0 8 83747.3 1843.47 1
0 0 8 85795 2187.39 4
0 0 -9 114.729 129.101 3
0 0 9 -87.1144 98.3658 3
0 0 9 -126.559 103.228 1
0 0 9 218.392 173.059 4
0 0 -9 128.456 175.294 4
0 0 -10 196429 3536.41 3
0 0 -10 204846 3760.96 4
0 0 10 194565 3174.64 1
0 0 10 200067 3647.4 3
0 0 10 189136 3667.85 4
0 0 11 201.432 184.25 3
0 0 11 120.334 71.8872 1
0 0 -11 240.905 203.156 3
0 0 11 384.448 232.509 4
0 0 -11 90.8724 115.073 4
0 0 12 135.692 129.669 3
0 0 12 -50.4464 54.8788 1
0 0 -12 47.1849 69.5404 3
0 0 -12 30.5945 63.3286 4
0 0 12 99.4173 88.9941 4
0 0 -13 -27.507 67.6686 4
0 0 13 31.1134 77.201 4
0 0 13 49.3861 53.9063 5
0 0 13 -24.4605 48.6002 3
0 0 -13 108.951 126.068 3
0 0 13 -80.5383 46.76 1
0 0 -14 21989 1414.88 3
0 0 14 21322.1 1494.47 4
0 0 14 20786.8 1446.45 3
0 0 14 24669.3 1358.23 1
0 0 -14 20072.8 1435.47 4
0 0 14 23009 693.512 5
0 0 -15 234.275 173.271 3
0 0 15 41.0374 80.112 4
0 0 -15 162.704 143.127 4
0 0 -16 6261.73 808.238 3
0 0 -16 6385.37 869.72 4
0 0 -17 -136.603 153.816 4
0 0 -17 -130.296 66.3225 3
0 0 17 -39.8334 44.5108 1
0 0 -18 8110.83 1032.04 4
0 0 18 8297.23 923.674 1
0 0 -18 7527.11 971.371 3
0 0 -19 -6.64713 133.465 4
0 0 19 -128.103 266.868 1
0 0 -19 30.7769 73.4269 3
0 0 -20 3023.56 709.551 4
0 0 20 2814.3 577.869 1
0 0 -20 3070.82 593.977 3
0 0 -21 -315.947 267.82 3
0 0 -21 208.981 240.706 4
0 0 -22 2324.39 613.428 3
0 0 -22 2369.63 636.118 4
0 0 -23 260.142 362.867 3
0 0 -23 -120.474 245.968 4
0 0 -24 664.837 335.245 3
0 0 -25 -7.87736 293.278 3
0 -1 -3 3.028 36.3213 1
0 1 3 98.3378 81.8694 4
0 1 -4 70.8742 36.3407 3
0 -1 -4 -8.90322 43.49 1
0 -1 -4 -39.5976 44.8334 3
0 1 4 1.20821 57.9594 4
0 1 5 92.9378 70.1337 3
0 1 -5 34.0405 80.9687 3
0 -1 5 -12.0242 42.6584 1
0 -1 -5 -39.4625 54.4081 1
0 -1 -5 53.2898 68.1791 3
0 1 5 21.7486 40.3641 4
0 1 6 -28.7717 49.3931 3
0 1 -6 -83.8058 78.0219 3
0 -1 6 -37.6158 27.2836 1
0 -1 -6 -91.097 80.1384 1
0 -1 -6 121.54 89.3206 3
0 1 6 36.9501 73.3694 4
0 1 7 128.445 90.4104 3
0 1 -7 -6.54665 95.2913 3
0 1 7 28.339 37.2161 1
0 -1 -7 -25.7053 51.8908 1
0 -1 7 34.0246 52.8458 1
0 1 -7 -14.9683 81.1121 4
0 -1 7 -32.771 45.9547 4
0 1 7 -52.4116 100.888 4
0 1 -8 -15.9007 48.9874 3
0 1 8 7.42642 44.4609 3
0 1 8 -74.9691 95.3207 1
0 -1 8 39.3093 30.8917 1
0 -1 -8 15.5597 64.802 1
0 -1 -8 49.2115 44.8919 3
0 1 8 -41.505 41.093 4
0 -1 8 -46.8267 84.8046 4
0 1 -8 11.4475 124.051 4
0 1 -9 -14.827 110.994 3
0 1 9 17.2312 54.8256 3
0 -1 9 56.5575 89.7408 3
0 -1 9 -53.7226 64.8032 1
0 -1 -9 114.978 126.85 1
0 1 9 32.7407 66.3325 1
0 -1 -9 126.534 112.222 3
0 -1 9 -140.322 114.067 4
0 1 -9 233.475 147.071 4
0 1 9 -1.83763 62.7449 4
0 1 -10 -141.675 103.88 3
0 1 10 201.415 107.977 3
0 -1 10 -176.771 115.821 3
0 -1 10 6.66164 90.7126 1
0 -1 -10 151.028 170.585 1
0 1 10 37.8789 100.069 1
0 -1 -10 -100.587 66.6328 3
0 1 -10 257.129 168.165 4
0 1 10 -60.2163 77.9211 4
0 1 11 17.8796 83.3112 3
0 1 -11 -1.26624 95.1139 3
0 1 11 100.648 108.565 1
0 -1 11 -37.1685 101.062 1
0 -1 -11 -67.9612 114.95 3
0 1 -11 -17.8832 60.9292 4
0 1 11 -88.999 145.768 4
0 -1 -11 -94.9598 101.104 4
0 1 12 -23.942 84.6524 3
0 1 -12 -143.817 145.641 3
0 1 12 100.067 112.896 1
0 -1 12 -57.3534 113.506 1
0 -1 -12 61.7621 126.703 3
0 1 12 127.512 59.0006 4
0 1 -12 158.081 169.235 4
0 -1 -12 -30.5162 136.724 4
0 1 13 178.479 169.554 4
0 1 -13 -46.2788 67.2606 4
0 -1 -13 37.7284 122.275 4
0 1 -13 -51.637 177.741 3
0 1 13 212.348 172.939 3
0 -1 -13 -210.224 138.9 3
0 -1 13 -5.28948 52.9589 1
0 1 14 54.8941 144.329 4
0 1 -14 -99.3075 90.1005 4
0 -1 -14 12.2843 102.751 4
0 1 14 143.436 190.373 3
0 -1 -14 -62.6346 110.398 3
0 1 -14 -56.6291 137.151 3
0 -1 14 126.043 106.033 1
0 1 15 -6.17942 122.234 4
0 1 -15 144.077 196.705 4
0 -1 -15 -8.83548 132.444 4
0 1 15 -59.2368 59.5065 3
0 -1 -15 24.5382 93.6922 3
0 1 -15 36.0251 225.711 3
0 -1 15 -46.2478 134.619 1
0 1 -16 -212.032 251.92 4
0 -1 -16 -114.641 124.242 4
0 1 16 18.8396 76.4761 3
0 -1 -16 -158.794 188.667 3
0 1 -16 132.504 161.691 3
0 -1 16 -227.175 135.305 1
0 1 16 -88.857 146.329 1
0 1 17 37.0366 39.2511 5
0 -1 -17 70.2965 94.1419 4
0 1 -17 -13.0929 170.824 3
0 -1 -17 -76.8734 93.2814 3
0 1 17 -71.6388 76.537 1
0 1 -17 -168.821 242.349 4
0 -1 -18 -212.74 271.532 4
0 1 18 13.7708 55.408 5
0 -1 -18 173.611 78.4769 3
0 1 -18 -417.227 317.943 3
0 1 18 -40.5149 117.698 1
0 1 -18 -142.733 191.2 4
0 -1 -19 183.247 150.8 3
0 1 -19 -60.8353 104.114 3
0 -1 19 -32.1449 76.9289 1
0 1 19 -272.394 203.555 1
0 -1 -19 -4.13937 70.2775 4
0 1 -19 -55.8868 187.174 4
0 1 -20 166.302 164.88 3
0 -1 -20 -277.179 253.761 3
0 1 20 -256.855 169.405 1
0 1 -20 250.522 244.379 4
0 -1 -20 185.485 157.198 4
0 1 -21 218.904 184.432 3
0 -1 -21 -182.841 120.107 3
0 -1 -21 -111.216 254.979 4
0 1 -21 258.215 253.314 4
0 1 -22 -35.4882 118.142 3
0 -1 -22 -10.1422 146.756 3
0 1 -22 -266.347 329.914 4
0 1 -23 254.571 216.003 3
0 -1 -23 -37.2169 106.306 3
0 1 -23 -61.2373 234.142 4
0 -1 -24 -23.8164 103.889 3
0 1 -24 94.8016 160.634 4
0 -1 -25 117.143 147.707 3
0 1 -25 419.81 398.608 3
0 1 -25 -463.708 309.937 4
0 -2 -1 35.4899 29.9291 2
0 -2 -2 352190 2994.24 1
0 2 3 17907.3 556.715 3
0 -2 -3 16693.9 538.163 3
0 2 4 468.733 108.756 4
0 2 -4 528.642 140 3
0 2 4 478.906 107.432 3
0 -2 -4 478.727 107.971 3
0 -2 -4 588.14 166.363 1
0 2 5 123806 1853.24 3
0 2 5 128846 2284.28 4
0 -2 -5 128211 2284.4 1
0 2 6 3975.91 374.863 3
0 -2 -6 3986.98 368.289 3
0 2 -6 4397.82 450.241 3
0 2 6 5008.51 491.569 4
0 2 -6 4375.75 433.686 4
0 -2 -6 4383.17 479.42 1
0 2 7 5102.88 462.105 3
0 2 -7 5033.39 506.461 3
0 -2 -7 4930.9 433.447 3
0 2 7 5939.63 560.475 4
0 -2 7 4814.41 333.704 1
0 -2 -7 4911.14 493.496 1
0 2 -7 4840.54 487.084 4
0 2 8 1148.18 240.255 3
0 2 -8 1220.7 282.655 3
0 -2 8 1121.21 181.858 1
0 -2 -8 1348.56 292.235 1
0 2 8 1129.26 267.419 1
0 -2 -8 1193.51 230.448 3
0 2 8 1044.85 235.851 4
0 2 -8 874.621 229.111 4
0 2 -9 2105.57 365.274 4
0 2 9 2024.16 375.642 4
0 2 9 2099.04 349.581 3
0 2 -9 2021.76 358.769 3
0 -2 9 2004.1 273.057 1
0 -2 -9 2018.74 320.693 3
0 -2 -9 2128.4 365.678 1
0 2 9 1994.87 368.199 1
0 2 10 12444.9 964.978 4
0 2 -10 13288.6 921.344 4
0 -2 -10 13626.4 961.957 1
0 -2 10 13272.2 706.033 1
0 2 10 14275.1 968.846 1
0 -2 -10 12762.4 857.965 3
0 2 -10 12347.3 941.434 3
0 2 10 15152.7 951.679 3
0 2 -11 3736.46 536.549 4
0 2 11 3749.01 543.789 4
0 -2 -11 4440.21 537.617 3
0 2 -11 4147.09 556.658 3
0 2 11 3512.58 513.238 3
0 -2 -11 4801.64 617.951 1
0 2 11 4585.41 584.39 1
0 -2 11 4449.15 434.746 1
0 2 12 9014.89 892.249 4
0 2 -12 8970.75 850.804 4
0 -2 -12 10393.2 957.991 4
0 2 12 10021.9 875.679 3
0 -2 -12 10060.2 857.142 3
0 2 -12 10646.6 960.915 3
0 -2 12 10784.7 705.196 1
0 -2 -12 9629.72 884.101 1
0 2 13 262.554 178.327 4
0 2 -13 254.665 131.817 4
0 -2 -13 -69.5178 97.1507 4
0 2 13 107.306 109.547 3
0 2 -13 0.53122 148.145 3
0 -2 -13 287.724 185.404 3
0 -2 13 385.146 137.884 1
0 2 -14 3317.48 570.058 4
0 2 14 3078.86 552.314 3
0 2 14 2542.01 499.272 4
0 -2 -14 3338.2 600.926 4
0 2 -14 3221.55 579.879 3
0 -2 -14 3225.31 537.952 3
0 2 14 2656.74 501.645 1
0 -2 14 2731.27 412.726 1
0 -2 -15 54547.9 2249.95 3
0 2 -15 54787.8 2417.53 3
0 -2 -15 53375.5 2418 4
0 2 -15 55360.1 2421.99 4
0 -2 15 59211.1 1919.81 1
0 2 15 57989.5 2399.88 1
0 2 15 60109.2 2404.19 3
0 2 -16 128.55 114.615 4
0 2 16 156.714 154.094 3
0 -2 -16 534.475 309.592 4
0 -2 -16 272.018 253.24 3
0 2 -16 30.6754 151.178 3
0 2 16 -143.987 148.58 1
0 -2 16 272.895 194.432 1
0 -2 -17 13875.6 1229.68 3
0 2 -17 12164.7 1237.16 3
0 2 17 13616.3 1241.15 1
0 -2 17 13194.8 975.957 1
0 2 -17 12878.1 1271.09 4
0 -2 -17 13030 1267.04 4
0 2 -18 19844.4 1627.81 3
0 -2 -18 22027.7 1640.66 3
0 -2 -18 22597.8 1751.87 4
0 2 -18 22686.8 1737.63 4
0 2 18 21392.3 1572.34 1
0 2 19 277.299 120.943 5
0 2 -19 522.269 269.687 3
0 -2 -19 63.6624 96.1556 3
0 2 19 354.828 253.369 1
0 2 -19 44.0852 212.095 4
0 2 -20 45.7852 175.233 4
0 2 20 84.1221 84.3879 5
0 2 -20 0.86932 122.388 3
0 -2 -20 -44.2743 108.424 3
0 2 -21 7035.61 1067.5 4
0 -2 -21 6479.78 1000.42 3
0 2 -21 7540.37 1097.08 3
0 2 -22 139.811 262.918 4
0 2 -22 169.46 219.307 3
0 -2 -22 280.76 265.365 3
0 2 -23 4934.71 953.564 3
0 -2 -23 3406.72 723.147 3
0 2 -23 5274.7 1037.53 4
0 2 -24 266 125.854 3
0 -2 -24 158.803 301.678 3
0 2 -24 130.457 196.465 4
0 2 -25 -64.5261 201.704 3
0 -2 -25 -159.663 186.741 3
0 2 -25 124.05 338.719 4
0 -2 -26 261.933 273.71 3
0 -3 0 -20.5503 30.2525 1
0 -3 0 19.6257 27.2024 2
0 3 -1 47.8171 46.0247 1
0 -3 1 77.6972 67.0543 1
0 -3 -1 -20.5242 34.7897 1
0 -3 -1 19.1085 29.457 2
0 -3 -2 -91.5662 128.019 1
0 -3 -2 67.023 41.831 2
0 -3 2 62.1491 57.1585 1
0 3 3 5.13098 40.9225 3
0 -3 -3 -184.98 140.479 1
0 -3 -4 -111.483 102.787 1
0 3 4 67.9298 65.3107 3
0 -3 -4 -9.27878 35.3382 3
0 3 5 45.6666 71.8776 4
0 3 -5 1.44728 40.6706 3
0 -3 -5 -33.4282 83.0141 1
0 3 5 -19.7306 60.5767 3
0 -3 -5 134.92 67.2922 3
0 -3 -6 -48.9736 87.6319 1
0 3 -6 76.5397 101.086 3
0 -3 -6 51.154 49.8627 3
0 3 6 5.05805 27.6402 3
0 3 6 -54.0213 50.6581 4
0 3 -7 -127.914 94.3982 3
0 -3 -7 58.7733 89.9703 1
0 -3 -7 22.3978 64.5624 3
0 3 7 -67.1301 54.5033 3
0 3 -7 -44.2653 92.7656 4
0 3 7 127.144 81.2452 4
0 3 -8 -54.3182 111.633 3
0 3 8 -107.787 36.1274 3
0 -3 8 7.26814 64.01 1
0 -3 -8 154.385 138.191 1
0 -3 -8 37.1335 60.937 3
0 3 8 -181.111 132.803 4
0 3 -8 108.562 128.857 4
0 3 9 189.837 128.208 3
0 3 -9 -78.6873 96.2273 3
0 -3 -9 -54.0958 91.569 1
0 3 9 -145.463 94.2954 1
0 -3 9 46.2827 64.7992 1
0 -3 -9 147.314 95.8164 3
0 3 -9 36.0634 65.8205 4
0 3 9 -34.3054 105.211 4
0 3 10 -6.62523 47.4209 3
0 3 -10 -85.4842 81.2954 3
0 -3 -10 -22.0702 126.618 1
0 -3 10 11.4785 45.9504 1
0 3 10 3.97053 67.1122 1
0 -3 -10 -9.61834 72.3291 3
0 3 10 -49.8981 97.9703 4
0 3 -10 -21.8664 77.4764 4
0 3 11 -179.429 154.134 3
0 3 -11 81.269 133.343 3
0 -3 11 70.4835 40.0238 1
0 -3 -11 -152.354 205.242 1
0 -3 -11 -39.9369 121.739 3
0 3 11 175.446 106.45 4
0 3 -11 -201.766 149.347 4
0 3 -12 163.974 176.739 3
0 3 12 4.73642 67.275 3
0 -3 -12 -63.9965 93.8624 1
0 -3 12 5.85926 41.2471 1
0 -3 -12 60.6604 63.6497 3
0 3 12 -5.49352 111.567 4
0 3 -12 136.396 63.7568 4
0 3 13 -80.4606 100.637 3
0 3 -13 -22.1006 101.741 3
0 3 13 14.7239 90.4712 1
0 -3 -13 -59.3175 141.273 1
0 -3 13 -1.30791 78.3013 1
0 -3 -13 -125.258 102.199 3
0 3 -13 21.7511 117.219 4
0 3 13 -69.0186 131.59 4
0 3 14 63.3629 96.1802 3
0 3 -14 11.5489 110.353 3
0 3 14 -27.4091 89.056 1
0 -3 14 49.9678 125.822 1
0 -3 -14 200.492 202.419 3
0 3 -14 -244.212 210.272 4
0 3 14 99.5897 66.5017 4
0 3 15 144.514 91.3144 3
0 3 -15 110.641 166.834 3
0 3 15 179.566 167.505 1
0 -3 15 -19.9628 44.0689 1
0 -3 -15 -56.722 113.569 3
0 3 -15 -60.5439 134.84 4
0 3 -16 186.769 143.995 4
0 -3 16 100.343 86.5228 1
0 3 16 -5.46854 77.2247 3
0 3 -16 -273.995 210.605 3
0 -3 -16 29.5795 100.736 3
0 3 16 -187.369 147.07 1
0 3 -17 18.3621 168.14 4
0 -3 17 58.8954 82.9116 1
0 3 17 156.907 95.7685 3
0 3 -17 131.192 246.542 3
0 -3 -17 -114.351 149.863 3
0 3 17 -19.749 90.8543 1
0 -3 -18 23.551 140.299 3
0 3 -18 62.4 173.28 3
0 -3 18 189.184 95.9174 1
0 3 -18 -283.723 265.486 4
0 3 -19 -175.766 198.613 3
0 -3 -19 -38.9051 190.118 3
0 3 -19 -107.099 139.015 4
0 3 -20 -125.505 272.969 3
0 -3 -20 -306.52 247.443 3
0 3 -20 133.662 72.445 4
0 3 -21 -184.601 304.635 3
0 -3 -21 301.832 191.686 3
0 3 -21 -237.511 219.538 4
0 -3 -22 89.7356 163.918 3
0 3 -22 -113.648 227.981 3
0 3 -22 -157.61 284.074 4
0 3 -23 -31.2386 144.889 3
0 -3 -23 -343.722 325.834 3
0 3 -23 -189.191 197.631 4
0 3 -24 -53.6077 222.527 3
0 -3 -24 -93.3021 137.554 3
0 3 -24 403.848 262.181 4
0 -3 -25 -155.104 177.931 3
0 3 -25 -66.5808 164.878 4
0 -3 -26 163.503 304.993 3
0 4 0 20339.1 717.252 2
0 4 0 20689.7 869.346 1
0 -4 0 21190.1 840.15 1
0 -4 1 151964 2019.49 2
0 4 1 159199 2214.54 2
0 -4 -1 152862 2386.04 1
0 4 -1 157816 2135.26 1
0 -4 1 147079 2072.82 1
0 -4 2 1060.39 159.408 1
0 -4 -2 1134.55 242.69 1
0 -4 -2 1359.95 243.559 2
0 -4 3 3610.05 273.773 1
0 -4 -3 4292.13 453.575 1
0 -4 -3 4314.48 467.363 2
0 4 4 8703.77 480.493 3
0 -4 -4 10566.5 732.92 1
0 4 5 7955 498.657 3
0 -4 -5 10852.4 790.613 1
0 4 -6 36977.4 1403.55 3
0 4 6 43628.9 1546.92 4
0 4 6 36674.5 1141.07 3
0 -4 -6 36484.2 1123.4 3
0 -4 -6 44209.5 1663.8 1
0 4 -7 36209.7 1469.75 3
0 4 7 38415.1 1551.24 4
0 4 7 33579.1 1159.67 3
0 -4 -7 33485.3 1155.8 3
0 -4 -7 39709.2 1667.58 1
0 4 -8 17138.2 1073.33 3
0 4 8 21484.2 1230.37 4
0 4 8 18885.4 916.571 3
0 -4 -8 18166.5 897.305 3
0 -4 -8 19969.8 1219.91 1
0 4 -9 10901 835.459 4
0 4 9 10895.1 941.892 4
0 4 9 10709.2 747.765 3
0 4 -9 10422.9 866.9 3
0 -4 -9 10104.1 721.198 3
0 -4 -9 11375.4 951.82 1
0 4 -10 4522.46 573.786 4
0 4 10 4719.69 637.969 4
0 4 10 4907.21 538.73 3
0 4 -10 5336.68 649.742 3
0 -4 -10 4959.76 531.397 3
0 -4 10 5075.67 365.045 1
0 -4 -10 5538.95 707.219 1
0 -4 -11 24281.8 1517.44 1
0 4 -11 22886.1 1342.53 4
0 4 11 22397.9 1433.75 4
0 4 11 23327.8 1230.96 3
0 4 -11 22715.1 1405.2 3
0 -4 -11 21496.6 1152.02 3
0 4 11 18756.4 1305 1
0 -4 11 21926.1 810.237 1
0 4 12 2155.92 458.073 4
0 4 -12 2706.72 478.328 4
0 -4 12 2508.17 297.358 1
0 4 12 2830.81 447.434 3
0 4 -12 1907.55 407.782 3
0 -4 -12 2618.32 421.679 3
0 4 12 2634.29 501.903 1
0 -4 -12 2546.86 511.125 1
0 -4 -13 27765.7 1696.32 1
0 4 -13 28655.9 1594.65 4
0 4 13 26567.1 1680.23 4
0 4 -13 27728.9 1679.37 3
0 4 13 30081.4 1539.8 3
0 -4 -13 26683.8 1426.99 3
0 4 13 30770.5 1778.57 1
0 -4 13 28885.9 1037.41 1
0 4 -14 1951.9 431.834 4
0 4 14 2236.01 509.665 1
0 -4 14 2028.79 288.661 1
0 4 14 1527.06 364.473 3
0 4 -14 2053.7 479.966 3
0 -4 -14 1659.81 363.799 3
0 -4 -14 2034.71 419.424 1
0 4 -15 409.024 231.642 4
0 4 15 480.48 189.451 1
0 4 15 503.8 261.106 3
0 4 -15 436.752 158.042 3
0 -4 -15 565.885 229.671 3
0 -4 15 302.087 117.805 1
0 -4 -15 515.702 164.608 1
0 4 -16 -170.863 114.141 4
0 4 16 285.636 225.818 1
0 4 -16 87.139 205.329 3
0 4 16 -98.2712 92.028 3
0 -4 -16 -58.6014 148.293 3
0 -4 16 82.1867 105.956 1
0 4 -17 41184.2 2232.97 4
0 4 -17 48326.1 2518 3
0 -4 -17 43277.1 2168.38 3
0 -4 17 45240.7 1572.04 1
0 4 -18 3293.08 708.785 3
0 4 -18 3119.19 661.986 4
0 -4 -18 2717.16 546.442 3
0 -4 18 3500.52 469.687 1
0 -4 -19 6578.59 896.117 3
0 4 -19 7603.88 1044.09 4
0 4 -19 7557.31 1059.36 3
0 -4 -20 21362.6 1665.29 3
0 4 -20 21221.4 1817.09 4
0 4 -20 19391 1770.98 3
0 4 -21 3357.11 754.684 4
0 4 -21 3786.91 841.892 3
0 -4 -21 3145.7 687.896 3
0 4 -22 -261.17 185.866 4
0 4 -22 -258.525 415.779 3
0 -4 -22 281.41 287.304 3
0 4 -23 1441.14 563.466 4
0 4 -23 1048.27 447.554 3
0 -4 -23 742.903 339.357 3
0 4 -24 555.074 377.236 3
0 -4 -24 211.288 240.391 3
0 4 -24 520.836 338.554 4
0 -4 -25 -413.121 322.941 3
0 4 -25 635.449 390.46 4
0 5 0 28.7213 69.4423 1
0 -5 0 -11.5886 61.9478 1
0 -5 0 -52.4866 56.2285 2
0 -5 -1 86.0301 97.2676 1
0 -5 -1 189.433 106.612 2
0 5 1 159.745 87.0247 2
0 -5 1 123.678 79.8584 2
0 5 -1 -20.7718 70.7871 1
0 -5 1 43.5433 42.0646 1
0 5 1 237.933 135.598 1
0 -5 2 67.3596 42.6631 1
0 -5 -2 8.23786 70.2039 1
0 5 2 -18.3861 75.3978 2
0 -5 -2 -16.2934 82.7902 2
0 -5 3 39.7701 47.7887 1
0 -5 -3 97.3037 89.5639 2
0 -5 -3 141.746 128.379 1
0 5 3 -109.878 86.8512 2
0 -5 -4 10.4768 93.3386 1
0 5 4 -18.5216 59.3898 2
0 5 4 24.7902 24.4001 3
0 -5 4 34.6346 32.1909 1
0 5 5 80.2915 130.963 2
0 5 5 -75.5501 108.174 3
0 -5 5 92.0065 62.0268 1
0 -5 -5 -67.9686 82.918 1
0 -5 -6 204.358 121.479 1
0 5 6 -57.2059 73.3772 3
0 5 6 74.9525 65.9885 2
0 5 -7 -206.693 56.4313 3
0 5 7 -46.2394 88.4742 4
0 5 7 -123.006 98.9255 3
0 -5 -7 18.831 125.608 1
0 5 8 -71.5912 177.481 2
0 5 8 -131.326 70.0776 4
0 -5 -8 16.7276 93.9824 3
0 5 -8 -47.635 68.2117 3
0 5 8 -95.0041 73.5817 3
0 -5 -8 -76.165 127.75 1
0 5 9 44.3211 119.921 4
0 -5 -9 168.199 89.6763 3
0 5 -9 20.8781 93.9119 3
0 5 9 -52.6334 57.5358 3
0 -5 -9 -73.5297 129.36 1
0 5 -10 3.50541 142.145 4
0 5 10 33.9184 53.6722 4
0 -5 -10 128.442 123.394 3
0 5 10 -56.1597 46.4279 3
0 5 -10 -178.7 53.999 3
0 -5 -10 243.955 175.77 1
0 5 10 23.698 147.264 1
0 5 10 -144.923 136.34 2
0 5 11 5.26028 91.0472 4
0 5 -11 172.396 57.3762 4
0 -5 -11 116.671 75.6135 3
0 5 -11 -166.293 205.473 3
0 5 11 34.0463 49.2424 3
0 5 11 84.4059 113.332 1
0 5 11 -43.4958 72.7217 2
0 -5 11 15.4267 27.7394 1
0 -5 -11 138.894 82.5277 1
0 5 12 93.969 220.426 4
0 5 -12 -187.861 176.855 4
0 5 12 83.619 162.192 2
0 5 12 112.428 108.879 1
0 5 12 79.1707 141.099 3
0 5 -12 -79.4829 65.1543 3
0 -5 -12 8.02372 96.3075 3
0 -5 12 95.8488 62.2386 1
0 -5 -12 18.9078 154.77 1
0 5 13 67.8684 107.832 4
0 5 -13 -79.2234 189.476 4
0 5 13 -191.857 197.467 1
0 5 13 208.603 158.724 2
0 5 13 -99.4495 94.6517 3
0 5 -13 -66.9795 84.6662 3
0 -5 -13 57.7341 125.532 3
0 -5 13 -23.0522 34.8015 1
0 -5 -13 23.2328 124.907 1
0 5 -14 -123.355 171.653 4
0 5 14 268.049 228.7 1
0 5 14 -51.5209 115.746 3
0 5 -14 -37.6312 153.787 3
0 -5 -14 -65.6287 98.0549 3
0 -5 -14 -179.312 145.863 1
0 -5 14 6.37743 56.1577 1
0 5 -15 -99.8313 131.142 4
0 5 15 -230.016 225.859 1
0 5 -15 132.104 236.973 3
0 5 15 -13.6887 48.7857 3
0 -5 -15 -206.611 157.065 3
0 -5 -15 -37.1683 145.426 1
0 -5 15 -99.7891 76.8547 1
0 5 -16 107.614 111.475 4
0 -5 16 58.6028 46.8972 1
0 5 16 44.3663 140.822 3
0 5 -16 -43.4882 156.958 3
0 -5 -16 42.1163 111.791 3
0 -5 -16 -156.301 265.397 1
0 5 -17 17.849 159.048 3
0 5 17 -71.4792 184.002 3
0 5 -17 -147.629 102.596 4
0 -5 -17 -31.3283 125.007 3
0 -5 17 -10.0601 72.0826 1
0 -5 -18 -177.856 190.689 3
0 5 -18 109.736 72.6287 3
0 5 -18 179.26 149.428 4
0 -5 -19 -173.382 213.797 3
0 5 -19 -185.488 174.961 3
0 5 -19 184.928 190.376 4
0 -5 -20 37.1409 88.4303 3
0 5 -20 -206.412 230.378 3
0 5 -20 139.543 156.188 4
0 -5 -21 28.3495 117.761 3
0 5 -21 -27.7556 146.892 4
0 -5 -22 18.0556 189.219 3
0 5 -22 -28.6529 110.275 3
0 5 -22 -125.645 214.275 4
0 5 -23 -322.758 241.303 3
0 -5 -23 80.1838 135.528 3
0 5 -23 224.707 322.257 4
0 5 -24 -18.5787 129.97 4
0 -5 -24 107.397 156.868 3
0 -5 -25 -347.849 250.723 3
0 -6 0 71395.1 1906.2 1
0 6 0 76582.1 1942.1 1
0 -6 -1 55848.2 1538.61 2
0 -6 1 54771.5 1450.39 2
0 6 1 50712.1 1453.38 2
0 -6 -1 49885.7 1641 1
0 6 -1 51468 1538.99 1
0 -6 1 49897.7 1512.95 1
0 6 1 49347.2 1628.81 1
0 -6 -2 3774.04 429.512 2
0 6 2 3024.48 398.078 2
0 -6 -2 3383.37 438.462 1
0 6 2 3038.73 420.103 1
0 -6 2 2775.75 337.336 1
0 6 3 32521.6 1339.24 2
0 -6 -3 30108.4 1444.07 1
0 -6 3 29264.3 1058.85 1
0 6 4 1155.52 274.597 2
0 -6 4 1029.36 200.658 1
0 -6 -4 1153.19 295.803 1
0 6 5 125425 2190.24 3
0 6 5 136813 3072.82 2
0 -6 -5 140094 3210.8 1
0 -6 5 122085 1933.23 1
0 6 6 12387.9 696.794 3
0 6 6 12206.6 1004.43 2
0 -6 6 12416 585.861 1
0 -6 -7 2702.3 494.982 1
0 6 7 2829.52 458.448 4
0 6 7 1946.76 452.363 2
0 6 7 2162.54 304.836 3
0 -6 7 2326.88 244.367 1
0 6 -8 26244.3 1400.1 3
0 6 8 29281.2 1543.14 4
0 -6 -8 26459.1 1598.42 1
0 6 8 24967.4 1093.66 3
0 6 -9 5156.8 663.889 3
0 6 9 4786.54 497.99 3
0 6 9 4883.73 678.364 4
0 -6 -9 5372.54 722.61 1
0 -6 -10 226.559 195.581 1
0 -6 -10 167.714 156.684 3
0 6 10 432.928 212.52 4
0 6 10 218.574 179.867 2
0 6 -10 82.4018 80.6857 3
0 6 10 240.157 92.6412 3
0 6 10 280.667 197.414 1
0 -6 -11 10120.3 1064.68 1
0 6 11 10969 1086.42 4
0 6 -11 9302.41 905.232 4
0 6 11 10577.1 1207.55 2
0 6 -11 9590.62 970.496 3
0 6 11 10118.7 797.597 3
0 -6 -11 9868.25 796.168 3
0 6 11 9607.1 1028.93 1
0 -6 -12 10747.9 1141.44 1
0 6 12 12333.1 1184.2 4
0 6 -12 12245.6 1066.34 4
0 6 12 11080.8 1265.01 2
0 6 12 10529.8 850.753 3
0 6 -12 10973.4 1077.96 3
0 -6 -12 11054.8 878.76 3
0 -6 12 11947.9 507.976 1
0 6 12 10225.2 1082.65 1
0 -6 13 53966.6 1079.67 1
0 6 13 53718 2574.52 1
0 6 -13 52381.2 2295.86 4
0 6 13 57012.9 2928.8 2
0 6 -13 51283.7 2419.76 3
0 6 13 46769.5 1951.1 3
0 -6 -13 53937.9 2019.24 3
0 -6 -13 51048.7 2534.27 1
0 6 -14 17276.9 1329.08 4
0 -6 14 19986.6 654.143 1
0 6 14 17417.6 1238.66 3
0 6 -14 19072.6 1522.87 3
0 -6 -14 19106.8 1262.03 3
0 -6 -14 21228.5 1674.98 1
0 6 -15 35410.1 1962.5 4
0 -6 15 42499.9 958.026 1
0 6 -15 39242.3 2245.8 3
0 -6 -15 39295.2 1883.34 3
0 -6 -15 38830.3 2279.92 1
0 6 -16 2100.17 514.097 4
0 -6 -16 2308.46 475.595 3
0 6 16 1260.19 370.337 3
0 6 -16 2648.58 634.775 3
0 -6 -16 2813.94 622.184 1
0 -6 16 2520.35 237.399 1
0 6 -17 169.441 227.529 4
0 -6 -17 50.0705 189.73 3
0 6 -17 103.282 162.632 3
0 6 17 222.232 220.4 3
0 -6 -17 -134.336 99.5473 1
0 -6 17 -50.0566 19.4165 1
0 6 -18 1488.52 404.113 4
0 -6 -18 2255.46 487.939 3
0 6 -18 1323.7 423.251 3
0 6 -19 995.06 374.275 4
0 -6 -19 1258.01 370.33 3
0 6 -19 420.645 205.13 3
0 6 -20 -128.652 249.475 4
0 -6 -20 42.6782 89.6725 3
0 6 -20 400.47 221.089 3
0 -6 -21 66.7161 258.011 3
0 6 -21 92.9408 105.503 4
0 6 -21 -223.511 235.676 3
0 -6 -22 767.852 380.039 3
0 6 -22 862.076 417.592 4
0 6 -22 1412.91 570.108 3
0 -6 -23 1394.67 490.279 3
0 6 -23 1436.88 513.294 4
0 6 -23 1841.43 576.799 3
0 -6 -24 696.17 360.669 3
0 6 -24 108.69 190.069 4
0 7 0 67.8981 111.715 1
0 -7 0 59.1207 65.6238 1
0 -7 0 75.4024 116.96 2
0 -7 -1 291.549 164.197 1
0 -7 1 -41.4873 132.047 1
0 -7 1 40.0825 108.729 2
0 -7 -1 9.9909 78.0474 2
0 7 1 -15.915 76.1214 2
0 7 1 100.078 143.521 1
0 -7 -2 -97.33 106.262 1
0 -7 2 -13.2958 97.4682 1
0 -7 -2 -14.2995 104.91 2
0 -7 2 -59.8262 72.2948 2
0 7 2 295.283 167.413 2
0 7 2 105.033 177.763 1
0 7 3 76.0432 61.8995 1
0 -7 -3 -105.6 84.4988 2
0 -7 3 -55.7998 64.1646 1
0 -7 -3 97.7552 129.84 1
0 7 3 71.8003 77.0729 2
0 -7 4 13.3027 39.4767 1
0 -7 -4 -49.8389 195.639 1
0 7 4 -38.0468 85.7298 2
0 -7 -5 79.0181 140.091 1
0 7 5 91.1366 83.0359 2
0 7 5 3.76595 54.5761 3
0 -7 5 34.1047 41.8845 1
0 -7 -6 -13.9829 91.9776 1
0 7 6 -77.5043 90.7528 2
0 7 6 -11.0641 37.9298 3
0 -7 6 131.638 87.2991 1
0 7 7 -114.226 172.337 2
0 -7 7 70.8443 102.958 1
0 7 7 -126.968 108.6 3
0 -7 -7 43.2971 129.271 1
0 -7 -8 152.703 84.7416 1
0 7 8 -36.0082 72.9549 4
0 7 -8 -47.899 48.536 3
0 7 8 35.9464 85.4207 3
0 -7 8 81.178 64.2744 1
0 -7 -9 87.6692 153.948 1
0 7 9 22.5488 78.8719 2
0 7 9 197.088 214.766 4
0 7 -9 101.801 144.937 3
0 7 9 48.1404 46.0524 3
0 -7 9 8.86679 47.9885 1
0 -7 -10 154.696 185.326 1
0 7 10 226.13 220.189 4
0 7 10 -243.385 211.005 2
0 7 -10 -7.4018 85.1449 3
0 7 10 -29.9063 116.723 3
0 -7 10 -2.53429 37.5914 1
0 7 10 122.692 131.415 1
0 -7 11 -40.9593 18.696 1
0 7 11 95.8831 105.159 1
0 7 11 55.2516 106.434 4
0 7 11 68.979 195.808 2
0 7 -11 -202.987 203.23 3
0 7 11 230.624 152.55 3
0 -7 -11 -14.1718 153.329 1
0 7 -12 14.0749 62.2039 4
0 7 12 112.841 68.3826 2
0 7 -12 -69.8756 125.134 3
0 7 12 54.0995 64.7404 3
0 -7 -12 -199.668 244.109 1
0 -7 12 -45.8404 49.6455 1
0 7 12 47.3466 91.1518 1
0 -7 12 20.7976 18.5112 1
0 7 13 -7.29197 82.2979 3
0 7 -13 51.1216 153.279 3
0 -7 13 1.10998 19.7034 1
0 7 -13 -138.612 180.966 4
0 -7 -13 -0.78632 174.477 1
0 -7 13 -12.6498 36.9479 1
0 7 14 -40.6819 71.7952 3
0 7 -14 -9.73822 63.8134 3
0 -7 -14 -107.154 70.0433 3
0 7 -14 -74.5808 93.4404 4
0 -7 -14 -147.146 136.812 1
0 7 15 -13.5719 95.6478 3
0 7 -15 -7.99661 116.746 3
0 -7 -15 -5.79562 171.983 3
0 7 -15 102.072 114.694 4
0 -7 -15 -110.715 87.0899 1
0 7 16 -11.0948 84.9888 3
0 7 -16 -166.797 82.6584 3
0 -7 -16 -86.998 220.554 3
0 7 -16 288.007 209.803 4
0 -7 -16 -164.915 186.118 1
0 7 17 -84.4919 52.1092 3
0 7 -17 -102.603 171.245 3
0 -7 -17 -26.0969 58.646 3
0 7 -17 -112.656 132.56 4
0 -7 -17 137.991 221.746 1
0 7 -18 -79.2716 236.587 3
0 7 -18 -60.5464 104.76 4
0 -7 -18 -98.8948 84.5406 3
0 7 -19 196.651 294.041 3
0 7 -19 55.2178 115.195 4
0 -7 -19 124.677 155.807 3
0 7 -20 -67.4397 92.4947 3
0 7 -20 -215.978 209.028 4
0 -7 -20 101.162 185.128 3
0 7 -21 454.843 424.609 3
0 -7 -21 -87.9585 129.92 3
0 7 -21 232.379 229.665 4
0 7 -22 -27.2196 122.658 3
0 7 -22 105.289 111.685 4
0 7 -23 -106.127 254.123 4
0 7 -24 161.722 192.813 4
0 -8 0 260773 4204.78 1
0 8 0 261942 4256.42 1
0 -8 1 1510.77 291.641 2
0 -8 -1 1918.55 314.426 2
0 -8 -1 2370.77 482.159 1
0 -8 1 2184.41 373.088 1
0 8 1 2183.67 401.57 1
0 8 1 1899.57 327.21 2
0 -8 -2 13256.3 911.646 2
0 -8 -2 13573 1026.31 1
0 8 2 13387.3 1029.48 1
0 -8 2 11703.1 839.984 1
0 8 2 11507.8 821.661 2
0 -8 2 12123.8 766.606 2
0 -8 -3 6805.78 704.932 2
0 -8 3 7342.01 596.42 2
0 8 3 6327.95 653.416 2
0 -8 -3 7391.77 790.317 1
0 8 3 7919.07 818.063 1
0 -8 3 5928.56 565.486 1
0 8 4 42088.9 1828.77 2
0 -8 4 39720 1444.68 1
0 -8 -4 42860 2002.46 1
0 8 5 1205.81 303.604 2
0 8 5 1732.01 294.1 3
0 -8 5 1409.83 270.894 1
0 -8 -5 1725.24 410.485 1
0 8 6 5109.74 726.182 2
0 -8 6 5600.39 501.552 1
0 -8 -6 6789.52 819.921 1
0 8 6 5378.08 524.83 3
0 -8 7 595.083 154.183 1
0 8 7 583.564 169.288 3
0 -8 -7 880.161 361.608 1
0 8 8 12812.8 1079.02 4
0 8 -8 9681.69 965.625 3
0 8 8 9518.47 717.354 3
0 -8 8 10462.8 620.121 1
0 -8 -8 11293 1114.72 1
0 8 -9 36982.8 1880.98 3
0 8 9 37659.8 2189.57 2
0 8 9 34939.5 1419.09 3
0 8 9 40233.9 2009.1 4
0 -8 -9 39904.6 2177.22 1
0 -8 9 36550.8 1099.3 1
0 8 9 39658.3 2170.24 1
0 8 10 6161.99 841.285 4
0 8 -10 5892.16 799.553 3
0 8 10 5267.63 563.171 3
0 8 10 6124.85 921.401 2
0 8 10 5774.4 849.654 1
0 -8 10 5567.2 399.309 1
0 -8 -10 5540.14 827.901 1
0 -8 11 105.596 58.5842 1
0 8 -11 282.379 256.221 3
0 8 11 106.845 159.048 2
0 8 11 95.2777 77.289 3
0 -8 -11 262.168 250.756 1
0 8 12 88680.9 3696.48 2
0 -8 -12 94918.5 3628.47 1
0 -8 12 81418.2 1176.01 1
0 8 -12 85422.6 3178.51 3
0 8 12 77254.6 2361.57 3
0 8 -13 -136.695 213.658 3
0 8 13 219.947 124.908 3
0 8 -13 517.756 285.473 4
0 -8 -13 155.892 218.815 1
0 8 -14 6215.04 909.456 3
0 8 14 5035.89 631.552 3
0 8 -14 5754.9 833.423 4
0 -8 -14 6838.26 1010.01 1
0 8 15 553.065 212.566 3
0 8 -15 1446.56 429.084 3
0 8 -15 1437.52 435.768 4
0 -8 -15 1095.58 371.99 1
0 8 16 41.9517 87.9136 3
0 8 -16 195.298 181.997 3
0 8 -16 501.803 307.479 4
0 -8 -16 82.0157 107.336 1
0 8 -17 6282.91 990.635 3
0 8 -17 5577.73 868.314 4
0 -8 -17 6336.37 1006.37 1
0 8 -18 18.2011 236.332 3
0 8 -18 -85.6182 159.179 4
0 -8 -18 184.832 296.574 1
0 8 -19 3230.91 755.8 3
0 8 -19 2667.39 642.67 4
0 8 -20 3357.42 761.234 3
0 8 -20 2483.43 579.885 4
0 8 -21 29.0946 232.821 3
0 8 -21 -178.992 113.307 4
0 8 -22 2638.3 725.021 4
0 8 -23 496.559 305.662 4
0 8 -24 -47.6079 227.86 4
0 9 0 82.8241 132.516 1
0 -9 0 123.549 119.892 1
0 -9 0 342.287 168.798 2
0 9 1 -96.8087 92.7558 1
0 -9 1 59.2368 87.086 1
0 -9 -1 -22.5972 87.8519 1
0 -9 -1 60.42 112.527 2
0 -9 1 50.7428 111.108 2
0 -9 2 22.2528 92.0588 1
0 -9 -2 -69.6441 54.211 1
0 -9 -2 21.2693 58.3516 2
0 -9 2 39.3425 44.7201 2
0 9 2 255.066 135.98 1
0 9 2 -6.41037 105.586 2
0 -9 3 -43.7236 73.7292 1
0 -9 3 79.3305 97.8743 2
0 9 3 96.1451 113.503 2
0 -9 -3 44.7293 98.8747 2
0 9 3 370.77 184.463 1
0 9 4 135.409 136.966 1
0 -9 4 -20.7052 133.747 1
0 -9 -4 40.5889 88.5196 1
0 9 4 7.76162 116.256 2
0 9 5 -123.675 151.74 1
0 -9 -5 -24.4254 111.564 1
0 -9 5 203.221 160.036 1
0 9 5 -21.9349 73.7032 2
0 9 6 3.84338 64.2122 3
0 -9 6 7.39287 78.9094 1
0 -9 -6 -75.4005 87.7087 1
0 9 6 60.1052 142.121 1
0 9 7 -103.918 112.95 3
0 -9 7 -53.4102 45.4962 1
0 -9 -7 36.1928 101.073 1
0 9 7 -6.56467 123.886 1
0 9 8 -23.5037 66.9527 2
0 9 8 322.076 290.686 1
0 9 8 -26.9153 90.3806 3
0 -9 8 -112.94 100.272 1
0 -9 -8 197.696 191.748 1
0 9 9 -123.468 103.542 4
0 9 9 34.3899 180.817 2
0 9 9 -21.9886 63.091 3
0 -9 9 -15.8774 64.5477 1
0 -9 -9 17.8318 151.502 1
0 9 -9 -32.648 109.759 3
0 9 10 -23.1157 77.6897 2
0 9 10 -94.6294 128.88 3
0 -9 -10 47.8078 125.753 1
0 -9 10 69.6992 41.411 1
0 9 -10 -278.802 177.233 3
0 9 11 75.3872 255.733 2
0 9 -11 -277.821 267.391 3
0 -9 11 -54.8371 66.7693 1
0 -9 -11 -41.5588 131.592 1
0 9 11 -81.7838 130.288 3
0 9 -12 204.773 194.741 3
0 -9 12 -5.88593 35.2333 1
0 -9 -12 -102.432 113.346 1
0 9 12 28.9276 129.237 3
0 -9 -13 -84.2781 176.255 1
0 9 -13 -29.1605 209.691 3
0 9 13 -70.5473 131.598 3
0 -9 -14 -185.325 215.227 1
0 9 -14 156.086 204.131 3
0 9 14 8.43586 134.042 3
0 9 -14 53.4179 74.1157 4
0 9 15 -209.49 144.045 3
0 9 -15 95.4331 143.658 3
0 9 -15 -48.2824 89.125 4
0 -9 -16 293.235 324.701 1
0 9 -16 46.3809 137.625 3
0 9 16 -72.1238 130.784 3
0 9 -16 -18.7368 119.781 4
0 -9 -17 91.3523 105.758 1
0 9 -17 -5.00028 207.066 3
0 9 -17 337.729 260.058 4
0 -9 -18 -76.5059 161.924 1
0 9 -18 77.0435 73.1649 4
0 9 -18 9.54386 196.687 3
0 9 -19 -46.1739 133.369 4
0 9 -19 -66.5094 254.742 3
0 9 -20 -102.408 124.832 4
0 9 -20 110.657 187.436 3
0 9 -21 -220.904 289.376 4
0 9 -21 -386.343 391.399 3
0 9 -22 110.595 243.904 4
0 9 -23 -104.455 212.583 4
0 9 -24 111.635 170.383 4
0 -10 0 32181 1434.19 2
0 -10 0 32261.7 1678.1 1
0 -10 -1 7755.01 731.009 2
0 -10 1 7704.88 704.815 2
0 -10 1 7679.47 801.718 1
0 -10 -1 7739.39 902.701 1
0 10 1 7861.03 857.219 1
0 -10 -2 15905.5 1089.78 2
0 -10 -2 14542.1 1216.5 1
0 -10 2 14241.3 1051.03 1
0 10 2 17513.5 1296.47 1
0 -10 2 12456.8 885.392 2
0 10 2 14704.4 995.578 2
0 -10 -3 1055.73 327.036 1
0 -10 3 1037.21 283.305 1
0 10 3 1010.32 298.807 1
0 -10 -3 1142.43 288.458 2
0 10 3 926.301 283.705 2
0 -10 3 1027.74 252.664 2
0 -10 4 618.776 228.09 1
0 -10 -4 798.8 293.232 1
0 10 4 581.103 289.12 1
0 -10 4 666.461 198.339 2
0 10 4 603.57 224.007 2
0 10 5 14123.1 1248.21 1
0 -10 5 10653.8 845.394 1
0 -10 -5 12395.2 1193.5 1
0 10 5 11224.2 1012.85 2
0 -10 6 285.871 137.028 1
0 -10 -6 540.704 309.17 1
0 10 6 514.712 251.792 1
0 10 6 519.274 189.974 3
0 -10 7 117.291 54.0277 1
0 10 7 122.793 37.3733 3
0 10 8 25274 1742.78 2
0 10 8 20686.6 1133.66 3
0 -10 8 21813.7 1090.59 1
0 -10 -8 22829.9 1721.27 1
0 10 9 5765.51 863.985 2
0 10 -9 7291.76 898.55 3
0 10 9 6005.47 623.829 3
0 -10 9 6407.35 560.853 1
0 -10 -9 6294.9 967.68 1
0 10 10 1721.96 491.315 2
0 10 -10 2054.86 496.502 3
0 10 10 1628.76 339.857 3
0 -10 10 1617.08 254.149 1
0 -10 -10 1714.4 490.283 1
0 10 -11 10253.8 1161.27 3
0 10 11 10044.6 1225.4 2
0 10 11 9218.71 800.461 3
0 -10 11 10217.4 585.474 1
0 -10 -11 9714.44 1229.74 1
0 10 -12 15165.8 1485.27 3
0 -10 12 15964.2 613.809 1
0 -10 -12 17855 1682.38 1
0 10 13 2987.37 476.544 3
0 10 -13 5014.44 861.926 3
0 -10 -13 4793.37 926.611 1
0 10 -14 804.795 318.206 3
0 10 14 41.0644 82.978 3
0 10 -14 524.59 257.968 4
0 -10 -14 252.269 225.377 1
0 10 -15 9544.35 1241.05 3
0 10 -15 7721.79 1004.86 4
0 -10 -15 9544.84 1297 1
0 10 -16 385.584 337.149 3
0 10 -16 201.98 83.3095 4
0 -10 -16 448.918 267.32 1
0 10 -17 6577.09 1053.96 3
0 10 -17 6269.99 975.433 4
0 -10 -17 7127.92 1163.42 1
0 10 -18 2731.17 690.196 3
0 10 -18 1877.71 546.891 4
0 -10 -18 3096.1 789.452 1
0 10 -19 284.371 183.507 3
0 10 -19 267.104 283.685 4
0 -10 -19 443.738 398.869 1
0 10 -20 1236.97 484.515 3
0 10 -20 952.361 406.73 4
0 10 -21 -164.22 217.933 4
0 10 -22 582.215 281.231 4
0 10 -23 2453.65 694.425 4
0 -11 0 -292.77 241.069 1
0 -11 0 -100.418 169.755 2
0 -11 -1 -94.4973 125.193 1
0 -11 1 247.11 138.163 1
0 -11 -1 33.6628 145.905 2
0 -11 1 -71.288 123.806 2
0 -11 -2 -79.3522 115.174 1
0 -11 2 134.387 110.939 1
0 11 2 3.83067 82.5127 1
0 -11 2 47.8739 51.7522 2
0 -11 -2 -31.9612 93.6565 2
0 11 3 108.385 118.992 2
0 -11 3 101.049 120.304 1
0 -11 -3 -231.201 204.202 1
0 11 3 228.098 204.61 1
0 -11 -3 101.069 131.27 2
0 -11 3 140.039 112.177 2
0 11 4 -163.412 173.219 2
0 -11 4 31.9195 100.84 2
0 11 4 -148.423 189.402 1
0 -11 4 204.594 202.789 1
0 -11 -4 89.1879 91.631 1
0 -11 5 3.36265 115.551 2
0 -11 -5 140.309 161.388 1
0 -11 5 5.28538 94.2882 1
0 11 6 43.3055 41.698 3
0 -11 6 153.436 68.065 1
0 -11 -6 120.346 174.706 1
0 11 7 -38.2831 65.1061 3
0 -11 -7 -26.3215 138.285 1
0 -11 7 -95.5787 41.0962 1
0 11 7 -4.01437 144.556 2
0 11 8 83.2628 187.081 2
0 11 8 -56.6245 163.033 3
0 -11 -8 28.3776 211.562 1
0 -11 8 69.3257 68.1502 1
0 11 9 64.6888 170.546 2
0 11 9 -19.2394 80.2952 3
0 -11 9 41.21 61.4577 1
0 -11 -9 -174.343 206.756 1
0 11 -9 -118.363 76.8317 3
0 11 10 140.854 192.477 2
0 11 10 16.7333 95.7341 3
0 -11 10 -11.0352 57.1868 1
0 -11 -10 -67.0557 189.978 1
0 11 -10 -140.795 235.704 3
0 11 11 55.8875 93.5686 3
0 -11 -11 -41.4216 211.008 1
0 -11 11 -22.6325 59.9161 1
0 11 -11 27.1903 165.39 3
0 11 12 -89.1455 129.719 3
0 -11 -12 -208.55 262.969 1
0 -11 12 45.4041 27.5542 1
0 11 -12 -82.4812 93.9018 3
0 11 13 29.6457 106.669 3
0 11 -13 358.991 278.12 3
0 -11 -13 126.224 142.907 1
0 11 -14 -141.647 279.869 3
0 -11 -14 -116.269 341.037 1
0 11 -15 -124.863 205.93 3
0 11 -15 -119.506 218.274 4
0 -11 -15 -105.166 242.403 1
0 11 -16 182.503 241.046 3
0 11 -16 -135.997 206.214 4
0 -11 -16 246.523 277.979 1
0 11 -17 -351.012 115.151 3
0 11 -17 40.1684 98.6925 4
0 -11 -17 -212.077 279.652 1
0 11 -18 -48.1448 110.446 3
0 11 -18 -19.0073 171.368 4
0 -11 -18 -255.899 222.913 1
0 11 -19 -214.755 341.396 3
0 -11 -19 900.623 501.519 1
0 11 -19 319.047 320.386 4
0 11 -20 155.226 157.408 4
0 11 -21 172.922 191.423 4
0 11 -22 -89.7815 97.3946 4
0 -12 0 54990.8 2071.94 2
0 -12 0 60147.9 2531.79 1
0 -12 -1 259.943 230.81 1
0 -12 1 460.145 220.449 1
0 -12 1 -24.0687 106.777 2
0 -12 -1 -1.45008 84.2353 2
0 -12 2 2043.13 447.101 1
0 -12 -2 1677.62 456.073 1
0 -12 2 1824.16 352.867 2
0 -12 -2 1434.76 408.828 2
0 -12 3 39.2386 83.8478 1
0 -12 -3 38.4469 172.219 1
0 -12 3 304.42 85.5327 2
0 -12 -3 -43.0833 104.763 2
0 -12 4 5.25751 79.7253 1
0 -12 -4 65.0051 193.313 1
0 -12 4 114.459 79.7759 2
0 -12 5 9419.48 884.235 1
0 -12 -5 9081.38 1125.39 1
0 -12 5 9019.67 848.308 2
0 -12 -6 2825.08 583.944 1
0 -12 6 3267.8 508.743 2
0 12 6 3234.48 607.334 2
0 12 6 4421.16 583.655 3
0 -12 6 3685.7 547.14 1
0 12 7 2426.81 410.15 3
0 -12 -7 3148.04 684.719 1
0 -12 7 2143.82 402.493 1
0 12 7 2639.77 557.3 2
0 12 8 36.5106 246.595 2
0 12 8 58.4296 105.413 3
0 -12 8 164.508 134.363 1
0 -12 -8 -76.7797 140.36 1
0 -12 -9 30940.1 2254.66 1
0 12 -9 31863.8 1994.43 3
0 12 9 30889.8 2070.79 2
0 12 9 25798.3 1357.03 3
0 -12 9 31624 1427.54 1
0 12 -10 15185.8 1436.48 3
0 12 10 14055.1 1516.3 2
0 12 10 10168.4 862.299 3
0 -12 10 14054.8 895.011 1
0 -12 -10 13937.5 1521.42 1
0 12 -11 16481.5 1569.55 3
0 -12 11 14238.5 821.891 1
0 -12 -11 14665.2 1614.82 1
0 12 12 224.869 136.872 3
0 12 -12 42.1847 104.145 3
0 -12 -12 -15.2489 228.711 1
0 -12 12 146.161 80.4401 1
0 12 -13 1432.23 440.306 3
0 -12 -13 1111.57 505.701 1
0 12 -14 4067.12 815.952 3
0 -12 -14 4150.97 935.619 1
0 12 -15 1910.32 603.802 3
0 12 -15 2149.69 575.537 4
0 -12 -15 1792.34 645.357 1
0 12 -16 -3.34782 146.176 3
0 12 -16 49.0706 196.303 4
0 -12 -16 201.784 289.484 1
0 12 -17 4600.85 952.305 3
0 12 -17 3551.26 710.405 4
0 -12 -17 5485.33 1059.84 1
0 12 -18 8735.66 1330.53 3
0 -12 -18 7492.99 1339.42 1
0 12 -19 1070.14 503.227 4
0 12 -20 1847.17 555.47 4
0 12 -21 25.7592 211.465 4
0 -13 0 129.304 231.202 1
0 -13 0 117.843 63.145 2
0 -13 -1 -54.9654 128.684 1
0 -13 1 30.057 110.576 1
0 -13 -1 -11.8942 79.1919 2
0 -13 1 104.321 77.8035 2
0 -13 2 87.7338 127.25 1
0 -13 -2 226.997 263.068 1
0 -13 2 6.82504 116.773 2
0 -13 -2 210.851 181.048 2
0 -13 3 95.6979 157.182 2
0 -13 3 192.395 199.459 1
0 -13 -3 -92.1495 248.038 1
0 -13 4 -90.4299 165.738 2
0 -13 4 -62.4794 152.955 1
0 -13 -4 99.7436 87.0452 1
0 -13 5 -7.72487 80.6237 2
0 -13 5 -66.6777 103.461 1
0 -13 -5 -93.438 107.066 1
0 13 6 -29.0025 70.3292 2
0 13 6 94.1844 69.502 3
0 -13 6 18.0696 115.83 2
0 -13 -6 -197.796 323.176 1
0 -13 6 -202.77 169.887 1
0 13 7 289.436 265.578 2
0 -13 7 -44.7496 116.636 2
0 13 7 19.7858 104.534 3
0 -13 7 -221.795 134.695 1
0 -13 -7 -64.6052 171.962 1
0 -13 8 109.574 177.61 2
0 13 8 -402.124 307.591 2
0 13 8 -123.013 174.414 3
0 -13 8 -45.0349 85.2678 1
0 -13 -8 145.035 254.264 1
0 13 -8 -98.845 143.665 3
0 13 9 348.107 266.053 2
0 13 9 76.6059 134.039 3
0 -13 -9 -116.409 153.267 1
0 -13 9 -159.63 113.53 1
0 13 -9 81.7183 156.562 3
0 13 10 23.6398 45.3626 3
0 13 -10 -276.859 158.096 3
0 -13 -10 -154.602 109.962 1
0 -13 10 70.0049 80.4527 1
0 13 -11 -59.3417 68.2934 3
0 -13 11 23.9104 34.1967 1
0 -13 -11 62.3301 191.139 1
0 13 -12 374.951 209.565 3
0 -13 -12 -180.446 174.981 1
0 13 -13 -136.094 269.296 3
0 -13 -13 496.609 343.036 1
0 13 -14 59.4521 174.374 3
0 -13 -14 -99.9556 322.271 1
0 13 -15 187.066 162.227 3
0 -13 -15 -94.8382 110.954 1
0 13 -16 -208.92 312.857 3
0 13 -16 81.0057 103.806 4
0 -13 -16 -102.404 165.477 1
0 13 -17 147.854 287.671 3
0 -13 -17 -101.339 250.099 1
0 13 -17 -313.895 179.079 4
0 13 -18 -218.667 351.111 4
0 13 -19 -100.566 109.921 4
0 -14 0 10422.2 1194.2 1
0 -14 0 5968.84 700.586 2
0 -14 -1 14355 1385.95 1
0 -14 1 15456 1389.96 1
0 -14 1 9585.74 904.948 2
0 -14 -1 9040.65 896.369 2
0 -14 2 71.9883 200.583 1
0 -14 -2 477.496 298.186 1
0 -14 -2 7.03444 195.096 2
0 -14 2 -1.45363 73.6959 2
0 -14 3 3506.96 645.043 1
0 -14 -3 2646.95 629.605 1
0 -14 3 2479.04 425.698 2
0 -14 -4 41980.8 2554.37 1
0 -14 4 41979.3 2154.56 1
0 -14 -5 9077.94 1203.96 1
0 -14 5 9407.53 999.116 1
0 14 5 8879.19 975.534 2
0 -14 5 5480.3 684.933 2
0 14 6 10922.7 1000.93 3
0 -14 -6 13985.2 1500.5 1
0 -14 6 14288.4 1203.24 1
0 14 6 12138.7 1215.58 2
0 14 7 794.16 301.884 2
0 -14 7 589.096 230.381 2
0 14 7 770.217 265.919 3
0 -14 -7 1161.04 426.871 1
0 -14 7 1222.66 364.812 1
0 14 8 1121.09 387.016 2
0 -14 8 674.924 254.38 2
0 14 -8 1465.39 461.073 3
0 14 8 811.023 254.343 3
0 -14 -8 1297.4 514.301 1
0 -14 8 1586.06 397.166 1
0 14 -9 36957.3 2303.53 3
0 -14 -9 33729.2 2527 1
0 -14 9 36586 1718.92 1
0 14 -10 2083.33 576.09 3
0 -14 10 1485.51 343.262 1
0 -14 -10 1092.14 409.293 1
0 14 -11 348.643 254.576 3
0 -14 -11 57.5409 218.123 1
0 14 -12 66.1939 80.1717 3
0 -14 -12 72.7024 156.807 1
0 14 -13 648.145 287.088 3
0 -14 -13 774.453 418.825 1
0 14 -14 82.4278 125.068 3
0 -14 -14 106.104 276.395 1
0 14 -15 787.655 419.773 3
0 -14 -15 428.562 389.585 1
0 14 -16 11.2308 236.313 3
0 14 -16 67.1806 157.97 4
0 14 -17 3103.74 712.317 4
0 14 -18 -394.188 335.731 4
0 -15 0 72.9175 187.611 2
0 -15 0 -65.5388 273.937 1
0 -15 1 22.1849 144.695 2
0 -15 -1 -45.0273 90.3771 2
0 -15 1 40.9199 79.0388 1
0 -15 -1 155.193 109.17 1
0 -15 -2 -415.834 347.336 1
0 -15 2 -274.153 279.154 1
0 -15 2 74.526 119.174 2
0 -15 3 -165.715 131.727 1
0 -15 -3 -19.8548 179.066 1
0 -15 3 -4.47927 107.021 2
0 -15 4 -166.672 220.638 1
0 -15 -4 118.721 167.065 1
0 -15 4 -10.6255 75.4201 2
0 -15 -5 -266.251 231.318 1
0 -15 5 19.3531 108.806 1
0 -15 5 -9.28858 129.493 2
0 -15 6 34.1836 201.032 1
0 -15 -6 141.426 114.882 1
0 -15 6 -65.8337 88.6584 2
0 -15 -7 321.66 320.245 1
0 -15 7 53.2742 55.5917 1
0 -15 7 8.97766 86.2694 2
0 15 -8 149.775 113.826 3
0 -15 8 63.2612 73.7109 2
0 -15 -8 -155.286 238.379 1
0 -15 8 98.923 121.552 1
0 15 -9 -28.4965 200.025 3
0 -15 9 11.3399 195.309 2
0 -15 -9 68.8624 144.803 1
0 15 -10 195.275 219.008 3
0 -15 10 75.3986 139.907 2
0 -15 -10 377.28 296.884 1
0 -15 -11 45.6878 213.566 1
0 15 -11 174.723 349.299 3
0 -15 -12 539.892 425.115 1
0 15 -12 -135.337 203.35 3
0 -15 -13 -274.673 381.874 1
0 15 -13 427.601 285.735 3
0 -15 -14 -148.849 231.326 1
0 15 -14 -323.09 345.923 3
0 15 -15 -163.383 309.296 3
0 15 -16 242.518 224.504 4
0 -16 0 338.334 221.254 2
0 -16 0 2324.08 594.305 1
0 -16 1 429.883 285.325 1
0 -16 -1 345.249 129.971 1
0 -16 1 25.5688 128.384 2
0 -16 2 2776.51 631.598 1
0 -16 -2 2795.29 665.215 1
0 -16 -3 3298.71 741.186 1
0 -16 3 3063.38 633.937 1
0 -16 4 746.428 346.274 1
0 -16 -4 329.832 286.706 1
0 -16 5 752.213 230.085 1
0 -16 -5 866.576 477.682 1
0 -16 -6 4538.65 992.805 1
0 -16 6 3975.83 682.59 1
0 -16 -7 7276.97 1182.16 1
0 16 -7 5971.61 963.818 3
0 -16 7 7138.02 910.185 1
0 16 -8 175.031 154.329 3
0 -16 -8 349.168 347.416 1
0 -16 -9 7086.44 1209.97 1
0 16 -9 5626.27 1054.52 3
0 16 -10 -72.7375 80.7119 3
0 -16 -10 -95.5967 274.605 1
0 16 -11 427.448 343.886 3
0 -16 -11 449.719 348.729 1
0 16 -12 4392.32 965.43 3
0 -16 -12 3523.1 844.394 1
0 16 -13 3330.24 844.142 3
0 16 -14 2564.57 702.01 3
0 -17 0 155.395 240.123 1
0 -17 1 -72.6633 188.811 1
0 -17 -1 256.041 229.221 1
0 -17 -2 -71.994 128.493 1
0 -17 2 -295.324 310.571 1
0 -17 -3 407.134 377.846 1
0 -17 3 431.656 277.15 1
0 -17 -4 57.5125 254.109 1
0 -17 4 192.355 173.222 1
0 -17 5 190.284 120.43 1
0 -17 -5 282.725 311.034 1
0 17 -6 -146.106 159.764 3
0 -17 6 29.2312 127.56 1
0 -17 -6 140.178 166.849 1
0 17 -7 -239.927 208.495 3
0 -17 -7 22.9418 299.04 1
0 17 -8 -69.9203 139.125 3
0 -17 -8 -424.849 238.139 1
0 17 -9 59.5297 165.313 3
0 -17 -9 33.8319 191.002 1
0 17 -10 -222.214 101.143 3
0 -17 -10 -40.2842 180.307 1
0 17 -11 -47.8143 158.809 3
0 17 -12 -418.892 370.96 3
0 -18 0 5662.07 992.395 1
0 -18 -1 1265.59 501.292 1
0 -18 1 1188.59 455.839 1
0 -18 2 161.683 161.995 1
0 -18 -2 -67.7252 141.272 1
0 -18 -3 1067.52 467.059 1
0 -18 3 488.367 299.122 1
0 -18 4 6058.9 1003.11 1
0 -18 -4 6688.98 1183.38 1
0 -18 -5 2884.91 823.085 1
0 18 -6 136.77 219.371 3
0 -18 -6 161.131 285.503 1
0 18 -7 2342.69 668.592 3
0 -18 -7 1952.59 654.437 1
0 18 -8 -9.73113 146.068 3
0 -18 -8 103.583 104.925 1
0 18 -9 579.362 315.967 3
0 18 -10 8072.36 1312.11 3
0 18 -11 7802.41 1237.39 3
0 -19 0 -121.616 171.604 1
0 -19 -1 137.714 79.9352 1
0 -19 1 -624.698 343.485 1
0 -19 -2 36.7051 166.547 1
0 -19 2 -113.262 108.723 1
0 -19 -3 -233.345 100.934 1
0 -19 3 -144.261 118.649 1
0 19 -4 7.64824 170.011 3
0 -19 -4 -8.05069 103.093 1
0 19 -5 -260.869 215.709 3
0 -19 -5 394.339 392.722 1
0 19 -6 -207.995 147.615 3
0 19 -7 152.737 111.016 3
0 19 -8 373.249 184.291 3
0 19 -9 -194.515 297.763 3
0 -20 0 1073.43 523.837 1
0 -20 -1 370.128 346.638 1
0 -20 1 181.353 119.742 1
0 -20 -2 262.497 246.841 1
0 20 -5 1002.9 388.549 3
0 20 -6 575.058 359.893 3
0 20 -7 1521.35 545.642 3
-1 0 -3 102.485 55.4323 3
-1 0 -3 -3.45948 92.2331 2
-1 0 -4 42073.4 1148.32 3
-1 0 4 41475.9 1022.96 4
1 0 4 43416.4 975.329 5
1 0 -4 41831.4 983.3 4
1 0 -4 42233.6 900.742 1
1 0 -5 73.1025 69.5403 4
1 0 5 27.9607 38.1563 5
-1 0 5 -16.629 27.0851 4
1 0 -5 6.67631 26.3153 1
1 0 -5 121.064 60.768 3
-1 0 -5 19.9568 45.6522 3
-1 0 5 2.17807 41.8837 1
1 0 6 5593.54 520.763 4
1 0 -6 5745.28 442.76 3
-1 0 -6 6222.08 519.13 3
1 0 -6 5286.66 444.53 4
-1 0 6 5522.92 450.201 4
1 0 6 6056.97 389.49 5
1 0 -6 6264.46 412.101 1
-1 0 6 6021.42 405.196 1
1 0 -7 49.2997 57.7748 4
1 0 7 69.9553 70.42 5
1 0 7 -15.9278 71.2695 4
-1 0 7 -93.6582 93.2511 4
1 0 -7 36.219 49.3089 1
1 0 7 -71.8902 98.1029 1
1 0 -7 98.0336 85.4519 3
-1 0 -7 -56.2095 77.949 3
-1 0 7 8.53763 28.9664 1
1 0 8 19102.6 1101.56 4
1 0 8 17138.5 938.226 1
1 0 -8 17836.4 909.717 3
-1 0 -8 19145.1 1034.98 3
1 0 -8 17971.1 943.699 4
-1 0 8 16466.2 917.301 4
1 0 8 19473 725.661 5
1 0 -8 18741.4 847.028 1
-1 0 8 19690.1 846.462 1
1 0 -9 4.26691 131.321 4
1 0 9 49.5932 31.3506 5
1 0 9 128.57 95.4903 4
-1 0 9 170.708 66.7866 4
1 0 -9 6.28009 46.4576 1
1 0 9 -87.5985 124.261 1
1 0 9 152.751 100.458 3
1 0 -9 -10.4397 64.4154 3
-1 0 -9 6.89663 81.9538 3
-1 0 9 99.7975 102.526 1
1 0 10 -28.1046 34.4833 5
1 0 -10 -9.54459 83.9481 4
-1 0 10 79.2067 97.0635 4
1 0 10 72.1111 79.2148 4
1 0 10 -60.5738 98.2735 1
1 0 -10 32.241 55.8652 1
1 0 10 107.536 93.8541 3
1 0 -10 5.88801 86.2702 3
-1 0 -10 30.5307 114.429 3
-1 0 10 24.5285 62.513 1
1 0 -11 64.6938 53.365 4
1 0 11 -31.654 24.2894 5
-1 0 11 9.8109 91.7124 4
1 0 -11 -70.7914 106.172 1
1 0 11 132.321 130.512 1
1 0 -11 21.7163 64.1136 3
1 0 11 93.0171 104.508 3
-1 0 -11 33.5657 121.758 3
-1 0 11 118.479 107.57 1
-1 0 12 40835.4 1840.77 4
1 0 -12 42287.6 1568.05 1
-1 0 -12 40446.9 1826.77 3
1 0 12 52141 2108.87 3
1 0 -12 46140.3 1826.31 3
-1 0 -12 44848.9 1973.51 4
1 0 -12 45506.7 1880.52 4
1 0 12 46180.4 1239.42 5
1 0 12 47118.3 1842.6 1
-1 0 12 48327.8 1658.07 1
1 0 -13 -68.3393 60.8312 4
1 0 13 -110.054 103.49 3
1 0 -13 86.0151 113.745 3
-1 0 -13 -10.2279 118.563 4
-1 0 13 12.977 116.572 4
-1 0 -13 8.92523 159.586 3
-1 0 13 -9.5648 61.3698 1
1 0 -14 1050.47 309.012 4
1 0 14 1436.22 403.8 3
1 0 -14 1082.94 319.783 3
-1 0 14 1400.27 383.719 4
-1 0 -14 904.036 286.363 4
-1 0 -14 1132.23 267.293 3
-1 0 14 1280.29 307.422 1
1 0 -15 116.931 180.074 4
1 0 -15 7.69156 71.1712 3
1 0 15 301.654 246.443 3
-1 0 15 36.5215 135.981 4
-1 0 -15 40.2748 118.604 4
-1 0 -15 87.7592 115.935 3
-1 0 15 -62.7853 69.431 1
1 0 -16 44073.4 2133.86 3
-1 0 -16 39850.6 2140.87 3
1 0 -16 43207.8 2158.54 4
-1 0 -16 41994.8 2287.74 4
1 0 16 42966.3 2015.56 1
-1 0 -17 174.85 262.121 4
1 0 17 276.211 155.713 1
1 0 -17 120.417 134.278 3
-1 0 -17 233.58 215.915 3
1 0 -17 478.349 291.99 4
-1 0 -18 45587.8 2451.88 3
1 0 -18 48070.3 2382.19 3
-1 0 -18 48847 2653.31 4
1 0 -18 44418.4 2357.73 4
1 0 18 48150.8 2266.75 1
1 0 -19 511.574 336.063 4
-1 0 -19 58.7294 93.6482 4
1 0 19 558.451 267.344 1
-1 0 -19 444.092 338.139 3
1 0 -19 276.436 239.694 3
-1 0 19 123.731 154.571 1
-1 0 -20 6752.84 1050.33 4
1 0 20 5050.9 802.314 1
-1 0 -20 5540.82 909.416 3
1 0 -20 5085.95 851.089 3
-1 0 -21 -203.659 283.835 4
1 0 -21 198.112 174.619 3
-1 0 -21 12.9728 196.415 3
-1 0 -22 468.095 365.089 4
1 0 -22 856.517 394.549 3
-1 0 -22 507.411 317.019 3
-1 0 -23 -138.228 321.473 4
1 0 -23 69.2041 205.142 3
-1 0 -23 -253.96 361.019 3
-1 0 -24 548.06 349.327 4
1 0 -24 556.71 336.933 3
-1 0 -24 323.667 304.451 3
-1 0 -25 105.724 198.759 3
1 0 -25 -61.928 241.089 3
1 0 -26 134.84 210.235 3
1 1 1 203498 1594.36 4
-1 1 -2 2941.01 243.717 3
1 1 2 3777.68 264.001 4
-1 -1 -2 2809.85 293.156 2
1 1 -3 105105 1232.12 4
-1 -1 3 94091.5 1141.88 4
-1 -1 3 108469 1208.83 5
-1 -1 -3 100743 1990.17 2
-1 1 -3 102275 1678.31 3
-1 -1 -3 100547 1637.03 3
1 -1 -3 97372 1516.53 1
1 1 -4 259898 2365.26 4
-1 -1 4 270242 1845.65 5
-1 1 -4 252833 2897.11 3
-1 -1 4 236042 2204.01 4
1 -1 -4 244741 2106.44 3
1 1 4 293550 3013.05 4
-1 -1 -4 237430 2737.4 3
1 -1 -4 234730 2547.97 1
1 1 -4 258347 1706.45 1
-1 -1 -4 258340 3491.77 2
-1 1 -5 28579.2 766.802 5
-1 1 5 27727.5 1008.84 4
1 1 -5 30060.7 924.636 4
-1 -1 5 30996.3 591.511 5
1 1 5 33743.2 1149.63 4
-1 -1 5 26097.4 842.945 4
-1 1 -5 29516.8 1082.99 3
1 -1 -5 28966.5 831.987 3
-1 -1 -5 27545.8 1011.68 3
1 1 -5 29715.9 662.171 1
1 -1 -5 27813.2 930.95 1
-1 -1 6 450.863 101.404 4
1 1 6 710.168 204.682 4
-1 1 6 609.223 159.821 4
1 1 -6 583.062 164.144 4
1 1 -6 379.482 85.7021 1
1 -1 -6 581.332 134.042 1
1 -1 -6 497.368 102.713 3
-1 1 -6 715.387 209.845 3
-1 -1 -6 366.907 147.1 3
-1 -1 6 548.726 103.382 1
-1 1 6 533.961 136.435 1
1 1 7 37287.7 1422.08 4
-1 -1 7 33801.2 1206.41 4
1 1 -7 32468.6 1213.71 3
-1 1 -7 33125.3 1321.85 3
1 -1 -7 33646.3 1123.98 3
1 1 7 37411.8 1362.51 3
-1 -1 -7 33934.8 1295.94 3
-1 1 7 38350.5 1388.05 4
1 1 -7 35945.5 1221.55 4
-1 1 7 38008.1 1232.66 1
1 1 -7 35587.2 933.041 1
1 -1 -7 37489.2 1239.25 1
-1 -1 7 37310.4 927.336 1
1 -1 -8 66.3806 83.8995 4
1 1 -8 -129.539 99.7777 4
-1 -1 8 54.2393 70.5883 4
-1 1 8 -34.8465 69.6763 4
1 1 8 -26.8851 99.7647 4
1 1 -8 14.1098 68.5283 1
1 -1 -8 -26.609 88.5018 1
1 1 8 -30.8976 119.113 1
1 -1 -8 -61.6256 67.0954 3
1 1 -8 318.125 175.698 3
1 1 8 79.8804 84.2981 3
-1 -1 -8 46.7715 69.0966 3
-1 1 -8 -54.6632 67.5975 3
-1 1 8 49.1435 61.0896 1
-1 -1 8 -55.9828 52.487 1
1 -1 -9 1284.38 275.906 4
-1 -1 9 1843.63 327.148 4
1 1 9 1509.71 322.328 4
-1 1 9 1826.73 341.655 4
1 1 -9 1530 291.944 4
1 -1 -9 1533.39 274.026 1
1 -1 9 1492.16 290.769 1
1 1 -9 1554.6 236.911 1
1 1 9 1582.72 323.413 1
1 1 9 1400.64 316.204 3
1 -1 -9 1713.23 288.376 3
1 1 -9 2053.63 345.28 3
-1 1 -9 1505.17 294.982 3
-1 -1 -9 1627.75 324.556 3
-1 -1 9 1486.56 235.424 1
-1 1 9 1698.83 294.41 1
1 1 10 11241.6 931.808 4
-1 -1 10 12769.4 913.427 4
1 1 -10 12099.8 682.392 1
1 -1 10 11264.4 792.005 1
1 1 10 12375.9 909.27 1
1 -1 -10 12994.8 870.26 1
-1 1 -10 11924.9 935.117 3
1 1 -10 11845.8 871.811 3
-1 -1 -10 11920.7 893.784 3
1 -1 -10 11719.9 790.681 3
1 1 10 12262.9 935.283 3
-1 1 10 11833.7 895.865 4
1 -1 -10 11665.3 877.092 4
1 1 -10 11741 865.741 4
-1 1 10 11918.1 840.138 1
-1 -1 10 12206.2 688.208 1
1 1 11 23339.6 1419.42 4
-1 -1 11 24374.3 1339.8 4
1 -1 -11 23072.5 1233.13 1
1 -1 11 23526.2 1195.33 1
1 1 11 26654.5 1413.12 3
1 1 -11 24206.7 1295.09 3
1 -1 -11 23043.1 1199.47 3
-1 1 -11 23160.2 1352.1 3
-1 -1 -11 23379.8 1318.94 3
1 -1 11 25584.8 1451.72 3
-1 1 -11 22996.5 1341.74 4
1 -1 -11 21581.8 1280.52 4
-1 1 11 22461.3 1307.07 4
1 1 -11 25319.2 1331.9 4
-1 1 11 24936.2 1261.38 1
-1 -1 11 25409.6 1057.02 1
1 1 11 24039.3 1331.05 1
1 -1 -12 379.701 202.062 4
-1 -1 12 603.251 218.856 4
1 1 -12 111.53 77.6913 4
1 1 12 268.039 170.555 4
-1 1 12 435.281 200.681 4
-1 1 -12 414.948 154.322 4
1 -1 -12 366.347 172.751 1
1 -1 12 405.473 151.858 1
1 1 12 261.895 209.586 3
1 -1 12 641.164 253.647 3
1 1 -12 535.867 212.64 3
1 -1 -12 477.77 174.654 3
-1 1 -12 321.073 197.217 3
-1 -1 -12 541.575 245.491 3
-1 -1 12 400.802 156.452 1
-1 1 12 573.987 194.201 1
1 -1 -13 3321.2 530.351 4
1 1 -13 3454.97 542.086 4
1 1 13 3440.8 387.142 5
-1 1 13 3390.71 542.313 4
1 1 13 3320.56 580.18 4
-1 -1 -13 3464.32 587.255 4
-1 1 -13 3073.84 515.542 4
-1 -1 13 3751.6 574.081 4
1 -1 13 3512.87 592.527 3
1 -1 -13 3853.6 528.59 1
1 1 13 4103.05 622.585 3
1 1 -13 3126.18 505.213 3
1 -1 -13 3153.96 491.354 3
-1 1 -13 3100.41 534.736 3
-1 -1 -13 3653.79 548.249 3
-1 1 13 3667.44 521.906 1
-1 -1 13 3839.84 459.417 1
1 -1 13 3849.44 512.368 1
1 -1 14 4777.49 693.983 3
1 1 14 3738.53 648.796 4
-1 1 14 4498.79 663.047 4
-1 -1 14 4417.52 653.285 4
-1 -1 -14 3809.04 647.488 4
1 -1 -14 3937.91 560.158 1
-1 1 -14 4643.75 707.328 4
1 1 -14 4296.43 632.53 4
1 1 14 4207.06 429.286 5
1 -1 -14 4519.65 650.902 4
-1 -1 14 3891.4 478.136 1
1 -1 14 4240.82 572.85 1
1 1 -14 4373.52 640.959 3
1 1 14 4616.19 683.435 3
-1 1 -14 4716.79 693.21 3
1 -1 -14 4873.02 640.878 3
-1 -1 -14 3588.77 588.027 3
-1 -1 15 7767.05 906.34 4
-1 1 15 6818.79 875.389 4
1 -1 -15 7685.34 827.991 3
1 1 15 6547.45 848.019 3
-1 1 -15 7553.46 898.061 3
-1 -1 -15 7192.21 860.443 3
1 1 -15 6896.42 821.07 3
1 1 -15 7187.15 845.232 4
-1 1 -15 5981.44 848.705 4
1 1 15 7224.1 578.028 5
1 -1 -15 7895.35 901.872 4
-1 -1 -15 6922 909.838 4
-1 -1 15 6490.47 656.489 1
1 1 15 7213.05 831.567 1
1 1 -16 59.2513 83.6907 4
1 1 16 140.273 72.8112 5
1 -1 -16 165.522 87.2307 4
-1 1 -16 259.974 146.441 4
-1 -1 -16 251.416 198.284 4
1 1 -16 318.695 223.518 3
1 1 16 125.829 128.975 1
1 -1 -16 154.761 183.313 3
-1 1 -16 316.258 237.891 3
-1 -1 -16 302.213 144.302 3
-1 -1 16 205.557 128.227 1
-1 1 -17 5412.12 833.567 3
1 1 -17 5664.12 826.653 3
1 -1 -17 6422.18 803.936 3
-1 -1 -17 5460.33 845.221 3
1 1 17 5457.36 508.004 5
1 1 -17 6080.53 844.043 4
-1 -1 -17 6437.05 931.153 4
-1 1 -17 6749.75 925.252 4
-1 -1 17 7471.64 741.188 1
1 -1 17 6510.78 764.276 1
-1 1 17 7344.83 816.413 1
1 1 17 5968.24 799.625 1
-1 -1 -18 362.531 232.822 4
1 1 -18 1081.58 423.679 4
-1 1 -18 720.027 341.694 4
1 1 18 310.416 185.984 1
1 -1 18 733.205 275.615 1
1 -1 -18 1014.32 415.1 3
-1 1 -18 559.56 345.529 3
-1 -1 -18 649.258 317.386 3
1 1 -18 647.93 348.239 3
-1 1 18 970.828 349.584 1
1 1 -19 34866.9 2153.41 3
-1 -1 -19 35961.2 2225.89 3
1 -1 -19 32881.3 2014.3 3
-1 1 -19 33252.7 2191.32 3
1 1 -19 36125.3 2197.27 4
-1 -1 -19 38107 2389.84 4
-1 1 -19 36742.8 2355.49 4
1 1 19 34154.3 2065.77 1
1 -1 19 33938.7 1886.88 1
-1 1 19 35129.3 1998.74 1
1 1 -20 1289.67 471.843 4
-1 -1 -20 1216.97 475.149 4
-1 1 -20 1197.07 414.959 4
-1 1 20 1428.75 363.844 1
1 -1 -20 1331.61 447.754 3
-1 1 -20 1495.01 504.168 3
1 1 -20 995.5 416.065 3
-1 -1 -20 1422.85 517.863 3
1 -1 20 1226.29 381.738 1
-1 -1 -21 7859.72 1125.88 3
1 1 -21 8214.05 1097.2 4
-1 1 -21 9942.3 1291.67 4
-1 -1 -21 7197.87 1106.13 4
-1 1 -21 7915.16 1125.44 3
1 1 -21 7125.03 1030.65 3
1 -1 -21 6876.58 987.527 3
1 1 -22 -26.0356 122.757 3
-1 -1 -22 94.0941 174.297 3
-1 1 -22 193.932 256.966 3
1 -1 -22 102.776 221.045 3
1 1 -22 253.006 217.009 4
-1 -1 -22 43.0711 161.641 4
-1 1 -22 -72.4885 290.163 4
1 1 -23 973.919 438.328 3
-1 -1 -23 1612.75 499.506 3
-1 1 -23 1276.43 456.026 3
1 -1 -23 1056.04 440.862 3
-1 -1 -23 1400.34 487.675 4
-1 1 -23 1979.03 602.196 4
1 -1 -24 1299.47 473.516 3
-1 -1 -24 1100.1 399.353 3
1 1 -24 1114.19 366.974 3
-1 1 -24 1200.69 521.786 3
-1 -1 -24 1431.27 553.071 4
-1 1 -24 1249.27 564.65 4
-1 -1 -25 -72.919 206.324 3
1 -1 -25 388.039 289.791 3
1 1 -25 11.1303 130.768 3
1 -1 -26 293.035 338.133 3
-1 2 0 145.573 46.022 3
-1 -2 0 132.56 51.8631 2
-1 2 -1 54168.7 961.732 3
1 2 1 54837.2 900.093 4
-1 -2 -1 51515.7 1294.53 2
1 -2 2 1866.41 167.112 2
-1 -2 -2 1708.62 233.713 2
-1 2 -2 1973.93 223.555 3
1 2 2 1598.81 205.67 4
1 -2 -2 1402.96 222.441 1
1 2 -3 312169 2113.78 4
-1 -2 -3 303026 3641.55 2
-1 2 -3 306093 3036.94 3
-1 -2 -3 298014 2998.38 3
-1 2 4 36409.5 708.707 3
1 2 -4 34427 826.476 4
-1 -2 -4 33033.8 1337.5 2
1 -2 -4 32562 674.841 3
-1 2 -4 33694.5 1110.4 3
-1 -2 -4 34134.7 1073.11 3
1 -2 -4 32649.8 1070.28 1
-1 2 5 3670.97 273.867 3
1 2 -5 2844.01 271.269 4
1 2 5 3730.16 397.835 4
1 2 -5 3579.76 220.107 5
1 2 5 3433.32 365.06 3
1 -2 -5 3250.36 261.594 3
-1 2 -5 3326.9 376.116 3
-1 -2 -5 3256.85 350.007 3
1 -2 -5 2803.36 332.657 1
-1 2 6 23703.2 797.718 3
-1 2 6 24090.9 1041.67 4
1 2 6 23422.8 1047.35 4
1 2 -6 20503.7 819.7 4
1 -2 -6 22050.9 768.078 3
1 2 6 22284.1 973.797 3
-1 2 -6 22976.9 1057.27 3
-1 -2 -6 20729.7 946.539 3
1 -2 -6 22127.6 983.404 1
-1 2 7 89398.6 1791.14 3
1 2 7 97886.4 2302.42 4
-1 2 -7 91495.9 1403.26 5
-1 2 7 103949 2351.25 4
1 2 -7 88798.8 1876.55 4
1 -2 -7 84968.5 1696.55 3
-1 2 -7 91694.7 2237.51 3
1 2 7 94926.1 2163.18 3
-1 -2 -7 89904.4 2092.45 3
-1 2 7 94202.3 2161.5 1
1 -2 -7 92309.9 2125.57 1
1 2 8 3781.5 473.052 4
-1 2 8 4313.06 403.941 3
1 2 -8 3496.8 447.169 3
1 2 -8 3950.3 436.305 4
-1 2 8 4593.43 541.295 4
-1 2 -8 4149.64 500.22 3
1 -2 -8 3550.04 374.567 3
1 2 8 3776.35 467.959 3
-1 -2 -8 3453.2 425.737 3
1 -2 -8 4134.77 453.532 1
-1 -2 8 3979.38 264.934 1
-1 2 8 3960.27 456.443 1
-1 2 -9 738.369 204.307 4
1 2 -9 628.065 218.588 4
-1 2 9 433.946 160.123 4
1 2 9 789.537 252.794 4
-1 2 9 758.399 202.629 1
-1 -2 9 608.931 120.503 1
-1 2 9 697.168 185.553 3
-1 2 -9 637.577 225.777 3
1 2 9 521.309 200.903 3
1 2 -9 590.703 203.617 3
1 -2 -9 511.29 157.798 3
-1 -2 -9 523.063 218.202 3
1 -2 -9 579.593 234.726 1
1 2 9 816.826 284.679 1
1 2 10 5474.17 644.148 4
-1 2 10 5548.68 540.927 3
-1 2 -10 5275.06 645.298 4
1 2 -10 5266.81 562.513 4
-1 2 10 4983.05 625.189 4
1 2 10 5524.67 625.401 3
1 2 -10 5840.19 630.177 3
-1 2 -10 5210.61 623.575 3
1 -2 -10 5428.94 529.573 3
-1 -2 -10 5148.39 593.522 3
-1 2 10 6741.7 667.031 1
1 2 10 5520.2 639.776 1
1 -2 -10 5655.34 606.497 1
-1 -2 10 5412.47 389.038 1
1 -2 11 12542.3 833.051 1
1 -2 -11 12883.1 963.359 1
1 2 11 12086.6 1027.23 4
-1 2 -11 12358.3 994.289 4
-1 2 11 11105.7 944.051 4
1 2 -11 11233 889.727 4
1 2 -11 11827.7 941.252 3
-1 2 -11 12091.9 996.159 3
1 2 11 13897 1038.09 3
1 -2 -11 11928.5 842.006 3
-1 -2 -11 11882.3 940.136 3
-1 -2 11 11937.9 624.622 1
-1 2 11 13638.8 965.829 1
-1 -2 12 2125.18 279.025 1
-1 2 12 2018.42 415.04 1
-1 2 12 2339.82 460.09 4
-1 2 -12 2113.37 436.648 4
1 2 -12 2076.91 415.062 4
1 2 12 2241.18 475.85 4
1 -2 12 2377.71 458.462 3
1 2 12 2070.9 439.572 3
1 2 -12 2131.7 427.449 3
1 -2 -12 2167.31 368.99 3
-1 -2 -12 2180.74 427.184 3
-1 2 -12 2275.79 451.329 3
1 -2 12 2041.24 344.208 1
1 -2 -12 2439.65 465.532 1
1 2 -13 5874.13 734.66 4
-1 2 -13 5163.55 711.183 4
-1 2 13 5881.09 738.775 4
-1 -2 -13 6012.54 790.278 4
1 2 13 6244.29 786.434 4
1 -2 13 6753.88 804.991 3
1 2 13 5054.67 884.063 2
1 -2 -13 5209.68 621.311 3
1 2 13 6261.72 749.186 3
1 2 -13 5854.66 717.379 3
-1 -2 -13 4827.06 646.949 3
-1 2 -13 6910.13 828.019 3
1 -2 13 6025.05 631.823 1
1 -2 -13 5313.41 667.243 1
-1 -2 13 5116.64 476.595 1
1 2 13 5647.94 702.025 1
-1 -2 -14 98.5917 71.0732 4
1 2 -14 469.473 243.95 4
-1 2 -14 304.859 206.15 4
1 2 14 186.7 162.999 4
-1 2 14 399.542 184.614 4
1 2 14 191.524 101.845 1
1 -2 -14 205.984 94.5125 1
1 -2 14 267.143 122.87 1
1 -2 14 403.63 241.353 3
1 2 -14 226.792 151.946 3
1 2 14 162.124 88.7685 3
-1 -2 -14 664.687 253.561 3
-1 2 -14 147.602 71.1274 3
1 -2 -14 180.262 82.4259 3
1 2 14 288.314 253.036 2
-1 -2 14 313.027 112.774 1
-1 -2 -15 767.331 314.956 4
-1 2 15 1138.46 371.767 4
-1 2 -15 1001.65 347.717 4
1 2 -15 1244.4 346.923 4
1 2 -15 1393.33 403.512 3
1 2 15 1759.78 440.47 3
1 2 15 1354.25 365.386 1
1 -2 15 1165.95 324.649 1
1 -2 -15 869.121 304.718 1
-1 2 -15 952.321 316.907 3
-1 -2 -15 898.695 315.814 3
1 -2 -15 1432.76 354.089 3
-1 -2 15 969.262 251.139 1
-1 2 15 877.867 261.043 1
-1 -2 -16 14191.7 1334.25 4
-1 2 -16 13378.3 1279.83 4
1 2 -16 14120.8 1265.26 4
1 -2 -16 12215.7 1110.7 1
1 2 -16 14186.7 1261.71 3
-1 2 -16 13000.7 1244.73 3
1 -2 -16 13807.5 1147.29 3
-1 -2 -16 13445.2 1211.49 3
1 2 16 14427.9 1272.79 1
-1 -2 16 14085.1 911.717 1
-1 2 16 14149.6 1177.58 1
1 2 17 188.72 114.469 5
-1 -2 -17 449.014 334.518 4
-1 2 -17 269.008 250.858 4
1 2 -17 356.76 234.057 4
1 2 -17 150.052 147.687 3
1 2 17 439.162 261.401 1
1 -2 -17 108.507 232.73 3
-1 -2 -17 149.755 294.473 3
-1 2 -17 654.935 309.772 3
-1 -2 17 215.879 121.956 1
-1 2 17 478.491 298.81 1
-1 -2 -18 48118.1 2616.65 4
1 2 -18 41141.8 2273.74 4
-1 2 -18 45005.1 2554.51 4
1 2 18 38996.1 1509.81 5
-1 2 -18 43359.2 2446.13 3
1 -2 -18 46390.8 2276.78 3
1 2 -18 45284.5 2385.18 3
-1 -2 -18 44518 2351.22 3
-1 2 18 44491.1 2216.02 1
-1 -2 18 45910.9 1741.24 1
1 2 18 48938 2462.27 1
1 2 -19 3657.4 720.346 4
1 2 19 2536.25 381.298 5
-1 -2 -19 3351.66 723.746 4
1 -2 19 3198.21 548.845 1
-1 -2 -19 3477.23 716.94 3
1 -2 -19 3715.42 665.063 3
1 2 -19 3661.18 699.552 3
-1 2 -19 3468.9 751.146 3
-1 2 19 3752.87 705.89 1
-1 2 -19 4675.71 872.424 4
-1 2 -20 2437.2 605.892 4
1 2 -20 1744.09 518.32 4
-1 -2 -20 2158.51 571.622 4
1 -2 -20 1311.83 415.492 3
1 2 -20 1686.17 555.228 3
-1 2 -20 2257.15 597.807 3
-1 -2 -20 2049.43 580.719 3
-1 2 -21 183.012 286.627 4
1 2 -21 104.16 78.2754 4
-1 -2 -21 488.503 329.448 4
1 -2 -21 170.81 121.093 3
-1 -2 -21 -22.2068 183.341 3
1 2 -21 18.1425 133.96 3
-1 2 -21 -157.802 244.7 3
-1 2 -22 3513.86 760.003 4
-1 -2 -22 3194.15 771.863 4
1 2 -22 2838.12 689.999 4
-1 2 -22 2677.15 696.748 3
1 -2 -22 2999.92 638.882 3
-1 -2 -22 3208.58 682.463 3
1 2 -22 2515.78 663.233 3
-1 2 -23 572.602 300.605 4
1 2 -23 785.489 424.087 3
1 -2 -23 435.717 300.427 3
-1 -2 -23 238.557 172.548 3
-1 2 -23 496.682 203.169 3
1 2 -23 481.62 266.206 4
1 2 -24 992.009 427.188 3
-1 2 -24 917.53 455.65 3
1 -2 -24 754.567 302.19 3
-1 -2 -24 619.864 159.694 3
-1 2 -24 1431.24 546.275 4
-1 -2 -25 270.386 272.583 3
1 -2 -25 -219.6 341.738 3
1 2 -25 445.241 335.518 3
1 -2 -26 300.601 350.702 3
-1 3 0 35.1266 19.0702 3
1 3 0 55.7909 75.2489 1
-1 -3 0 162.783 102.686 1
-1 3 -1 51196.3 1034.76 3
-1 -3 1 50381.2 1100.25 1
1 3 -1 50356.9 1048.67 1
-1 -3 -1 51456.7 1414.25 2
-1 -3 -2 799450 5478.99 1
-1 -3 -2 661335 5373.8 2
1 -3 -2 789731 5337.57 1
-1 -3 -3 2986.25 405.381 1
1 3 3 1928.46 252.49 4
-1 -3 -3 1604.64 285.003 2
-1 3 -3 2296.69 279.411 3
1 3 3 2149.05 268.952 3
1 -3 -3 2071.34 306.192 1
1 3 -3 2016.68 145.133 1
-1 -3 -4 588.677 175.912 1
1 3 4 456.952 110.85 3
1 3 4 659.616 173.131 4
-1 -3 -4 570.453 190.124 2
-1 3 4 522.242 79.9045 3
-1 3 -4 554.719 142.744 3
1 -3 -4 670.914 90.6539 3
1 -3 -4 536.314 180.236 1
-1 -3 -5 323.569 128.128 3
1 3 5 187.57 90.7467 4
1 3 -5 265.317 97.5415 4
1 -3 -5 106.359 85.7057 1
-1 -3 -5 157.835 47.9622 1
-1 3 5 248.959 68.9124 3
-1 3 -5 453.408 164.798 3
1 -3 -5 227.199 76.6376 3
1 3 5 186.671 54.2253 3
-1 -3 -5 275.089 166.735 2
1 3 -6 29632 1008.18 4
-1 -3 -6 28410.9 1333.44 1
-1 3 6 26611.4 812.511 3
-1 3 -6 26637.6 1189.43 3
1 3 6 27633 1114.09 3
1 -3 -6 26584.7 800.162 3
-1 -3 -6 27287.9 1112.75 3
1 -3 -6 26574.7 1185.7 1
1 3 -7 453.825 74.3308 5
-1 3 7 339.717 145.775 4
1 3 7 611.789 171.984 4
1 3 -7 541.941 161.138 4
-1 -3 -7 253.976 68.3163 1
1 -3 -7 337.848 109.105 1
-1 3 7 137.301 54.3171 3
-1 3 -7 490.792 145.379 3
1 3 7 288.458 141.812 3
1 -3 -7 506.266 127.353 3
-1 -3 -7 276.295 86.7616 3
1 3 8 64825.2 2048.83 4
-1 3 8 63277.3 2060.12 4
1 3 -8 55869.6 1609.44 4
-1 3 8 66673.4 1579.66 3
1 3 8 64327 1877.93 3
-1 3 -8 58463.8 1972.12 3
1 -3 -8 57816.3 1459.53 3
-1 -3 -8 60759.5 1819.51 3
1 -3 -8 60620.3 1993.06 1
-1 3 8 65739 2046.75 1
-1 3 -9 3370.4 272.718 5
1 3 9 3793.21 508.258 4
1 3 -9 3437.5 433.646 4
-1 3 9 3787.24 523.559 4
1 3 -9 2991.77 434.169 3
-1 3 9 3393.55 397.354 3
-1 3 -9 3028.44 529.554 4
1 -3 -9 3418.41 468.131 1
-1 3 -9 3542.99 523.302 3
1 -3 -9 3233.76 370.347 3
1 3 9 3056.56 442.793 3
-1 -3 -9 3291.95 440.698 3
-1 3 9 3294.83 472.489 1
-1 3 10 3790.35 563.916 4
1 3 -10 3967.35 478.041 4
-1 3 10 3360.98 447.122 3
-1 3 -10 3968.78 566.388 4
1 3 -10 3814.25 531.964 3
1 3 10 3017.75 496.297 4
-1 3 -10 3845.97 544.538 3
1 -3 -10 3512.54 418.9 3
1 3 10 4350.9 537.541 3
-1 -3 -10 3705.34 500.867 3
-1 -3 10 3770.26 250.921 1
1 -3 -10 3512.18 508.243 1
-1 3 10 3767.47 536.323 1
1 3 11 892.061 296.779 4
1 3 -11 714.552 235.545 4
-1 3 11 956.859 260.994 4
-1 3 -11 839.163 257.525 4
1 -3 -11 934.435 295.193 1
1 3 11 1016.83 265.712 3
1 3 -11 575.535 210.506 3
-1 3 -11 774.864 273.682 3
-1 3 11 873.222 225.587 3
1 -3 -11 843.534 219.324 3
-1 -3 -11 962.537 263.058 3
-1 -3 11 768.158 134.677 1
-1 3 12 36921.8 1865.93 4
1 3 -12 36513.7 1651.97 4
-1 3 12 36730.6 1549.86 3
-1 3 -12 39119.2 1868.36 4
1 3 12 38947.1 1938.99 4
1 -3 -12 42115.1 1918.41 1
1 -3 12 40300 1489.94 1
1 3 12 42868.4 1888.62 3
1 -3 -12 40196.3 1587.92 3
-1 3 -12 39233.4 1902.14 3
1 3 -12 38722.1 1826.65 3
-1 -3 -12 37667.8 1735.88 3
-1 -3 12 41534.6 1039.5 1
1 3 12 40631.9 1938.65 1
-1 -3 -13 -40.724 69.8978 4
-1 3 13 230.559 185.405 4
-1 3 -13 52.8372 82.3147 4
1 3 -13 36.9169 46.3633 4
1 3 13 241.172 179.336 4
1 -3 13 15.8937 75.9893 1
1 -3 -13 -176.246 247.56 1
1 3 13 106.907 143.361 1
-1 3 -13 -34.2636 92.029 3
1 3 13 -13.1864 142.12 3
1 3 -13 27.9718 111.035 3
-1 3 13 88.0637 90.5066 3
1 -3 -13 82.839 123.133 3
-1 -3 -13 136.889 181.793 3
1 3 13 -13.5106 157.268 2
-1 -3 13 -12.8259 48.0521 1
-1 3 13 -20.7175 117.234 1
-1 -3 -14 3754.58 650.664 4
1 3 -14 3406.36 551.774 4
1 3 14 3446.17 626.439 4
-1 3 14 2879.29 551.121 4
-1 3 -14 3307.18 577.659 4
1 3 14 3265.86 561.471 3
1 -3 -14 3220.71 483.48 3
1 3 -14 3742.97 624.73 3
1 -3 -14 3140.87 563.161 1
1 -3 14 2927.91 442.031 1
-1 3 -14 2913.5 549.168 3
-1 -3 -14 3133.2 532.557 3
-1 3 14 2894.05 566.032 1
-1 -3 14 3660.59 363.717 1
1 3 14 3746.08 627.676 1
1 3 -15 4119.68 651.034 4
-1 -3 -15 4311.77 730.77 4
-1 3 -15 4755.33 743.261 4
1 -3 -15 3809.46 622.105 1
1 3 15 3811.32 644.761 3
1 -3 -15 4453.67 627.573 3
1 3 -15 4177.7 677.444 3
-1 3 -15 3867.94 693.818 3
-1 -3 -15 3964.87 632.937 3
1 -3 15 4035.12 531.32 1
-1 -3 15 4515.44 431.764 1
-1 3 15 5077.57 737.606 1
1 3 15 4786.33 735.449 1
-1 -3 -16 3752.06 693.347 4
-1 3 -16 3085.29 611.477 4
1 3 -16 3646.44 625.303 4
1 -3 -16 3333.19 604.593 1
1 3 16 3627.17 638.493 1
1 3 -16 3246.14 611.619 3
1 3 16 3393.03 621.633 3
1 -3 -16 3986.43 613.26 3
-1 3 -16 3242.46 629.55 3
-1 -3 -16 3343.38 611.142 3
-1 -3 16 4243.34 432.666 1
-1 3 16 4308.32 693.006 1
1 -3 16 3753.62 525.229 1
-1 -3 -17 1386.68 466.57 4
-1 3 -17 1442.04 489.025 4
1 3 -17 1650.01 443.573 4
1 -3 -17 1305.92 348.302 1
1 3 -17 1549.55 394.932 3
-1 3 -17 998.332 303.391 3
1 -3 -17 1385.43 361.143 3
-1 -3 -17 1446.42 427.879 3
-1 -3 17 1631.09 276.745 1
-1 3 17 2060.34 468.269 1
-1 -3 -18 1085.54 345.331 4
1 3 -18 1193.55 405.316 3
-1 3 -18 814.164 308.504 4
1 3 -18 1188.11 409.581 4
-1 3 -18 1012.81 379.985 3
1 -3 -18 1115.45 371.126 3
-1 -3 -18 1161.35 355.354 3
-1 3 18 1223.16 372.283 1
1 3 -19 6040.49 917.26 3
-1 3 -19 6303.5 965.163 3
1 -3 -19 6336.91 860.092 3
-1 -3 -19 5887.69 897.916 3
1 3 19 4868.19 586.527 5
1 3 -19 6657.46 928.67 4
-1 -3 -19 6198.53 990.233 4
-1 3 -19 5478.99 918.225 4
1 3 -20 267.152 238.707 3
-1 3 -20 -82.0123 104.916 4
1 3 20 31.3874 62.8133 5
-1 -3 -20 71.0983 157.395 4
1 3 -20 160.637 192.774 4
-1 3 -20 456.732 313.088 3
1 -3 -20 -87.9304 138.445 3
-1 -3 -20 61.7275 152.006 3
-1 3 -21 468.038 379.573 4
1 3 -21 195.556 110.301 4
-1 3 -21 119.547 143.325 3
1 3 -21 259.536 222.696 3
-1 -3 -21 194.653 121.609 3
1 -3 -21 494.768 278.206 3
-1 3 -22 66.7546 228.49 4
1 3 -22 77.4566 232.263 4
-1 3 -22 440.349 325.399 3
1 -3 -22 -48.5075 142.051 3
-1 -3 -22 143.965 275.001 3
1 3 -22 16.1218 260.323 3
-1 3 -23 1.15645 106.439 4
1 3 -23 258.317 202.837 4
-1 3 -23 -322.955 202.355 3
1 3 -23 -181.791 173.551 3
1 -3 -23 77.3893 155.109 3
-1 -3 -23 178.204 238.748 3
-1 3 -24 3586.13 882.713 4
1 -3 -24 1570.86 571.17 3
-1 -3 -24 2060.05 596.343 3
1 3 -24 1767.67 582.836 3
-1 3 -24 1911.64 664.795 3
1 3 -24 2457.77 697.54 4
1 -3 -25 72.3548 220.11 3
-1 -3 -25 -390.13 335.58 3
1 3 -25 21.3595 150.392 4
1 -3 -26 565.692 358.498 3
-1 -4 0 120.368 73.2121 2
1 4 0 27.3571 27.3959 1
-1 -4 0 149.102 138.382 1
-1 -4 -1 16486.1 854.915 2
-1 4 1 17330.2 604.66 2
-1 4 -1 16063.6 637.108 3
1 4 -1 16078.3 686.564 1
1 -4 -1 15964.8 879.237 1
1 4 1 15991.5 821.92 1
-1 -4 1 16525.8 705.428 1
-1 -4 -1 16726.1 883.321 1
-1 -4 -2 20794.7 1033.11 2
-1 4 -2 20641.8 806.305 3
-1 -4 2 21027.3 722.859 1
-1 -4 -2 26919 1109.88 1
1 -4 -2 24347.3 1035.71 1
1 4 -2 21693.9 713.996 1
-1 4 2 25070.6 843.661 2
1 4 3 23.6067 60.5925 4
-1 -4 -3 58.8205 50.3479 2
-1 -4 3 8.95445 30.1625 1
-1 -4 -3 152.724 97.1805 1
-1 4 -3 131.523 81.3809 3
-1 4 3 81.4139 21.6637 3
1 -4 -3 -46.6692 83.0718 1
1 4 -3 115.553 52.8241 1
1 4 4 55715.3 1555.9 4
-1 -4 -4 53186.4 1908.92 2
-1 -4 -4 56844 1786.71 1
-1 4 -4 52437.8 1538.02 3
-1 4 4 55196.1 855.918 3
1 4 4 53776.7 1474.05 3
1 4 -4 54554.5 820.629 1
1 4 5 109758 2349.05 4
-1 -4 -5 95892.5 2688.42 2
-1 4 -5 100044 2230.93 3
-1 4 5 100348 1348.8 3
1 -4 -5 105496 2434.59 1
1 4 5 94862.1 2037.78 3
-1 -4 -5 109535 2615.91 1
1 4 6 3270.23 452.161 4
1 -4 -6 2953.46 425.855 1
-1 -4 -6 3651.43 508.431 1
-1 4 -6 2926.04 420.388 3
-1 4 6 2836.62 254.838 3
1 -4 -6 3017.86 268.079 3
1 4 6 2303.58 348.936 3
-1 -4 -6 3044.14 388.284 3
-1 -4 -7 14904.7 1019.07 1
1 4 -7 13948.9 791.668 4
1 4 7 17063.2 1037.96 4
-1 4 -7 13630.2 940.442 3
-1 4 7 14074.9 638.494 3
1 4 7 13679.5 844.381 3
-1 -4 -7 14009.4 851.319 3
1 -4 -7 13555.1 624.571 3
1 -4 -7 14155 992.503 1
-1 -4 -8 12874.8 1000.39 1
1 4 -8 12795.4 785.895 4
1 4 8 11601.4 913.03 4
-1 4 8 12055.5 921.117 4
-1 4 -8 13123.6 966.655 3
1 4 8 12332.5 848.113 3
-1 4 8 11834.3 665.261 3
1 -4 -8 12171.1 648.569 3
-1 -4 -8 12417.1 830.283 3
1 -4 -8 13425.7 1017.45 1
-1 -4 -9 7282.86 780.601 1
1 4 -9 6436.68 585.41 4
1 4 -9 6161.33 688.326 3
-1 4 9 8538.25 825.3 4
1 4 -9 6988.59 294.908 5
1 4 9 6128.72 694.419 4
1 4 9 6217.35 643.388 3
-1 4 -9 7895.06 766.267 3
-1 4 9 6789.42 554.674 3
1 -4 -9 6826.22 531.727 3
-1 -4 -9 6686.28 643.904 3
1 -4 -9 6654.7 708.892 1
-1 -4 -10 10116.7 957.319 1
1 4 10 8733.56 863.532 4
-1 4 10 9695.24 936.467 4
1 4 10 8693.54 772.708 3
-1 4 -10 9278.94 880.793 3
-1 4 10 10013.8 695.893 3
1 4 -10 8919.54 832.268 3
1 4 -10 9136.04 738.2 4
-1 4 -10 9613.18 868.357 4
1 -4 -10 8950.91 654.915 3
-1 -4 -10 8927.38 758.817 3
1 -4 -10 9254.8 876.272 1
1 4 11 23427.3 1475.83 4
-1 4 -11 21522.6 673.218 5
1 4 -11 23382.9 1238.78 4
-1 4 11 25760 1579.7 4
1 4 -11 22400.8 1394.63 3
-1 4 11 23665.2 1159.13 3
-1 4 -11 23331.5 1461.96 4
-1 4 -11 23172.6 1444.59 3
1 4 11 22758.8 1307.78 3
1 -4 -11 22043.5 1096.62 3
-1 -4 -11 22999.8 1305.64 3
1 -4 -11 25142.5 1525.04 1
1 4 11 23638.1 1485.37 1
-1 4 12 1825.39 434.059 1
-1 4 12 1770.64 427.45 4
-1 4 -12 1688.06 426.055 4
1 4 12 1780.26 428.869 4
1 4 -12 2086.6 419.805 4
1 4 12 2481.26 621.755 2
1 4 -12 1675.52 384.971 3
-1 4 -12 2207.68 487.995 3
-1 4 12 2088.81 360.855 3
1 4 12 2147.37 417.635 3
-1 -4 -12 2108.88 403.523 3
1 -4 -12 1936.9 339.777 3
1 -4 -12 2211.26 445.47 1
1 4 12 2165.67 475.845 1
-1 -4 -13 -47.5427 91.3969 4
1 4 13 233.291 106.486 4
1 4 -13 -86.6307 107.022 4
-1 4 -13 208.366 210.208 4
-1 4 13 -45.8074 97.6297 4
1 4 13 149.202 144.668 1
1 -4 -13 84.6163 143.318 1
1 -4 13 -88.1724 100.102 1
-1 4 13 -192.705 176.62 3
1 4 -13 212.633 115.907 3
1 4 13 29.3035 81.1768 3
-1 4 -13 -97.3525 87.1537 3
1 -4 -13 40.1871 103.881 3
-1 -4 -13 27.2194 93.3588 3
-1 4 13 68.7258 169.945 1
1 4 13 -219.187 141.121 2
-1 -4 -14 774.102 318.769 4
-1 4 -14 484.175 232.067 4
1 4 -14 447.346 161.565 4
1 4 14 622.408 254.539 1
1 -4 14 445.479 167.782 1
1 -4 -14 583.09 225.894 1
1 4 -14 722.061 311.332 3
-1 4 14 537.171 215.724 3
1 4 14 370.773 190.432 3
-1 4 -14 533.66 193.516 3
1 -4 -14 415.186 200.337 3
-1 -4 -14 668.201 242.292 3
-1 4 14 726.29 291.54 1
-1 -4 -15 322.145 246.226 4
1 4 -15 398.273 209.065 4
-1 4 -15 150.878 240.491 4
1 4 -15 267.53 153.989 3
-1 4 -15 382.799 206.939 3
1 4 15 124.583 148.461 3
1 4 15 79.763 83.1505 1
1 -4 15 207.948 61.8363 1
1 -4 -15 756.263 265.704 1
1 -4 -15 415.907 191.334 3
-1 -4 -15 180.478 114.018 3
-1 4 15 456.725 166.843 1
-1 4 -16 20351.6 1575.89 4
1 4 -16 21824.4 1523.16 4
1 -4 -16 20885.4 1594.67 1
1 4 16 18141.8 1450.14 3
-1 4 -16 19988.7 1608.51 3
1 4 -16 22399.8 1654.45 3
-1 -4 -16 20464.4 1486.97 3
1 -4 -16 19994.2 1338.4 3
1 -4 16 21632.6 1215.03 1
-1 4 16 19806.7 1560.25 1
1 4 -17 2347.61 544.655 4
-1 4 -17 2154.29 566.057 4
1 -4 -17 2844.79 640.532 1
1 4 -17 3000.95 630.029 3
1 -4 -17 2641.45 499.289 3
-1 -4 -17 2436.81 529.456 3
-1 4 -17 2869.31 599.324 3
1 -4 17 2734.63 461.301 1
1 4 -18 1721.55 514.854 3
1 -4 -18 943.824 343.067 1
1 -4 18 1378.9 308.813 1
-1 4 -18 1103.62 365.167 3
1 -4 -18 798.667 250.341 3
-1 -4 -18 1008.16 359.566 3
-1 4 -18 1375.49 453.106 4
1 4 -18 1081.38 376.523 4
-1 -4 -19 795.856 306.455 3
1 -4 -19 655.266 301.442 3
-1 4 -19 785.722 385.496 3
-1 4 -19 781.704 447.64 4
1 4 -19 1068.98 392.569 4
1 4 -19 828.501 371.708 3
-1 4 -20 -108.409 215.481 3
1 -4 -20 59.7039 148.472 3
-1 -4 -20 -195.867 211.528 3
-1 4 -20 117.834 177.612 4
1 4 -20 -74.0313 141.128 4
1 4 -20 -178.56 103.188 3
-1 4 -21 880.335 356.963 4
1 -4 -21 888.232 344.902 3
-1 -4 -21 708.489 263.255 3
-1 4 -21 660.722 399.854 3
1 4 -21 603.429 348.654 4
1 4 -21 891.774 298.162 3
1 4 -22 381.218 251.898 4
-1 4 -22 834.508 323.065 4
-1 -4 -22 353.559 284.434 3
1 -4 -22 648.863 293.082 3
1 4 -22 333.376 160.723 3
1 4 -23 376.18 234.618 4
-1 4 -23 404.989 216.182 4
1 4 -23 208.4 243.64 3
-1 -4 -23 400.037 197.252 3
1 -4 -23 527.991 325.939 3
-1 4 -23 349.779 318.106 3
1 4 -24 230.295 162.186 4
-1 4 -24 86.1265 210.788 4
1 -4 -24 290.099 358.549 3
1 4 -24 45.2214 208.775 3
-1 -4 -24 215.17 160.629 3
-1 -4 -25 -695.424 360.587 3
1 4 -25 204.903 289.701 4
1 5 0 110.032 90.7691 1
-1 -5 0 77.7634 100.336 1
1 -5 0 14.21 46.9154 1
-1 -5 0 135.296 112.049 2
-1 -5 1 19760.9 864.792 1
-1 -5 -1 19235.3 1029.72 2
-1 -5 1 19836.7 978.093 2
1 5 1 20204.4 1006.09 2
-1 5 1 22236.1 704.348 2
1 -5 1 19479.2 912.202 1
1 5 -1 18412.8 830.761 1
1 5 1 20477.3 966.735 1
1 -5 -1 20065.1 978.784 1
-1 -5 -2 27150.2 1217.34 1
-1 -5 2 22656.2 867.255 1
-1 5 2 27085.1 924.786 2
1 5 2 22154.3 1134.09 2
-1 -5 -2 24032.6 1179.45 2
1 5 -2 23650.4 868.167 1
1 5 2 24086.2 1139.68 1
1 -5 -2 27209.6 1185.25 1
-1 5 3 37345.3 1220.09 2
-1 -5 -3 31498.3 1399.4 2
-1 -5 3 28550.1 883.265 1
-1 -5 -3 37731.3 1492.96 1
-1 5 -3 29834.2 1138.05 3
1 5 -3 30843.2 906.674 1
1 -5 -3 38517.1 1482.35 1
1 5 -4 111911 1531.01 1
1 -5 -4 129197 2786.64 1
-1 -5 -4 127746 2889.69 1
-1 -5 4 109947 1560.35 1
1 5 4 123343 2403.41 4
-1 5 -4 109401 2306.76 3
-1 -5 -4 116443 2823.98 2
-1 5 4 130273 2549.35 2
-1 5 4 120059 1401.03 3
1 5 4 115676 2314.87 3
-1 -5 -5 609.532 237.447 2
1 5 5 307.169 144.907 4
-1 -5 5 292.528 63.3946 1
1 -5 -5 651.962 248.884 1
-1 -5 -5 571.054 220.597 1
-1 5 -5 482.018 149.41 3
-1 5 5 308.142 72.5942 3
1 5 5 393.25 152.044 3
-1 -5 -6 99854.6 2734.69 1
1 5 6 96004 2462.34 4
-1 -5 -6 91344.3 2793.42 2
-1 5 -6 90706.2 2352.42 3
-1 5 6 91568 1454.96 3
1 5 6 87188.5 2109.25 3
1 -5 -6 91840.1 2655.43 1
-1 5 -7 1874.26 350.416 3
-1 5 7 2161.83 258.307 3
-1 -5 -7 2315.94 443.23 1
1 -5 -7 2132.08 410.575 1
1 5 7 2003.53 328.687 3
1 -5 -7 2374.05 276.059 3
1 5 7 2143 388.472 4
-1 -5 -8 9224.48 892.004 1
1 5 -8 8745.68 673.456 4
1 5 8 9380 855.669 4
-1 5 8 9919.28 853.921 4
-1 5 -8 8650.44 805.027 3
1 5 8 7640.09 675.297 3
-1 5 8 8810.13 556.18 3
1 -5 -8 8663.59 547.902 3
1 -5 -8 8181.99 812.185 1
-1 -5 -9 16592.2 1226.85 1
1 5 -9 15053.3 947.554 4
-1 5 9 17477 1200.2 4
1 5 9 15267.7 1126.45 4
1 5 9 14930.8 969.912 3
-1 5 9 15690.2 802.649 3
-1 5 -9 15046.7 1095.49 3
1 -5 -9 15794 800.693 3
-1 -5 -9 14739.3 968.082 3
1 -5 -9 16396.7 1168.09 1
-1 -5 -10 14380 1186.45 1
1 5 10 14218 1128.68 4
-1 5 10 12887.2 1102.06 4
1 5 -10 13220.9 1028.68 3
1 5 -10 13986.3 962.518 4
1 5 10 13542.1 971.846 3
-1 5 10 13407.8 843.792 3
-1 5 -10 14249.4 1128.52 3
1 -5 -10 13158.9 782.466 3
-1 -5 -10 13505.8 968.435 3
-1 5 10 13912.3 1137.92 1
1 -5 -10 14869.9 1159.99 1
-1 -5 -11 1036.91 378.778 1
1 5 11 983.957 329.797 1
1 -5 -11 818.406 251.266 1
-1 -5 -11 863.954 263.22 3
1 5 -11 786.4 246.156 4
-1 5 11 519.359 231.895 4
1 5 11 459.208 195.686 4
1 5 11 774.243 383.682 2
1 5 -11 551.612 225.486 3
-1 5 11 595.047 186.098 3
-1 5 -11 798.248 300.508 3
1 5 11 616.603 181.323 3
1 -5 -11 940.711 214.49 3
-1 5 11 429.373 219.213 1
1 5 12 13826.5 1192.06 4
-1 5 12 14789.2 1282.97 4
-1 5 -12 12948.6 544.369 5
1 5 -12 11976 1088.25 3
-1 5 12 15078.2 958.344 3
1 5 -12 13632.6 1002.74 4
-1 5 -12 15191.1 1222.44 4
1 5 12 13905.9 1395.91 2
-1 5 -12 14901.6 1242.06 3
1 5 12 11982.1 995.132 3
1 -5 -12 14013.4 908.592 3
-1 -5 -12 14338.9 1069.71 3
-1 5 12 14464.5 1239.07 1
1 5 12 14591.9 1243.68 1
1 -5 -12 14102.7 1203.25 1
1 -5 -13 1212.4 363.473 1
1 5 13 1035.57 362.743 1
-1 -5 -13 1099.02 317.509 3
-1 5 13 1195.9 360.681 4
-1 5 -13 1250.74 375.62 4
1 5 -13 985.031 333.166 4
1 5 13 1324.63 397.52 4
1 5 13 791.824 473.283 2
1 5 13 749.527 258.365 3
-1 5 13 1244.44 288.669 3
-1 5 -13 1224.22 379.608 3
1 5 -13 1305.78 348.276 3
1 -5 -13 1287.39 287.891 3
-1 5 13 1492.99 401.737 1
1 5 -14 61189.9 2351.64 4
-1 5 -14 62770.1 2647.62 4
-1 5 14 52511.8 2010.69 3
1 -5 14 58888.8 1811.26 1
1 -5 -14 63330.9 2761.25 1
1 5 14 56799.9 2367.34 3
-1 5 -14 59139.2 2632.75 3
1 5 -14 59931.8 2620.66 3
1 -5 -14 60098.3 2111.52 3
-1 -5 -14 61498.6 2405.79 3
1 5 14 63613.8 2792.66 1
-1 5 14 67060.8 2785.66 1
-1 -5 -15 2875.47 539.817 3
1 5 -15 2265.2 485.974 4
-1 5 -15 1787.72 501.618 4
1 -5 -15 2489.28 579.886 1
1 -5 15 2737.13 409.38 1
1 5 -15 2812.88 597.827 3
-1 5 -15 1578.12 402.23 3
1 5 15 1965.81 450.713 3
-1 5 15 2091.07 422.081 3
1 -5 -15 2459.13 436.325 3
-1 5 15 2166.74 546.361 1
1 5 -16 39057.2 2035.85 4
-1 5 -16 36640.4 2141.43 4
1 -5 -16 37969.5 2242.07 1
-1 5 -16 39670.1 2291.47 3
1 5 16 33213 1925.06 3
1 5 -16 39804 2266.96 3
-1 -5 -16 39253.5 2065.08 3
1 -5 -16 38593.2 1824.56 3
1 -5 16 39596.9 1570.81 1
1 5 -17 3950.04 694.306 4
-1 5 -17 3677.93 738.344 4
1 -5 -17 5048.68 834.398 1
1 5 -17 4680.59 816.372 3
-1 5 -17 5111.6 849.252 3
1 -5 -17 4993.04 692.211 3
-1 -5 -17 4364.4 698.953 3
1 -5 17 5145.43 587.801 1
-1 5 -18 398.932 295.832 4
1 5 -18 252.309 128.402 4
1 5 -18 -188.44 237.469 3
-1 -5 -18 139.68 135.099 3
-1 5 -18 280.761 203.271 3
1 -5 -18 471.793 231.039 3
1 -5 -18 219.948 222.405 1
1 5 -19 7134.25 987.43 4
-1 5 -19 8377.25 1128.04 4
1 5 -19 6100.17 976.132 3
-1 5 -19 7216.59 1115.93 3
1 -5 -19 7029.35 867.636 3
-1 -5 -19 6986.65 948.991 3
1 -5 -19 5896.84 919.561 1
1 5 -20 581.971 347.308 3
-1 5 -20 407.117 353.12 4
1 5 -20 331.044 69.9727 4
-1 5 -20 214.858 176.534 3
1 -5 -20 423.449 272.673 3
-1 -5 -20 464.516 300.701 3
1 5 -21 2245.75 628.4 3
1 5 -21 1330.49 441.637 4
-1 5 -21 2062.32 522.759 4
1 -5 -21 1972.32 540.013 3
-1 5 -21 1609.3 507.662 3
-1 -5 -21 1944.14 549.873 3
1 5 -22 -272.517 265.452 3
1 -5 -22 -104.526 198.679 3
-1 5 -22 -27.8406 238.985 3
-1 -5 -22 62.3145 218.044 3
1 5 -22 -447.278 233.918 4
-1 5 -22 109.269 128.435 4
1 5 -23 188.578 228.25 4
-1 5 -23 150.85 117.623 3
1 -5 -23 113.467 104.801 3
1 5 -23 118.501 235.311 3
-1 -5 -23 193.341 289.129 3
-1 5 -23 -75.8298 289.371 4
1 5 -24 553.889 379.537 4
-1 -5 -24 560.82 340.562 3
-1 5 -24 955.784 366.569 4
1 5 -25 7.8731 218.654 4
-1 -5 -25 111.969 256.455 3
1 -6 0 -34.2812 96.5677 1
1 -6 0 64.7113 52.1975 2
-1 -6 0 -116.031 90.6228 2
-1 -6 0 -7.2307 114.104 1
1 6 0 -68.5446 49.2814 1
-1 -6 -1 4462.16 545.841 2
-1 6 1 5445.06 382.636 2
1 6 1 4373.57 522.995 2
1 -6 1 4646.14 275.375 2
-1 -6 1 4398.53 492.436 2
-1 -6 1 5172.26 483.484 1
1 -6 -1 4290.39 521.137 1
1 6 -1 4473.66 456.368 1
1 -6 1 4019.3 446.461 1
1 6 1 4417.8 507.724 1
-1 -6 -1 5056.8 562.073 1
1 -6 2 20815.8 643.048 2
1 6 2 18200.3 1054.38 2
-1 -6 -2 19202.8 1113.22 2
-1 6 2 22282.9 875.662 2
1 -6 2 19199.5 958.246 1
1 6 -2 19368.3 877.434 1
-1 -6 2 17772.5 866.796 1
1 6 2 19904.6 1099.98 1
1 -6 -2 20245 1163.94 1
-1 -6 -2 22039.2 1170.29 1
1 6 3 237.904 161.148 1
-1 -6 3 273.933 130.668 1
-1 -6 -3 437.374 206.772 1
1 6 3 529.617 210.597 2
-1 -6 -3 450.883 185.411 2
-1 6 3 175.797 99.1279 2
1 6 -3 379.101 115.98 1
1 -6 -3 488.333 196.82 1
-1 -6 -4 2331.54 414.125 2
-1 6 4 2350.35 355.457 2
1 6 4 2204.13 410.096 2
1 -6 -4 2310.93 422.688 1
-1 -6 -4 2729.45 459.513 1
-1 6 -4 1935.69 302.857 3
-1 6 4 2475.98 236.357 3
-1 -6 4 2151.27 252.667 1
-1 -6 -5 -17.0248 110.115 2
-1 -6 -5 73.6871 126.684 1
-1 -6 5 81.2125 66.1246 1
1 -6 -5 169.319 160.864 1
1 6 5 -76.0821 118.977 4
-1 6 5 121.01 129.724 2
1 6 5 19.236 92.2889 2
-1 6 -5 65.7315 97.1182 3
-1 6 5 78.3929 56.9119 3
1 6 5 7.94904 87.0742 3
1 -6 -6 23100.5 1341.59 1
-1 -6 -6 19553.3 1303.15 1
-1 -6 6 19447.8 599.27 1
1 6 6 21506.5 1194.34 4
-1 6 -6 19023.2 1117.96 3
-1 -6 -6 19567.8 1336.1 2
-1 6 6 20750.5 1233.28 2
-1 6 6 18249.4 697.8 3
1 6 6 19330.8 1022.88 3
1 6 6 18463.6 1285.29 2
-1 -6 -7 17209 1241.22 1
-1 6 7 17279 1192.67 2
1 6 7 19235.5 1189.23 4
-1 6 -7 15471.9 1060.81 3
-1 6 7 15280.3 662.163 3
1 6 7 16217.3 960.002 3
1 -6 -7 18768.2 1249.26 1
-1 -6 -8 6996.27 807.497 1
1 6 8 7401.25 778.259 4
-1 6 8 6096.48 801.787 2
-1 6 8 6977.25 490.226 3
-1 6 -8 5177.27 647.541 3
1 6 8 6248.76 631.696 3
1 -6 -8 6443.56 788.243 1
-1 6 9 44.9041 137.015 4
1 6 9 90.0903 112.322 4
1 6 9 129.873 159.209 2
-1 6 9 95.1003 77.1072 3
-1 6 -9 -27.11 80.2811 3
1 6 9 17.4205 55.2236 3
-1 -6 -9 5.91995 106.946 1
-1 -6 -10 30475.5 1808.19 1
-1 6 10 30647.5 1729.88 4
1 6 10 28848.2 1680.84 4
1 6 -10 25804.3 1535.31 3
1 6 -10 26615.4 1372.17 4
1 6 10 25429.2 1830.4 2
1 6 10 28499 1411.93 3
-1 6 -10 28846.5 1656.18 3
-1 6 10 28769.8 1164.89 3
1 -6 -10 28830.5 1164.82 3
-1 6 10 31893.2 1807.72 1
1 -6 -10 28503 1742.2 1
-1 -6 -11 3981.22 667.878 1
-1 6 11 3947.95 652.958 4
1 6 11 3396.13 605.479 4
1 6 -11 3719.25 543.855 4
1 6 11 2832.29 708.512 2
1 6 11 3596.14 544.199 3
-1 6 11 3846.45 470.225 3
-1 6 -11 3854.95 629.918 3
1 6 -11 2823.05 520.911 3
-1 -6 -11 3835.47 545.611 3
1 -6 -11 3872.28 446.998 3
1 6 11 4095.67 691.528 1
1 -6 -11 4183.29 691.116 1
-1 6 11 3733.18 621.655 1
1 6 12 78.8682 110.841 1
-1 -6 -12 55.002 80.5604 1
1 -6 -12 -18.7241 198.047 1
1 -6 -12 142.627 54.6091 3
-1 -6 -12 -76.5439 92.4022 3
1 6 -12 63.1352 88.9939 4
1 6 12 91.3661 82.4314 4
-1 6 12 -5.4135 101.684 4
1 6 12 15.6373 110.597 2
-1 6 -12 -144.773 145.222 3
-1 6 12 -57.5472 98.0598 3
1 6 -12 -32.9468 134.915 3
1 6 12 92.496 106.116 3
-1 6 12 -262.596 241.386 1
-1 6 -13 3627.3 297.751 5
1 6 -13 3967.18 673.651 3
-1 6 -13 3599.76 632.052 4
-1 6 13 3521.83 506.274 3
1 6 -13 3187.78 518.85 4
1 6 13 3723.58 694.345 1
-1 -6 -13 3511.77 644.234 1
1 -6 -13 3869.21 700.065 1
1 6 13 3465.55 580.456 3
-1 6 -13 3840.68 670.779 3
-1 -6 -13 3615.8 548.218 3
1 -6 -13 3878.58 508.658 3
-1 6 13 4028.65 667.75 1
-1 6 -14 298.208 207.776 3
1 6 -14 218.436 244.353 3
1 6 14 213.952 226.225 3
-1 6 14 223.91 155.599 3
1 -6 -14 324.731 184.64 3
-1 -6 -14 344.62 185.222 3
1 -6 14 159.846 120.307 1
1 -6 -14 59.6638 165.34 1
1 6 -14 130.3 114.091 4
-1 6 -14 306.178 255.827 4
-1 6 -15 5788.84 868.615 4
-1 6 15 4782.69 606.476 3
1 6 -15 5148.72 718.561 4
-1 6 -15 5749.96 848.375 3
1 6 -15 5970.32 864.305 3
1 6 15 4750.38 700.643 3
-1 -6 -15 5196.7 711.512 3
1 -6 -15 5834.41 674.624 3
1 -6 -15 5361.29 825.936 1
1 -6 15 5606.43 556.033 1
-1 6 -16 598.02 268.349 4
1 6 -16 686.659 289.378 4
-1 -6 -16 599.119 261.738 3
-1 6 -16 429.704 281.078 3
1 6 16 333.988 87.5889 3
-1 6 16 218.299 128.84 3
1 6 -16 937.681 407.252 3
1 -6 -16 582.189 193.486 3
1 -6 -16 804.213 356.547 1
1 -6 16 727.201 216.774 1
-1 6 -17 42.9447 133.284 4
1 6 -17 12.2964 169.514 4
1 6 -17 169.139 176.187 3
-1 6 -17 -84.7367 222.467 3
-1 -6 -17 124.374 74.5695 3
1 -6 -17 316.635 112.001 3
1 -6 17 259.673 136.496 1
1 -6 -17 230.494 160.976 1
-1 6 -18 10865.3 1258.02 4
1 6 -18 11548.8 1206.35 4
-1 6 -18 11663.9 1359.83 3
1 6 -18 12336.8 1377.54 3
-1 -6 -18 12908.2 1256.34 3
1 -6 -18 12564.3 1122.15 3
1 -6 -18 11117.5 1322.61 1
-1 6 -19 370.812 157.618 4
1 6 -19 76.6783 145.305 4
-1 -6 -19 651.037 293.384 3
1 6 -19 1063.45 404.444 3
-1 6 -19 469.509 335.152 3
1 -6 -19 362.778 107.645 3
1 -6 -19 682.925 356.798 1
-1 6 -20 3329.34 733.381 4
1 6 -20 2561.51 593.865 4
-1 -6 -20 2771.24 646.691 3
1 -6 -20 2112.46 489.243 3
1 6 -20 2777.89 693.658 3
-1 6 -20 3452.71 780.075 3
1 -6 -20 2867.91 697.66 1
1 6 -21 50.8853 151.902 3
1 6 -21 183.085 97.7561 4
-1 6 -21 -222.879 154.285 4
-1 6 -21 -157.871 253.344 3
1 -6 -21 1.45884 146.836 3
-1 -6 -21 164.277 161.234 3
1 6 -22 149.368 289.548 3
-1 6 -22 -345.644 165.239 4
-1 6 -22 83.1195 210.559 3
-1 -6 -22 -163.226 228.958 3
1 -6 -22 -320.628 254.8 3
-1 -6 -23 -57.5601 106.623 3
-1 6 -23 -1.18232 129.138 4
1 6 -24 231.406 256.009 4
-1 -6 -24 -15.4758 112.298 3
-1 6 -24 172.13 253.789 4
1 6 -25 72.0787 225.224 4
-1 -6 -25 86.0011 197.633 3
-1 -7 0 142.623 129 1
1 -7 0 231.729 104.171 1
1 7 0 66.7927 132.233 1
-1 -7 0 68.5828 122.453 2
1 -7 0 40.9291 72.6012 2
-1 -7 -1 6148.36 627.474 2
1 -7 1 6634.93 386.726 2
-1 -7 1 6893.94 660.073 2
-1 7 1 7753.53 496.511 2
1 7 1 5379.02 582.734 2
1 -7 -1 5887.71 668.559 1
1 -7 1 5933.43 561.907 1
1 7 1 5818.03 623.708 1
-1 -7 -1 6980.94 713.623 1
1 7 -1 6329.55 572.92 1
-1 -7 1 5972.02 568.96 1
1 -7 2 1703.35 195.175 2
-1 -7 2 1702.52 321.976 2
-1 7 2 2094.45 298.517 2
1 7 2 1597.85 342.343 2
-1 -7 -2 2131.31 408.846 1
-1 -7 2 1824.88 318.781 1
1 7 2 1748.32 376.005 1
1 -7 2 1943.56 321.42 1
1 -7 -2 1710.07 325.766 1
1 7 -2 1866.09 299.078 1
-1 -7 -2 1893.13 357.453 2
1 7 3 7763.37 754.244 2
-1 7 3 8715.04 652.519 2
-1 -7 -3 8383.06 801.844 2
-1 -7 -3 8606.88 812.046 1
1 7 3 8051.68 766.664 1
-1 -7 3 7162.32 565.004 1
1 -7 3 7859.3 645.645 1
1 7 -3 7734.47 582.978 1
1 -7 -3 8748.03 786.614 1
1 7 4 33430.1 1637.67 2
-1 7 -4 32011.7 1361.84 3
-1 -7 -4 34636.5 1764.58 2
-1 7 4 39069.8 1500.78 2
1 -7 -4 37605.9 1699.09 1
1 -7 4 32928.8 1297.27 1
1 7 4 38638.4 1748.36 1
-1 -7 4 32053.8 1140.59 1
-1 -7 -4 38380.6 1776.28 1
-1 -7 5 2832.11 317.235 1
-1 -7 -5 2001.76 464.833 2
-1 7 5 3314.73 466.034 2
1 7 5 2559.2 494.935 2
-1 7 -5 2847.08 422.961 3
1 7 5 2826.03 393.798 3
-1 7 5 2911.18 286.226 3
-1 -7 -5 2938.11 511.988 1
1 -7 -5 3193.32 504.728 1
-1 -7 6 11782.5 579.602 1
-1 -7 -6 12962.3 1118.05 1
1 7 6 13402 998.916 4
-1 7 -6 12247.3 939.287 3
1 -7 -6 14871.6 1121.61 1
1 7 6 12177.2 851.403 3
-1 7 6 12688.8 603.56 3
-1 7 6 12880.1 1052.59 2
-1 -7 -6 12768 1179.15 2
-1 7 7 1108.3 311.441 2
1 7 7 878.725 270.861 4
-1 7 -7 552.455 233.395 3
1 7 7 799.302 224.45 3
-1 7 7 820.422 162.623 3
-1 -7 7 781.015 122.008 1
1 -7 -7 925.073 271.956 1
-1 -7 -7 1236.69 378.929 1
-1 -7 -8 4094.36 646.247 1
1 7 8 3950.14 590.278 4
1 7 8 3147.68 620.044 2
-1 7 8 3473.39 347.551 3
-1 7 -8 3110.67 508.138 3
1 7 8 3607.94 479.852 3
1 -7 -8 4795.32 700.788 1
1 7 9 856.234 305.847 4
1 7 9 904.763 367.474 2
-1 7 9 763.44 167.105 3
-1 7 -9 1115.95 321.17 3
1 7 9 343.263 155.594 3
-1 -7 -9 1156.08 323.679 1
1 -7 -9 797.803 269.455 1
-1 -7 -10 -146.473 143.221 1
1 7 10 -215.011 186.781 1
1 -7 -10 35.2262 169.753 1
-1 7 10 -191.615 88.9134 4
1 7 10 -31.059 56.1662 4
1 7 10 229.895 293.236 2
-1 7 10 -2.4629 43.8169 3
-1 7 -10 -29.5033 114.112 3
1 7 10 -21.0674 112.7 3
-1 7 10 25.3136 149.67 2
-1 7 10 135.823 179.142 1
-1 -7 -11 340.523 227.39 1
1 -7 -11 424.853 250.921 1
1 7 11 363.451 208.085 1
-1 7 11 712.627 306.813 4
1 7 -11 503.319 225.982 4
1 7 11 635.526 282.773 4
1 7 11 663.968 325.776 2
-1 7 11 462.977 184.909 3
-1 7 -11 328.669 187.459 3
1 7 -11 585.198 236.667 3
1 7 11 742.863 241.967 3
-1 7 11 586.783 235.78 1
-1 7 11 83.0579 205.052 2
1 7 -12 15197.5 1127.52 4
1 7 -12 13451.9 1242.03 3
1 7 12 14390.5 1510.68 2
-1 7 12 15567.7 1459.16 2
-1 7 -12 14702.9 1301.45 3
-1 7 12 12062.5 854.11 3
1 7 12 12638.8 1025.09 3
1 -7 -12 16366.4 1441.24 1
-1 7 12 16516.9 1427.83 1
-1 -7 -12 13440.2 1342.05 1
-1 -7 -13 5266.77 837.665 1
1 7 -13 5334.2 273.038 5
1 7 -13 5415.8 688.687 4
-1 7 -13 5289 792.075 4
1 7 -13 5410.39 793.964 3
-1 7 13 6413.8 972.196 2
-1 7 13 4660.19 558.769 3
-1 7 -13 5022.19 796.502 3
1 7 13 4939.51 680.967 3
1 -7 -13 5759.66 609.51 3
1 -7 -13 5729.98 879.33 1
1 7 -14 10536.6 997.932 4
-1 7 -14 13200.2 1249.63 4
-1 7 14 8134.82 764.96 3
-1 7 -14 11116.1 539.095 5
1 7 14 9716.44 979.629 3
1 7 -14 11451.8 1211.21 3
-1 7 -14 11950.4 1272.05 3
1 -7 -14 12888.4 951.004 3
1 -7 -14 11308.8 1269.56 1
1 7 -15 49.9268 137.536 3
1 7 15 -161.515 69.4435 3
-1 7 15 48.2275 93.4079 3
-1 7 -15 272.277 232.488 3
-1 -7 -15 33.3456 96.372 3
1 -7 -15 19.7811 63.5645 3
1 7 -15 -93.0242 124.244 4
-1 7 -15 42.3949 184.477 4
1 -7 15 -102.877 90.4383 1
1 -7 -15 261.09 301.96 1
1 7 -16 -59.9676 191.529 3
-1 7 16 293.548 244.801 3
-1 7 -16 207.044 273.731 3
1 7 16 -30.081 217.948 3
1 -7 -16 216.692 122.806 3
-1 -7 -16 154.978 161.362 3
-1 7 -16 86.962 165.061 4
1 7 -16 244.49 247.705 4
1 -7 -16 190.178 127.225 1
1 -7 16 225.469 38.537 1
-1 7 17 31.8429 98.3388 3
-1 7 -17 241.654 301.138 3
1 7 -17 -172.773 202.092 3
-1 -7 -17 -60.4531 125.276 3
1 -7 -17 -28.2267 54.0804 3
-1 7 -17 -72.3047 154.174 4
1 7 -17 82.0331 66.7367 4
1 -7 -17 -31.2243 145.725 1
1 7 -18 124.982 181.479 3
-1 7 -18 142.842 188.813 3
1 -7 -18 352.089 170.827 3
-1 -7 -18 -77.4899 206.663 3
-1 7 -18 459.598 237.322 4
1 7 -18 291.434 223.333 4
1 -7 -18 360.178 212.907 1
1 7 -19 2318.97 613.193 3
-1 7 -19 3003.43 691.723 3
1 -7 -19 2042.63 478.168 3
-1 -7 -19 2717.02 617.423 3
1 -7 -19 2358.24 630.91 1
-1 7 -19 3020.25 724.552 4
1 7 -19 2199.05 527.594 4
-1 7 -20 2147.24 598.175 4
1 7 -20 1564.73 496.261 4
1 -7 -20 1241.21 421.259 3
-1 -7 -20 1183.47 390.016 3
1 7 -20 1540.26 493.657 3
-1 7 -20 1356.66 474.575 3
1 -7 -20 909.672 286.5 1
1 7 -21 546.036 295.1 3
-1 7 -21 677.995 384.432 4
1 7 -21 602.506 322.755 4
-1 7 -21 663.935 356.612 3
1 -7 -21 519.802 302.829 3
-1 -7 -21 -4.37618 169.422 3
1 7 -22 -21.0756 82.6545 3
-1 7 -22 73.3755 246.985 3
-1 7 -22 -274.996 233.054 4
1 7 -22 372.32 336.683 4
-1 -7 -22 -5.56176 172.589 3
-1 7 -23 77.6886 117.023 4
1 7 -23 15.8761 249.344 4
-1 -7 -23 227.422 243.198 3
1 7 -24 310.891 258.707 4
-1 -7 -24 -67.2705 133.782 3
-1 -8 0 -71.9378 72.7314 1
1 8 0 7.8306 55.1237 1
1 -8 0 -70.9967 82.9893 1
1 -8 0 -5.42165 52.6118 2
-1 -8 0 153.744 134.473 2
-1 8 1 410.557 117.32 2
-1 -8 1 382.591 178.613 2
-1 -8 1 300.197 167.721 1
-1 -8 -1 622.759 261.195 1
1 8 -1 467.058 143.531 1
1 -8 1 330.349 53.9409 1
1 8 1 213.181 158.635 1
1 -8 -1 516.44 226.588 1
-1 -8 -1 455.141 67.4156 2
1 -8 1 322.673 92.1381 2
-1 8 2 660.94 177.958 2
-1 -8 2 204.961 104.205 2
1 8 2 289.735 173.504 2
-1 -8 -2 705.558 286.945 1
-1 -8 2 458.237 199.513 1
1 8 -2 634.362 187.602 1
1 -8 2 533.179 193.85 1
1 -8 -2 363.181 191.009 1
1 8 2 316.797 125.819 1
1 -8 2 370.739 91.9978 2
-1 -8 -2 386.198 184.424 2
-1 -8 3 13318.9 940.962 2
1 8 3 14401 1061.38 2
-1 8 3 16338.7 927.946 2
1 -8 3 14591.9 665.386 2
-1 -8 -3 14193.8 1100.61 1
1 8 3 16790.9 1179 1
-1 -8 3 13889.4 883.297 1
1 -8 -3 16366.8 1141.43 1
1 -8 3 13455.1 899.899 1
1 8 -3 14474.1 861.473 1
-1 -8 -3 16039.6 1153.66 2
1 8 4 7939.14 829.656 2
-1 8 4 9550.72 766.834 2
-1 -8 -4 8424.51 918.461 2
1 -8 -4 9240.2 872.06 1
1 -8 4 7319.03 648.672 1
1 8 4 9313.34 930.419 1
-1 -8 4 8770.91 653.258 1
-1 -8 -4 9055.9 927.726 1
-1 -8 -5 5930.79 755.111 1
-1 8 5 6353.82 667.087 2
-1 8 -5 4068.18 581.197 3
-1 -8 -5 4338.69 717.085 2
-1 8 5 5929.07 448.939 3
1 8 5 5897.22 757.679 1
1 -8 -5 6292.27 752.029 1
1 -8 5 4881.7 519.854 1
-1 -8 5 4873.77 449.371 1
1 -8 6 1446.59 278.617 1
-1 -8 -6 1441.95 398.335 2
1 8 6 1314.1 368.649 1
-1 -8 -6 1230.55 381.296 1
-1 -8 6 1503.11 237.752 1
1 -8 -6 1389.53 345.087 1
1 8 6 603.214 209.45 4
-1 8 6 1210.53 306.701 2
-1 8 -6 1441.41 349.322 3
-1 8 6 1171.92 205.877 3
1 8 6 1241.84 277.319 3
-1 -8 -7 13161.8 1206.2 1
-1 -8 7 12081.8 609.469 1
1 8 7 12593.2 1043.85 4
-1 8 -7 12176.2 1018.61 3
-1 8 7 14160.1 1133.85 2
-1 8 7 12479.4 658.676 3
1 8 7 12461.9 916.994 3
1 -8 -7 14149.9 1197.86 1
1 8 8 3521.71 665.765 1
1 -8 -8 4204.72 695.82 1
-1 -8 -8 4031.72 683.896 1
-1 -8 8 3939.69 289.315 1
1 8 8 4370.02 644.36 4
-1 8 8 3955.25 379.161 3
-1 8 -8 4349.12 637.31 3
1 8 8 3278.08 474.858 3
1 8 8 4073.82 721.657 2
-1 8 9 652.526 292.797 1
1 8 9 238.761 133.438 4
-1 8 -9 317.289 163.871 3
-1 -8 -9 544.611 295.135 1
1 -8 -9 836.338 334.509 1
1 8 9 689.71 314.613 1
-1 8 9 551.122 159.878 3
1 8 9 423.18 192.896 3
-1 8 9 492.655 231.496 2
1 8 9 406.034 182.589 2
1 8 10 6379.6 842.11 4
-1 8 10 6639.57 832.783 4
-1 8 10 6718.52 917.649 2
1 8 10 6811.71 980.173 2
-1 8 -10 5710.02 771.025 3
-1 8 10 5853.84 527.91 3
1 8 10 5472.84 641.415 3
1 -8 -10 6269.24 896.716 1
-1 8 10 7697.03 975.855 1
1 8 10 5941.41 865.915 1
-1 -8 -10 6374.35 880.292 1
1 8 11 1814.07 575.79 2
-1 8 11 2649.44 650.777 2
-1 8 -11 1661.37 400.661 3
-1 8 11 1859.15 314.923 3
1 8 -11 2355.81 523.621 3
1 8 11 2081.93 424.474 3
1 -8 -11 1829.78 487.519 1
-1 -8 -11 2315.07 538.838 1
1 8 -12 17.2597 131.913 4
-1 8 12 -34.5062 132.083 2
-1 8 -12 -16.9914 76.4125 3
1 8 -12 -128.525 175.431 3
-1 8 12 -29.7438 79.507 3
1 8 12 79.361 105.708 3
-1 -8 -12 -19.521 143.396 1
1 -8 -12 -114.706 99.4765 1
-1 8 -13 173.004 151.5 3
-1 8 13 -15.071 52.4946 3
1 8 -13 117.557 210.544 3
1 -8 -13 56.3001 158.094 1
-1 -8 -13 -38.7745 171.005 1
1 8 13 52.8531 178.427 3
1 8 -13 206.448 157.156 4
-1 8 -14 9886.48 1161.48 3
-1 8 14 6440.01 688.145 3
1 8 14 7487.24 833.803 3
1 8 -14 8796.67 365.367 5
1 8 -14 9072.45 931.261 4
-1 8 -14 8852.46 1074.75 4
1 8 -14 9528.03 1144.72 3
1 -8 -14 9552.14 1186.14 1
-1 -8 -14 8803.76 1173.47 1
1 8 15 148.219 165.931 3
-1 8 15 49.9757 51.3451 3
1 8 -15 41.1362 96.9702 3
-1 8 -15 -14.6227 205.895 3
-1 8 -15 27.9501 54.4217 5
1 8 -15 70.7508 112.056 4
-1 8 -15 22.0758 132.029 4
1 -8 15 -19.5424 33.4093 1
1 -8 -15 -64.2992 140.184 1
-1 8 -16 11869.4 1361.74 3
1 8 16 5105.24 749.964 3
1 8 -16 10945.9 1289.47 3
1 8 -16 10399.8 1067.94 4
-1 8 -16 10060.3 1204.79 4
-1 8 16 4219.71 585.549 3
1 -8 -16 10982.6 1315.47 1
-1 8 -17 514.347 260.235 3
1 8 -17 362.613 147.179 3
-1 8 -17 364.342 289.238 4
1 8 -17 598.383 264.83 4
1 -8 -17 620.631 299.71 1
1 8 -18 1186.41 390.311 3
-1 8 -18 1398.2 479.869 3
1 8 -18 1409.22 429.027 4
-1 8 -18 1654.86 499.417 4
1 -8 -18 1072.54 454.351 1
-1 8 -19 3883.05 832.42 3
1 8 -19 2682.59 637.28 3
-1 8 -19 3849.59 798.002 4
1 8 -19 2626.1 581.536 4
1 -8 -19 3442.77 655.323 3
1 -8 -19 3639.23 816.28 1
1 -8 -20 36.2743 116.389 3
-1 8 -20 -73.6814 219.93 4
1 8 -20 309.862 277.801 4
-1 8 -20 50.5979 192.218 3
1 -8 -20 -201.129 364.655 1
1 8 -20 -336.433 259.214 3
1 8 -21 148.642 209.959 4
-1 8 -21 126.657 242.095 4
-1 8 -21 125.445 305.525 3
1 8 -21 138.626 284.607 3
1 -8 -21 64.5019 150.329 1
-1 8 -22 142.227 87.3 4
1 8 -22 119.031 72.0057 4
-1 8 -23 -62.4707 118.022 4
1 8 -23 -40.6481 265.423 4
1 8 -24 245.223 353.134 4
-1 -9 0 282.906 178.995 1
-1 -9 0 -4.06823 81.3984 2
1 -9 0 62.0807 71.4439 2
1 -9 0 85.7388 128.553 1
1 9 0 124.006 82.5785 1
1 -9 1 7803.02 518.486 2
1 -9 1 6967.85 735.227 1
1 -9 -1 7707.07 788.695 1
-1 -9 -1 8178.47 825.506 1
1 9 -1 7676.84 740.316 1
1 9 1 8005.99 809.923 1
-1 -9 1 8080.11 767.243 1
-1 -9 1 7698.96 755.131 2
-1 -9 -1 7298.25 776.842 2
1 9 -2 6996.2 677.011 1
1 -9 -2 6008.34 720.746 1
-1 -9 -2 6219.35 733.412 1
-1 -9 2 6254.54 667.238 1
1 9 2 6365.29 801.307 1
1 -9 2 5481.33 645.565 1
-1 9 2 8048.12 639.641 2
-1 -9 -2 6473.6 734.408 2
1 -9 2 6465.02 451.591 2
-1 -9 2 6186.43 667.846 2
1 9 2 7144.48 748.601 2
-1 -9 -3 22980.9 1448.2 2
-1 -9 -3 23989.5 1520.5 1
-1 -9 3 22358.3 1190.56 1
1 9 3 25398.3 1530.38 1
1 9 -3 23536.3 1205.68 1
1 -9 3 23789.9 1276.72 1
1 -9 -3 26525.1 1553.02 1
-1 9 3 28580.1 1275.68 2
1 9 3 22252.9 1417.41 2
-1 -9 3 23267.1 1312.89 2
1 -9 3 23942.2 904.315 2
-1 -9 -4 16508.4 1264.43 2
1 -9 4 16557.6 790.734 2
-1 9 4 19052.8 1117.41 2
-1 -9 -4 15801.3 1284.96 1
1 -9 4 16430.1 1051.12 1
1 -9 -4 19604.4 1372.97 1
-1 -9 4 17459 1007.78 1
1 9 4 19136.4 1369.45 1
-1 9 5 1063.53 313.173 2
-1 9 5 1211.64 214.368 3
-1 9 -5 1104.64 292.251 3
-1 -9 -5 951.804 334.468 2
1 9 5 1231.61 368.415 1
-1 9 5 1322 379.446 1
1 -9 5 1192.62 277.241 1
-1 -9 -5 776.185 276.881 1
-1 -9 5 688.742 183.993 1
1 -9 -5 1025.49 346.623 1
1 -9 -6 3860.05 640.163 1
-1 -9 -6 3854.09 689.466 1
-1 9 6 3577.61 557.716 2
-1 -9 -6 3903.04 682.21 2
-1 9 -6 3003.63 507.824 3
-1 9 6 3562.31 369.143 3
1 9 6 3325.54 476.844 3
1 9 6 3435.06 643.743 1
-1 9 6 4168.06 675.762 1
1 -9 6 3067.89 430.774 1
-1 -9 6 3363.1 407.557 1
1 -9 7 35901.7 1438.31 1
1 -9 -7 41035 2162.69 1
1 9 7 43713.4 2246.43 1
-1 9 7 47444.2 2342.63 1
-1 -9 7 39015.1 1250.92 1
-1 -9 -7 36510.7 2108.49 1
1 9 7 42609.2 1995.44 4
-1 9 -7 36598.3 1825.08 3
-1 9 7 39761.7 1251.97 3
1 9 7 36117.2 1607.59 3
1 9 7 34843 1990.21 2
-1 -9 -8 395.237 250.624 1
-1 -9 8 128.707 52.0828 1
1 -9 -8 65.9058 141.491 1
1 9 8 88.6436 90.4921 2
1 9 8 195.338 226.904 4
-1 9 -8 -60.91 47.3776 3
1 9 8 98.6219 113.747 3
-1 9 8 151.606 74.1525 3
1 -9 8 44.7512 66.557 1
1 9 8 231.57 179.252 1
-1 9 8 360.84 273.644 1
-1 -9 -9 1962.74 515.442 1
1 -9 -9 1886.32 490.422 1
1 9 9 1864.37 480.417 2
-1 9 9 1975.39 441.858 2
1 9 9 2143.88 493.171 4
-1 9 -9 2216.4 497.179 3
1 9 9 1531.2 308.141 3
-1 9 9 1884.85 277.296 3
1 -9 9 2041.89 326.142 1
1 -9 10 1837.62 330.795 1
1 9 10 1231.24 465.792 2
-1 9 10 1685.23 456.438 2
-1 9 -10 1436.19 430.284 3
1 9 10 1375.5 328.372 3
-1 9 10 1432.95 267.163 3
1 -9 -10 1969.88 526.852 1
-1 -9 -10 1671.41 505.63 1
1 9 11 23707.2 1939.22 2
1 9 -11 20094.5 1646.97 3
-1 9 11 20485.1 1724.24 2
1 9 11 21128.8 1340.16 3
-1 9 -11 23814.1 1673.7 3
-1 9 11 20698.9 1031.08 3
1 -9 -11 25981.6 1901.48 1
1 -9 11 21211.2 1031.08 1
-1 -9 -11 22094.7 1800.89 1
1 -9 12 4039.5 453.426 1
1 9 -12 5054.7 705.962 4
1 9 -12 4885.82 794.167 3
-1 9 12 3548.11 786.437 2
-1 9 -12 4427.17 774.802 3
-1 9 12 3758.44 465.2 3
1 9 12 3180.82 523.722 3
-1 -9 -12 4297.19 800.759 1
1 -9 -12 4632.07 805.269 1
-1 9 -13 29345.6 2009.42 3
1 9 13 24078.4 1501.72 3
-1 9 13 21999 1169.85 3
1 -9 -13 31318.2 2191.34 1
1 9 -13 30098.8 2049.45 3
1 9 -13 31364 1766.64 4
-1 -9 -13 29553.6 2179.59 1
-1 9 14 1145.28 273.72 3
1 9 -14 1289.64 452.098 3
-1 9 -14 1395.52 456.747 3
1 9 -14 1898.01 461.951 4
1 9 14 1311.28 342.521 3
-1 -9 -14 1577.03 544.561 1
1 -9 -14 1476.01 487.766 1
1 -9 -15 1001.59 337.173 1
-1 -9 -15 1366.18 425.154 1
1 9 -15 1540.84 464.663 3
1 9 15 992.655 309.464 3
-1 9 -15 1011.06 346.861 3
-1 9 15 710.056 212.904 3
1 9 -15 1914.78 466.433 4
-1 9 -15 1492.89 493.292 4
1 -9 -16 249.209 199.374 1
1 9 -16 -270.564 181.175 3
-1 9 -16 134.942 74.5427 3
-1 9 -16 -192.319 198.406 4
1 9 -16 -123.091 203.504 4
1 9 -17 12434.6 1457.94 3
-1 9 -17 11237.3 1359.63 3
-1 9 -17 11543.2 1314.77 4
1 9 -17 10030.7 1114.21 4
1 -9 -17 11949.3 1472.73 1
-1 9 -18 1882.99 582.441 4
1 9 -18 1773.35 442.751 4
1 -9 -18 2434.81 669.692 1
1 9 -18 2888.08 705.812 3
-1 9 -18 2711.04 723.261 3
-1 9 -19 3747.17 759.838 4
1 9 -19 2863.75 612.367 4
1 -9 -19 4041.99 859.577 1
-1 9 -19 4217.05 833.503 3
1 9 -19 3452.36 831.143 3
-1 9 -20 2549.83 640.252 4
1 9 -20 1151.65 360.54 4
1 -9 -20 1782.6 611.643 1
-1 9 -20 2415.89 742.951 3
1 9 -20 1501.28 540.193 3
-1 9 -21 5385.67 945.675 4
1 9 -21 2575.58 650.907 4
-1 9 -21 6467.55 1114.39 3
1 9 -21 5776.3 1075.73 3
1 -9 -21 6152.94 1097.24 1
-1 9 -22 43.4961 128.344 4
1 9 -22 -202.034 258.986 4
1 9 -23 -71.5146 171.193 4
-1 9 -23 248.88 138.439 4
1 10 0 -0.98903 131.436 1
1 -10 0 9.27219 54.783 2
-1 -10 0 112.074 211.189 1
1 -10 0 291.114 196.294 1
-1 -10 0 258.268 218.593 2
-1 -10 1 19370.3 1296.09 2
-1 -10 -1 23165.3 1422.97 2
-1 -10 1 22046.1 1354.21 1
1 10 1 24865.2 1497.51 1
1 -10 -1 25989.5 1583.66 1
1 -10 1 21420.1 1357.67 1
-1 -10 -1 24893.4 1586.57 1
1 10 -1 23413.5 1373.72 1
1 -10 1 23355.8 953.259 2
1 -10 -2 2578.09 512.16 1
-1 -10 2 2359.03 431.9 1
-1 -10 -2 2301.28 495.833 1
-1 10 2 2087.58 338.53 2
-1 -10 2 2226.65 439.06 2
1 10 -2 1759.47 350.675 1
1 -10 2 2160.8 422.551 1
1 10 2 2495.27 520.499 1
1 -10 2 1672.84 244.639 2
-1 -10 -2 1876.22 420.495 2
-1 -10 -3 5502.64 772.86 1
-1 -10 3 4922.41 635.916 2
-1 10 3 5216.22 599.325 2
1 -10 3 5167.14 436.041 2
1 -10 3 4729.28 620.523 1
1 -10 -3 5018.79 716.69 1
-1 -10 3 5216.05 617.858 1
1 10 3 5679.18 754.177 1
-1 -10 -3 4939.66 723.176 2
1 -10 -4 737.44 297.757 1
-1 -10 4 1396.03 313.689 1
-1 -10 -4 1285.68 386.386 1
-1 -10 -4 753.128 282.871 2
-1 10 4 1284.54 312.848 2
-1 -10 4 727.532 272.524 2
1 -10 4 1190.84 230.226 2
1 10 4 1298.91 397.177 1
1 -10 4 1151.28 275.098 1
-1 10 -5 10587.9 947.909 3
-1 -10 -5 10525.9 1125.96 1
-1 -10 -5 11026.4 1131.38 2
-1 10 5 12776.8 1001.55 2
1 -10 5 10450.2 681.645 2
1 10 5 11782.4 1168.73 1
1 -10 -5 11714.9 1154.48 1
1 -10 5 10131.3 846.68 1
-1 -10 5 10604 822.342 1
-1 10 6 18394.9 1286.15 2
1 10 6 17061.4 1375.27 2
-1 10 -6 15116.2 1209.72 3
-1 -10 6 16668.9 970.196 1
-1 -10 -6 15470.6 1405.14 1
-1 -10 -6 17420.6 1478.41 2
-1 10 6 17198 883.102 3
1 10 6 16230.9 1113.71 3
-1 10 6 20506.6 1574.24 1
1 -10 6 14875 1011.74 1
1 10 6 19540.9 1537.24 1
1 -10 -6 18893.1 1466.7 1
1 -10 -7 9446.56 1080.09 1
1 -10 7 8827.08 764.586 1
-1 -10 7 8440.64 663.154 1
-1 -10 -7 7917.26 1026.54 1
1 10 7 9337.7 948.99 4
-1 10 -7 7316.47 934.981 3
-1 10 7 8664.11 628.425 3
1 10 7 8154.88 792.485 3
1 10 7 8207.8 998.039 2
1 10 8 139.277 146.262 4
1 10 8 -221.222 206.126 2
1 -10 8 48.9633 115.441 1
-1 10 -8 410.575 218.363 3
-1 10 8 49.1796 43.4223 3
1 10 8 -48.0922 128.981 3
-1 -10 8 -6.55304 38.5061 1
-1 -10 -8 20.0134 111.915 1
1 -10 -8 349.057 298.92 1
-1 -10 -9 19448.5 1639.35 1
-1 -10 9 20755.1 793.803 1
-1 10 9 22859.1 1640.85 2
1 10 9 18014.2 1598.83 2
-1 10 9 17501.4 904.763 3
-1 10 -9 19966 1524.3 3
1 10 9 18968.4 1241.47 3
1 -10 -9 21978.6 1716.3 1
1 -10 9 20703.9 1117.99 1
1 -10 10 3454.67 440.855 1
-1 10 -10 3483.98 653.741 3
-1 10 10 3321.21 395.214 3
-1 10 10 3383.12 646.082 2
1 10 10 3465.48 740.686 2
1 10 10 3475.72 541.998 3
1 -10 -10 3170.27 687.519 1
-1 -10 -10 2891.68 660.695 1
1 -10 11 1390.24 270.465 1
1 10 -11 1407.65 442.364 3
-1 10 11 1071.64 248.75 3
-1 10 -11 1338.61 412.706 3
-1 10 11 924.897 440.957 2
1 10 11 1116.39 325.852 3
-1 -10 -11 1222.05 355.797 1
1 -10 -11 552.109 371.883 1
1 -10 12 -14.7044 92.6194 1
1 10 -12 -167.414 104.198 3
-1 10 -12 -114.467 215.242 3
-1 10 12 19.3874 65.9412 3
1 10 12 134.72 58.0282 3
1 -10 -12 167.937 272.883 1
-1 -10 -12 188.682 144.867 1
1 -10 13 1487.9 278.511 1
-1 10 -13 1044.15 387.762 3
1 10 -13 1329.51 475.255 3
-1 10 13 1157.77 272.197 3
1 10 -13 1303.01 379.636 4
1 10 13 1275.45 320.364 3
1 -10 -13 977.827 404.098 1
-1 -10 -13 1614.94 527.277 1
1 -10 14 37.9545 44.2145 1
1 10 -14 -113.9 146.454 4
1 10 14 106.365 120.52 3
1 -10 -14 -90.9379 173.276 1
-1 -10 -14 33.2503 117.22 1
1 10 -14 -102.266 120.608 3
-1 10 -14 -12.562 67.4178 3
-1 10 14 -57.9837 80.2848 3
1 10 -15 11.7098 194.674 4
-1 10 -15 13.6515 117.646 4
1 10 15 60.9536 59.7522 3
1 10 -15 -167.27 239.095 3
-1 10 -15 -84.6534 194.178 3
1 -10 -15 -637.599 404.464 1
-1 -10 -15 -72.854 197.392 1
-1 10 -16 384.03 327.903 3
1 10 -16 223.085 154.92 3
-1 10 -16 486.019 315.286 4
1 10 -16 143.2 164.395 4
1 -10 -16 242.285 272.448 1
-1 10 -17 3653.01 799.79 3
1 10 -17 2798.09 717.405 3
1 10 -17 2776.35 599.909 4
-1 10 -17 2642.67 662.649 4
1 -10 -17 2655.1 680.321 1
1 10 -18 1126.97 429.347 3
-1 10 -18 736.818 413.586 3
1 10 -18 762.089 265.061 4
-1 10 -18 672.315 295.563 4
1 -10 -18 770.502 298.638 1
1 10 -19 271.367 298.33 3
-1 10 -19 560.003 347.631 3
-1 10 -19 284.082 272.862 4
1 10 -19 -3.39711 111.319 4
1 -10 -19 298.918 316.472 1
-1 10 -20 1846.36 580.567 3
1 10 -20 2104.28 660.545 3
1 -10 -20 1492.73 545.143 1
1 10 -20 746.407 223.11 4
-1 10 -20 906.168 337.465 4
1 -10 -21 476.67 215.623 1
-1 10 -21 426.938 324.523 4
1 10 -21 675.954 350.389 4
1 10 -22 -57.9389 207.312 4
-1 10 -22 -126 224.357 4
1 -11 0 -109.845 51.7555 2
-1 -11 0 126.379 117.991 2
-1 -11 0 35.1055 184.787 1
1 -11 0 40.371 110.476 1
1 -11 1 27160 1096.96 2
-1 -11 1 32510.8 1701.04 2
-1 -11 -1 28908.3 1651.53 2
1 11 1 28318.1 1703.25 1
1 -11 1 28667.2 1649.56 1
-1 -11 1 28095.9 1641.34 1
1 11 -1 27241.2 1579.53 1
1 -11 -1 28541.5 1759.94 1
-1 -11 -1 28227 1739.81 1
1 -11 2 8871.18 603.807 2
-1 -11 -2 8855.38 960.72 2
-1 -11 2 8725.54 875.256 2
1 11 2 9468.28 1039.41 1
-1 -11 2 9177.6 909.656 1
1 -11 2 8432.37 884.831 1
1 -11 -2 11007.8 1099.48 1
1 11 -2 8610.68 864.727 1
-1 -11 -2 8674 975.488 1
-1 -11 -3 337.281 154.639 2
1 -11 3 496.062 151.189 2
-1 -11 3 192.912 150.549 2
-1 11 3 822.002 262.667 2
1 11 3 612.764 282.417 1
1 -11 3 434.214 176.972 1
-1 -11 3 794.966 276.436 1
-1 -11 -3 338.291 239.36 1
1 -11 -3 610.609 256.194 1
1 -11 4 176.091 53.7647 2
-1 -11 -4 218.061 216.936 2
1 -11 -4 68.0155 119.93 1
-1 -11 -4 454.743 312.01 1
-1 -11 4 374.663 115.553 1
-1 -11 4 292.612 162.183 2
-1 11 4 364.396 148.295 2
1 -11 4 117.006 96.7967 1
1 11 4 115.362 134.105 1
-1 11 5 -115.698 72.76 2
-1 -11 5 101.273 44.5895 1
-1 -11 -5 -300.262 256.575 1
1 -11 -5 144.676 146.006 1
1 11 5 79.402 84.381 2
-1 -11 5 7.4408 92.668 2
1 -11 5 66.4114 78.2596 2
1 -11 5 65.4083 138.04 1
-1 -11 -5 174.461 161.339 2
-1 11 -5 -61.3751 163.766 3
1 -11 -6 416.837 279.667 1
-1 -11 6 25.3662 86.2664 1
-1 -11 -6 252.814 234.341 1
-1 11 -6 118.328 78.6557 3
1 11 6 389.833 166.351 3
-1 11 6 323.452 133.236 3
1 -11 6 301.75 145.832 2
1 11 6 138.324 69.6641 2
-1 -11 -6 384.038 294.134 2
1 -11 6 124.546 101.191 1
1 -11 7 228.829 149.62 1
1 -11 -7 282.112 231.227 1
-1 -11 7 556.078 215.543 1
-1 -11 -7 206.643 145.092 1
1 11 7 316.581 280.53 4
1 11 7 627.23 220.642 2
-1 11 -7 235.011 69.6415 3
-1 11 7 196.497 109.976 3
1 11 7 199.24 154.532 3
-1 -11 -8 8981.45 1129.53 1
-1 -11 8 8528.53 661.786 1
-1 11 8 9159.86 1077.15 2
1 11 8 9129.47 1113.95 2
-1 11 -8 8772.79 1007.06 3
-1 11 8 8360.21 630.862 3
1 11 8 8279.09 832.975 3
1 -11 -8 8645.72 1090.75 1
1 -11 8 8916.32 804.255 1
1 -11 9 -52.0138 72.0221 1
-1 11 -9 93.841 252.102 3
-1 11 9 394.169 266.727 2
1 11 9 -195.32 118.966 2
-1 11 9 44.5679 110.265 3
1 11 9 -59.0139 111.258 3
1 -11 -9 -5.08133 137.597 1
-1 -11 -9 -115.224 162.149 1
-1 -11 9 -80.5836 65.4642 1
1 -11 10 169.697 114.911 1
-1 11 -10 187.559 269.18 3
-1 11 10 244.133 241.143 2
-1 11 10 267.477 128.508 3
1 11 10 108.799 140.94 3
-1 -11 -10 -244.928 293.702 1
1 -11 -10 4.50134 222.496 1
1 -11 11 4091.64 502.508 1
-1 11 11 3125.57 410.492 3
-1 11 -11 4305.76 806.759 3
1 11 -11 4084.5 751.965 3
-1 11 11 3404.43 693.546 2
1 11 11 3302.57 553.502 3
1 -11 -11 3739.07 765.477 1
-1 -11 -11 3800.77 781.148 1
1 -11 12 1393.43 282.501 1
1 11 12 895.194 332.667 3
1 -11 -12 840.396 390.114 1
-1 -11 -12 1261.8 415.866 1
1 11 -12 799.641 426.992 3
-1 11 -12 1503.36 464.59 3
-1 11 12 709.652 197.431 3
1 -11 13 -39.3066 64.6565 1
-1 11 -13 113.021 189.615 3
1 11 13 -134.129 150.263 3
1 -11 -13 -112.816 184.814 1
-1 -11 -13 324.532 211.665 1
-1 11 -14 6442.74 1061.68 3
1 11 -14 7434.22 923.75 4
1 11 -14 8649.36 1160.7 3
1 -11 -14 8134.71 1221.79 1
-1 -11 -14 6991.3 1100.36 1
-1 -11 -15 -313.773 300.269 1
1 -11 -15 26.175 158.177 1
1 11 -15 38.4242 125.135 4
-1 11 -15 -106.453 115.003 3
1 11 -15 -45.1864 222.439 3
1 -11 -16 -218.564 122.17 1
-1 11 -16 -153.022 163.053 4
1 11 -16 36.7979 171.213 4
1 11 -16 134.726 152.83 3
-1 11 -16 -283.506 284.231 3
1 -11 -17 1544.39 502.59 1
1 11 -17 1491.55 447.167 4
-1 11 -17 1268.41 515.878 4
-1 11 -17 1606.81 536.344 3
1 11 -17 1280.26 502.243 3
1 -11 -18 1244.88 559.748 1
1 11 -18 540.937 285.101 4
-1 11 -18 1126.96 454.121 4
-1 11 -18 938.134 486.174 3
1 11 -18 1178.79 403.629 3
-1 11 -19 17971 1777.56 4
-1 11 -19 22439.7 2148.48 3
1 11 -19 19202.9 1994.35 3
1 -11 -19 21846.4 2198.9 1
1 -11 -20 810.892 479.193 1
-1 11 -20 501.32 276.45 4
1 11 -20 447.069 340.165 4
-1 11 -21 891.908 449.177 4
-1 11 -22 47.4408 142.193 4
-1 -12 0 -38.3844 163.745 1
1 -12 0 172.813 177.655 1
1 12 0 -411.418 241.064 1
-1 -12 0 -19.8689 136.384 2
-1 -12 1 6355.18 817.464 2
-1 -12 -1 6767.13 805.103 2
-1 -12 -1 6161.17 848.178 1
-1 -12 1 8164.49 945.197 1
1 12 -1 5694.49 752.177 1
1 -12 1 6874.3 862.029 1
1 -12 -1 7287.67 898.022 1
1 12 1 7243.99 868.322 1
1 -12 1 6155.99 535.473 2
1 -12 2 1896.33 450.938 1
1 -12 -2 2136.61 481.885 1
-1 -12 -2 1865.06 516.429 1
-1 -12 2 2203.89 470.155 1
1 12 2 1502.26 474.516 1
1 -12 2 1760.32 276.075 2
-1 -12 2 1199.34 327.027 2
-1 -12 -2 1460.59 435.779 2
-1 12 3 1799.43 352.835 2
1 -12 -3 2038.81 498.697 1
-1 -12 3 2226.75 454.826 1
1 -12 3 2320.81 480.933 1
-1 -12 -3 1917.02 522.962 1
1 12 3 1935.37 524.489 1
-1 -12 3 1456.13 381.359 2
-1 -12 -3 2084.74 472.306 2
1 -12 3 1705.98 243.284 2
1 -12 4 4596.23 457.213 2
1 12 4 4684.75 696.924 2
-1 -12 4 4637.78 713.594 2
-1 12 4 5481.53 672.672 2
-1 -12 -4 5239.86 798.096 2
-1 -12 4 5365.66 697.685 1
-1 -12 -4 5226.54 835.592 1
1 -12 -4 5856.24 840.51 1
1 -12 4 4257.75 626.392 1
1 -12 5 4771.09 484.387 2
-1 12 5 5042.13 710.813 2
-1 -12 5 5084.66 703.686 2
1 12 5 4134.23 718.172 2
-1 12 -5 3644.42 681.126 3
-1 -12 -5 5813.14 853.138 2
-1 -12 -5 4285.53 790.473 1
-1 -12 5 4494.67 604.202 1
1 -12 5 5016.59 675.846 1
1 -12 -5 4825.99 814.508 1
-1 12 -6 131.647 102.779 3
-1 -12 6 288.751 209.154 2
1 12 6 0.53348 121.168 3
-1 12 6 292.485 115.44 3
1 -12 6 184.076 87.5588 2
1 12 6 -8.93717 132.726 2
1 -12 -6 141.082 160.045 1
1 -12 6 200.776 161.691 1
-1 -12 -6 352.771 121.465 1
-1 -12 6 380.181 171.117 1
-1 -12 -7 10370.8 1256.74 1
-1 -12 7 10869.4 879.378 1
1 -12 7 8358.91 727.563 2
1 12 7 9298.62 1107 2
-1 12 -7 8460.58 1004.53 3
1 12 7 9503.82 926.999 3
-1 12 7 9498.78 700.07 3
1 -12 7 10059.6 916.537 1
1 -12 -7 9454.94 1192.57 1
-1 -12 -8 276.473 234.271 1
1 -12 -8 210.065 198.031 1
-1 -12 8 226.485 162.01 1
1 12 8 250.404 204.064 2
-1 12 8 325.689 236.194 2
-1 12 -8 261.776 119.062 3
1 12 8 237.493 116.925 3
-1 12 8 317.379 132.793 3
1 -12 8 206.349 153.803 1
-1 -12 -9 4670.85 886.581 1
-1 -12 9 4063.84 445.257 1
-1 12 9 3180.14 398.331 3
-1 12 -9 4196.49 692.174 3
-1 12 9 5300.25 810.584 2
1 12 9 3971.27 590.5 3
1 -12 9 4843.9 598.389 1
1 -12 -9 5670.51 955.359 1
-1 -12 -10 16693.9 1680.52 1
-1 12 -10 16907.1 1554.06 3
-1 12 10 12254.1 812.566 3
-1 12 10 16957.4 1562.17 2
1 12 10 12140 1064.53 3
1 -12 10 16098.2 1074.32 1
1 -12 -10 16729 1667 1
1 -12 11 3276.78 463.141 1
-1 12 11 1664.8 290.067 3
1 12 11 1747.48 399.377 3
1 -12 -11 2898.96 675.069 1
-1 -12 -11 3323.39 754.301 1
1 12 -11 2194.49 597.463 3
-1 12 -11 2823.52 644.491 3
1 -12 12 3878.13 489.805 1
1 12 12 2067.29 460.113 3
1 -12 -12 5078.62 962.454 1
-1 -12 -12 3754.31 851.645 1
-1 12 -12 4203.53 784.58 3
1 12 -12 4123.77 806.254 3
1 12 13 249.663 108.358 3
1 12 -13 1210.29 423.08 3
-1 12 -13 1272.61 503.26 3
1 -12 -13 1285.31 444.546 1
-1 -12 -13 1144.62 469.593 1
1 12 -14 3429.35 721.438 3
-1 12 -14 3341.62 748.597 3
1 12 -14 1977.82 492.089 4
1 -12 -14 2672.95 697.246 1
-1 -12 -14 3225.68 798.436 1
1 12 -15 200.542 255.249 3
-1 12 -15 -312.937 189.26 3
1 12 -15 238.411 207.842 4
-1 -12 -15 82.4875 173.451 1
1 -12 -15 -332.082 336.362 1
1 12 -16 113.608 244.907 3
-1 12 -16 -15.6752 83.987 3
1 12 -16 -280.64 254.377 4
-1 12 -16 145.56 226.28 4
1 -12 -16 182.611 111.319 1
1 12 -17 107.692 248.222 3
-1 12 -17 156.691 277.602 3
-1 12 -17 -403.376 300.216 4
1 12 -17 -17.7378 122.184 4
1 -12 -17 -324.684 332.684 1
-1 12 -18 2044.55 629.151 3
1 12 -18 1483.09 572.046 3
1 -12 -18 2491.16 768.178 1
-1 12 -18 2076.99 596.189 4
1 12 -18 1382.67 469.786 4
1 12 -19 39.0189 84.4944 4
-1 12 -19 -111.671 298.904 4
-1 12 -20 2582.93 679.603 4
-1 12 -21 242.656 130.918 4
-1 -13 0 -17.2782 111.463 1
1 13 0 -286.584 189.354 1
-1 -13 0 -4.93731 84.1879 2
-1 -13 1 11150.1 1076.61 2
-1 -13 1 12415.6 1199.28 1
-1 -13 -1 11768.6 1233.92 1
1 -13 -1 11710.9 1211.97 1
1 13 1 9804.21 1119.33 1
1 -13 1 10795.9 1114.7 1
1 -13 1 8347.48 652.099 2
-1 -13 -1 10683 1097.22 2
1 -13 2 1287.42 393.884 1
-1 -13 -2 1013.94 367.79 1
-1 -13 2 1466.19 393.54 1
1 -13 -2 1074.43 336.717 1
-1 -13 -2 896.085 276.753 2
1 -13 2 764.372 197.393 2
-1 -13 2 1300.83 345.692 2
1 -13 3 1582.34 423.591 1
1 -13 -3 1365 457.572 1
-1 -13 -3 1910.05 523.214 1
-1 -13 3 1187.6 350.404 1
-1 -13 -3 702.58 173.547 2
1 -13 3 749.334 164.907 2
-1 -13 3 1051.21 265.752 2
-1 13 4 674.37 238.009 2
1 -13 4 927.927 184.765 2
-1 -13 4 450.318 148.329 2
1 -13 4 831.238 287.599 1
1 -13 -4 933.781 351.286 1
-1 -13 4 712.994 300.721 1
-1 -13 -4 834.776 403.085 1
-1 -13 -4 710.168 324.178 2
1 -13 5 10132.9 714.718 2
1 13 5 13300.6 1278.68 2
-1 -13 5 12446.1 1153.2 2
-1 13 -5 14197 1219.57 3
-1 -13 -5 11788.7 1313.5 2
-1 -13 -5 14727.8 1503.17 1
-1 -13 5 14682.7 1163.54 1
1 -13 -5 15820.9 1496.02 1
1 -13 5 15031.1 1228.32 1
1 -13 6 770.59 197.776 2
-1 13 -6 471.697 210.986 3
-1 13 6 623.801 200.465 3
1 13 6 716.349 256.134 3
-1 -13 6 404.713 243.445 2
1 13 6 1037.89 395.487 2
-1 -13 6 852.52 300.846 1
1 -13 -6 1233.84 497.644 1
-1 -13 -6 1208.52 511.223 1
1 -13 6 664.181 266.858 1
-1 -13 7 11303.6 937.421 1
-1 -13 -7 9230.49 1243.08 1
-1 -13 7 9283.21 1021.88 2
-1 13 7 10621.1 1121.33 2
1 13 7 10749.5 1224.27 2
1 -13 7 7498.53 696.341 2
-1 13 -7 6821.67 1074.18 3
-1 13 7 8602.63 703.922 3
1 13 7 8573.03 914.731 3
1 -13 -7 10665.9 1303.28 1
1 -13 7 10647.2 994.801 1
-1 13 8 2208.41 510.721 2
1 13 8 1669.75 406.545 3
1 -13 8 1596.09 328.985 2
-1 13 -8 1853.58 520.411 3
-1 13 8 1345.76 270.365 3
-1 -13 -8 2223.87 617.56 1
1 -13 -8 1814.64 567.54 1
1 -13 8 1837.21 402.269 1
-1 -13 8 2027.9 358.977 1
-1 13 -9 1406.56 422.731 3
-1 13 9 1858.64 480.466 2
1 13 9 1134.4 367.087 3
-1 13 9 1162.11 260.677 3
1 -13 9 1260.46 334.559 1
-1 -13 -9 1335.81 461.295 1
-1 -13 9 1361.5 273.206 1
1 -13 -9 1812.92 548.68 1
-1 13 -10 23.786 78.648 3
-1 13 10 458.776 189.861 2
1 13 10 -72.7464 194.248 3
1 -13 -10 -123.921 222.325 1
-1 -13 -10 -243.942 292.512 1
1 -13 10 -5.61192 78.0799 1
1 -13 11 2947.05 455.521 1
1 13 11 1387.44 373.649 3
-1 13 -11 3364.16 714.774 3
1 13 -11 3743.21 770.541 3
1 -13 -11 3204.48 774.793 1
-1 -13 -11 3193.48 784.526 1
1 13 -12 2949.84 689.813 3
-1 13 -12 3027.6 694.304 3
1 -13 -12 2767.31 718.497 1
-1 -13 -12 2651.41 723.456 1
1 13 -13 -140.633 263.918 3
-1 13 -13 24.1639 131.059 3
-1 -13 -13 43.0157 162.649 1
-1 13 -14 888.009 401.466 3
1 13 -14 912.763 520.42 3
1 13 -14 413.118 214.068 4
1 -13 -14 402.533 281.152 1
-1 -13 -14 18.8474 175.383 1
-1 13 -15 638.653 366.198 3
1 13 -15 772.448 398.645 3
1 13 -15 -92.5203 79.0567 4
-1 -13 -15 703.399 361 1
1 -13 -15 66.2215 144.142 1
-1 13 -16 -244.42 233.523 3
1 13 -16 129.952 225.23 3
1 13 -16 153.737 292.773 4
1 -13 -16 -247.346 304.039 1
-1 13 -17 -44.8002 249.272 3
1 13 -17 -41.3219 100.165 3
1 -13 -17 -159.563 376.471 1
-1 13 -17 -26.6838 212.769 4
1 13 -17 226.498 234.591 4
-1 13 -18 1823.64 585.335 4
-1 13 -19 984.688 422.515 4
-1 13 -20 122.468 134.659 4
-1 -14 0 59.3481 128.039 2
1 -14 0 95.6476 143.873 1
-1 -14 0 -15.8433 73.5004 1
-1 -14 -1 113.954 130.346 2
-1 -14 1 -30.3439 135.032 2
1 -14 1 190.857 98.8195 1
1 -14 -1 378.651 192.182 1
-1 -14 1 108.379 135.162 1
-1 -14 -1 206.031 114.864 1
-1 -14 2 -21.8593 118.185 2
-1 -14 -2 -16.5491 232.753 2
1 -14 2 118.672 65.736 2
1 -14 2 195.644 109.157 1
1 -14 -2 190.478 159.082 1
-1 -14 2 -73.4294 129.785 1
-1 -14 -2 186.82 189.767 1
1 -14 3 2801.94 558.915 1
1 -14 -3 2757.4 657.677 1
-1 -14 3 2868.65 578.206 1
-1 -14 -3 2547.71 602.608 1
-1 -14 3 2157.1 462.125 2
-1 -14 -3 1868.1 509.973 2
1 -14 3 995.828 208.189 2
-1 14 -4 1418.43 390.658 3
1 -14 4 562.465 164.637 2
-1 -14 4 897.308 313.821 2
1 -14 4 1190.49 363.152 1
-1 -14 -4 1478.48 524.679 1
-1 -14 4 1041.79 339.838 1
1 -14 -4 1136.49 411.896 1
-1 -14 -4 1003.3 364.577 2
-1 -14 5 968.763 337.631 2
1 -14 5 411.368 140.715 2
1 -14 5 1139.49 295.092 1
-1 -14 -5 841.129 362.097 1
1 -14 -5 994.407 405.497 1
-1 -14 5 992.549 308.102 1
1 14 5 1380.89 407.025 2
-1 14 -5 544.683 286.222 3
1 -14 6 893.633 213.773 2
-1 -14 -6 2435.98 652.958 1
1 -14 6 1983.7 448.702 1
1 -14 -6 2007.76 603.134 1
-1 -14 6 1920.09 441.608 1
-1 -14 6 1531.09 414.177 2
1 14 6 1492.05 391.306 3
1 14 6 2050.35 504.521 2
-1 14 6 1390.73 334.328 3
-1 14 -6 1543.95 477.87 3
1 -14 7 169.545 89.0357 2
-1 14 -7 500.13 285.473 3
1 -14 7 696.634 292.653 1
-1 -14 -7 604.219 377.861 1
-1 -14 7 553.458 175.48 1
1 -14 -7 597.902 300.442 1
1 14 7 528.929 258.318 2
-1 14 7 579.022 248.139 2
-1 -14 7 565.684 214.333 2
1 14 7 260.554 116.515 3
-1 -14 8 4265.91 721.652 2
1 14 8 3201.94 578.52 3
-1 14 -8 5726.07 895.963 3
1 -14 8 5683.68 746.508 1
1 -14 -8 5766.96 1016.42 1
-1 -14 8 5635.5 655.92 1
-1 -14 -8 5432.77 1005.17 1
-1 14 8 4544.01 733.816 2
-1 14 -9 2837.73 649.551 3
1 -14 9 1223.6 300.333 2
-1 -14 9 1893.64 556.55 2
1 14 9 994.46 333.397 3
1 -14 -9 3197.84 765.618 1
-1 -14 9 3212.29 464.316 1
-1 -14 -9 2881.45 669.268 1
1 -14 9 2503.88 489.469 1
1 -14 10 3113.64 532.207 1
1 -14 -10 3003.06 748.625 1
-1 -14 -10 2764.46 699.242 1
-1 14 -10 2859.49 661.064 3
1 -14 -11 2424.09 701.882 1
-1 -14 -11 1671.48 562.61 1
1 14 -11 1698.23 593.205 3
-1 14 -11 1330.04 555.293 3
-1 -14 -12 213.366 341.138 1
1 -14 -12 240.675 330.712 1
1 14 -12 -122.055 234.979 3
-1 14 -12 31.37 120.137 3
1 -14 -13 443.656 378.271 1
-1 -14 -13 285.986 309.64 1
1 14 -13 319.096 171.755 3
-1 14 -13 -476.876 342.819 3
-1 -14 -14 412.512 362.451 1
1 -14 -14 1317.04 563.977 1
-1 14 -14 949.424 450.577 3
1 14 -14 849.358 413.239 3
-1 14 -15 590.557 368.669 3
1 14 -15 -16.8233 150.461 3
-1 -14 -15 -124.802 358.898 1
1 -14 -15 85.499 234.137 1
1 14 -15 10.019 121.924 4
-1 14 -16 -69.7135 142.615 3
1 14 -16 -179.316 368.822 3
-1 14 -17 1.11296 116.821 4
-1 14 -18 745.644 336.155 4
-1 14 -19 827.361 422.756 4
1 -15 0 123.776 128.555 1
-1 -15 0 -75.9991 147.9 1
-1 -15 0 59.0095 139.919 2
-1 -15 1 3220.33 732.467 1
-1 -15 -1 2560.09 700.442 1
1 -15 1 1908.1 531.714 1
1 -15 -1 2610.38 650.865 1
-1 -15 1 1956.5 489.275 2
-1 -15 -1 812.955 276.372 2
-1 -15 2 14692 1284.71 2
-1 -15 -2 15184.9 1372.73 2
-1 -15 2 22545.4 1757.8 1
-1 -15 -2 23270.8 1925.64 1
1 -15 -2 24509.4 1962.63 1
1 -15 2 22700.4 1773.6 1
-1 -15 3 1548.17 457.241 2
-1 -15 -3 1555.33 443.026 2
1 -15 3 457.096 160.79 2
-1 -15 3 3252.74 636.575 1
-1 -15 -3 2824.01 685.029 1
1 -15 3 2430.02 575.164 1
1 -15 -3 4079.16 823.738 1
-1 15 -4 -51.2953 223.305 3
1 -15 4 3.00576 90.1933 2
-1 -15 4 165.088 159.485 2
-1 -15 -4 14.0832 67.9626 2
1 -15 4 -43.051 170.886 1
1 -15 -4 457.915 224.664 1
-1 -15 4 278.706 195.93 1
-1 -15 -4 16.1282 125.933 1
-1 -15 -5 -19.8437 128.779 1
-1 -15 5 222.099 266.707 1
1 -15 5 162.496 167.808 1
1 -15 -5 -43.1104 238.388 1
-1 -15 5 103.97 121.407 2
-1 15 -5 83.1605 180.254 3
-1 -15 -6 1584.07 533.083 1
1 -15 6 1689.75 416.589 1
-1 -15 6 1384.74 370.112 1
1 -15 -6 1523.38 555.962 1
-1 -15 6 900.711 368.648 2
-1 15 -6 1558.14 490.129 3
-1 15 -7 911.677 355.204 3
-1 -15 7 705.814 326.372 2
1 -15 -7 662.28 368.205 1
-1 -15 -7 1119.69 503.023 1
1 -15 7 1282.24 369.076 1
-1 -15 7 978.445 271.444 1
-1 -15 8 5160.4 805.374 2
-1 15 -8 8509.18 1173.7 3
1 -15 8 9546.52 1010.59 1
1 -15 -8 8853.14 1300.34 1
-1 -15 -8 9425.57 1335.36 1
-1 -15 8 9743.54 912.327 1
-1 -15 9 62.6938 170.953 2
1 -15 -9 15.0369 131.642 1
1 -15 9 -88.7724 122.238 1
-1 -15 -9 307.402 274.837 1
-1 15 -9 51.1517 124.33 3
-1 -15 10 376.83 309.622 2
1 -15 -10 705.105 161.705 1
-1 -15 -10 637.404 374.932 1
-1 15 -10 709.674 400.013 3
-1 -15 -11 -305.364 235.232 1
1 -15 -11 164.624 260.639 1
1 15 -11 105.418 276.285 3
-1 15 -11 143.535 147.634 3
-1 -15 -12 998.726 535.809 1
1 -15 -12 1528.06 573.692 1
1 15 -12 1229.54 459.116 3
-1 15 -12 891.759 413.338 3
1 -15 -13 1631.35 622.326 1
-1 -15 -13 1436.66 520.698 1
1 15 -13 1611.24 536.893 3
-1 15 -13 1522.4 515.212 3
-1 -15 -14 -422.121 353.819 1
1 -15 -14 250.258 340.01 1
-1 15 -14 134.35 217.024 3
1 15 -14 17.0804 187.945 3
-1 15 -15 722.881 354.502 3
-1 15 -17 89.1134 114.534 4
-1 15 -18 1166.49 499.032 4
1 -16 0 -186.159 189.14 1
-1 -16 0 304.22 362.092 1
-1 -16 0 58.4947 158.151 2
-1 -16 -1 389.267 252.824 1
1 -16 1 136.097 98.4811 1
1 -16 -1 371.808 260.224 1
-1 -16 1 628.485 344.921 1
-1 -16 1 394.443 300.332 2
-1 -16 -1 151.851 154.326 2
-1 -16 2 2527.69 514.869 2
1 -16 2 7996.9 1082.01 1
-1 -16 -2 2517.7 582.004 2
1 -16 -2 7880.41 1177.12 1
-1 -16 2 8501.79 1111.55 1
-1 -16 -2 8254.09 1176.21 1
-1 16 -3 2040.83 555.091 3
-1 -16 3 838.835 323.856 2
-1 -16 -3 947.943 337.259 2
-1 -16 -3 3100.41 734.816 1
-1 -16 3 2781.4 585.06 1
1 -16 3 3153.92 655.234 1
1 -16 -3 3156.09 731.506 1
-1 -16 -4 57.2702 177.9 1
-1 -16 4 -81.3249 189.732 1
1 -16 -4 -67.0301 220.686 1
1 -16 4 287.61 247.525 1
-1 16 -4 7.35772 137.447 3
-1 -16 4 -48.0951 134.077 2
-1 -16 -5 -372.71 123.06 1
-1 -16 5 -146.453 243.366 1
1 -16 5 304.714 307.794 1
1 -16 -5 -50.2611 147.605 1
-1 16 -5 289.438 269.704 3
-1 -16 5 45.1339 149.416 2
-1 -16 -6 77.0746 143.159 1
1 -16 6 250.338 127.314 1
-1 -16 6 52.452 125.134 1
1 -16 -6 -6.74813 232.177 1
-1 16 -6 468.11 315.224 3
-1 -16 6 124.518 68.1446 2
1 -16 -7 404.463 249.313 1
-1 -16 -7 129.382 218.716 1
1 -16 7 493.176 232.348 1
-1 16 -7 -56.3191 79.9034 3
-1 -16 7 52.6138 120.531 2
-1 16 -8 709.411 407.215 3
1 -16 -8 1274.03 501.924 1
1 -16 8 589.979 270.484 1
-1 -16 -8 824.381 421.641 1
-1 -16 8 65.7173 142.711 2
1 -16 -9 2688.78 770.806 1
-1 -16 -9 2538.38 690.219 1
-1 16 -9 1731.99 632.663 3
1 -16 -10 -164.94 119.667 1
-1 -16 -10 562.348 444.493 1
-1 16 -10 -78.1715 252.571 3
1 16 -10 92.793 266.428 3
-1 -16 -11 -163.814 404.463 1
1 -16 -11 -12.0397 260.03 1
1 16 -11 298.376 232.424 3
-1 16 -11 -104.923 91.289 3
1 -16 -12 518.072 432.819 1
-1 -16 -12 216.923 219.18 1
1 16 -12 190.257 100.49 3
-1 16 -12 530.705 296.105 3
-1 16 -13 997.351 481.063 3
1 16 -13 1139.44 566.588 3
-1 16 -14 2884.22 762.001 3
1 -17 0 100.384 167.425 1
-1 -17 0 -23.0951 123.896 1
-1 -17 0 -216.532 175.096 2
-1 -17 -1 5623.96 963.582 1
-1 -17 1 5973.2 967.263 1
1 -17 -1 5283.88 933.083 1
1 -17 1 4991.54 872.293 1
-1 17 -2 552.064 294.187 3
-1 -17 -2 422.117 104.736 1
-1 -17 2 601.585 215.335 1
1 -17 2 599.183 319.064 1
1 -17 -2 532.018 358.755 1
-1 -17 -2 -17.3116 173.409 2
-1 17 -3 1975.07 460.08 3
-1 -17 -3 1777.23 522.235 1
-1 -17 3 3163.63 680.783 1
1 -17 -3 2546.28 684.016 1
1 -17 3 2664.86 609.538 1
-1 17 -4 39.0347 153.932 3
-1 -17 4 -73.7533 75.6341 1
1 -17 4 -32.4923 186.862 1
-1 -17 -4 177.83 227.657 1
1 -17 -4 -197.019 260.939 1
-1 17 -5 125.761 214.491 3
1 -17 -5 -59.9189 176.238 1
-1 -17 -5 139.319 259.72 1
1 -17 5 -136.361 194.584 1
-1 -17 5 -102.162 52.2727 1
-1 -17 -6 9533.67 1343.93 1
1 -17 -6 9566.35 1411.34 1
1 -17 6 10050.7 1180.02 1
-1 17 -6 7865.02 1112.44 3
-1 17 -7 2600.09 703.703 3
1 -17 -7 2629.04 775.216 1
-1 -17 -7 4177.13 956.028 1
-1 17 -8 5155.22 874.459 3
1 -17 -8 4390.9 990.315 1
-1 -17 -8 4240.06 965.078 1
-1 17 -9 124.455 76.4397 3
1 -17 -9 1141.5 552.964 1
-1 -17 -9 1106.18 606.904 1
1 17 -10 394.068 306.013 3
-1 17 -10 -106.879 122.601 3
-1 -17 -10 114.797 247.082 1
1 17 -11 224.926 161.498 3
-1 17 -11 -67.6574 252.551 3
1 17 -12 669.937 368.793 3
-1 17 -12 315.418 328.419 3
-1 18 0 75.9437 160.291 3
-1 -18 0 -22.6243 121.277 1
1 -18 0 123.409 186.126 1
-1 18 -1 125.761 288.565 3
-1 -18 -1 -6.7023 231.328 1
1 -18 1 -321.402 289.798 1
-1 -18 1 410.14 211.191 1
1 -18 -1 -124.715 162.896 1
-1 18 -2 705.652 334.866 3
1 -18 -2 2649.41 674.251 1
-1 -18 -2 2789.85 695.497 1
-1 -18 2 2619.63 624.629 1
1 -18 2 2468.1 635.477 1
-1 18 -3 129.976 71.4633 3
-1 -18 -3 -3.58522 212.188 1
-1 -18 3 573.876 277.168 1
1 -18 3 533.831 194.399 1
1 -18 -3 859.77 394.878 1
-1 18 -4 233.434 221.04 3
1 -18 -4 -91.9092 228.924 1
-1 -18 -4 304.067 135.246 1
1 -18 4 -402.207 285.13 1
-1 18 -5 84.0134 129.235 3
1 -18 -5 -83.414 320.561 1
-1 -18 -5 -19.1313 127.492 1
1 -18 5 -281.424 297.928 1
-1 18 -6 238.951 173.88 3
1 -18 -6 757.332 367.889 1
-1 18 -7 758.132 335.767 3
1 -18 -7 448.086 383.684 1
-1 -18 -7 528.277 288.629 1
-1 18 -8 178.181 251.941 3
-1 -18 -8 76.1073 193.132 1
1 18 -9 720.423 438.725 3
-1 18 -9 12.1146 72.2265 3
1 18 -10 233.892 335.832 3
-1 18 -10 412.516 348.525 3
-1 18 -11 2615.72 677.66 3
1 -19 0 59.9029 194.512 1
-1 -19 0 -197.304 280.252 1
1 -19 -1 -70.305 197.942 1
1 -19 1 -187.126 201.084 1
-1 -19 -1 -194.898 413.473 1
-1 -19 1 183.262 139.215 1
-1 -19 2 -315.834 207.464 1
1 -19 -2 -118.344 163.776 1
-1 -19 -2 -23.4982 106.491 1
1 -19 3 192.948 102.275 1
1 -19 -3 -133.083 252.831 1
-1 -19 -3 -15.3284 86.8216 1
-1 19 -4 430.566 341.153 3
1 -19 -4 285.671 183.277 1
-1 -19 -4 291.253 252.752 1
-1 19 -5 243.193 168.891 3
-1 -19 -5 -23.0958 330.037 1
-1 19 -6 -55.2408 319.079 3
-1 19 -7 1802.3 603.172 3
-1 19 -8 1133.05 548.675 3
1 19 -8 2571.62 768.785 3
-1 19 -9 377.405 345.69 3
-1 19 -10 2899.15 763.905 3
1 -20 0 -1.25968 184.042 1
-1 -20 0 -13.5205 96.0988 1
1 -20 1 -47.719 172.268 1
1 -20 -1 311.011 111.417 1
-1 -20 -1 -78.9547 254.964 1
1 -20 2 202.91 272.627 1
-1 -20 -2 426.967 266.89 1
-2 0 -1 84.6985 133.923 2
-2 0 -1 35.7353 42.9187 5
-2 0 -2 499626 4175.82 5
-2 0 -2 511445 4059.12 3
-2 0 -2 501207 4417.34 2
-2 0 -3 56.3751 86.6598 3
-2 0 -3 6.80813 40.4723 5
-2 0 -3 149.799 136.33 2
-2 0 -4 348640 3830.95 3
-2 0 -4 359009 3609.83 5
-2 0 -4 351966 4239.74 2
-2 0 5 32.3717 56.9449 4
-2 0 -5 44.8284 73.0723 3
-2 0 -5 72.522 139.208 2
2 0 5 23.945 90.6556 2
-2 0 6 7508 531.932 4
2 0 6 8685.42 597.894 5
2 0 6 9308.7 813.006 2
-2 0 -6 8110.25 658.121 3
2 0 -6 8246.2 522.812 1
2 0 7 144.576 103.666 5
-2 0 7 7.10067 46.7502 4
2 0 7 37.9168 148.431 2
-2 0 -7 177.447 136.405 3
2 0 -7 72.0686 33.4475 1
2 0 -8 41447.2 1361.64 3
2 0 8 47307.3 2050.15 2
-2 0 -8 45520.7 1711.91 3
-2 0 8 45775.1 1516.69 4
2 0 8 48119.2 1447.72 5
2 0 -8 44586.1 1329.4 1
2 0 9 48.1768 115.596 5
-2 0 9 39.4205 59.1732 4
2 0 9 -127.655 176.421 2
2 0 -9 -39.4393 95.4004 3
-2 0 -9 124.363 119.993 3
2 0 -9 25.8184 59.8779 1
2 0 -10 71730.6 2047.02 3
-2 0 -10 64525.4 2261.14 3
-2 0 10 68996 2120.81 4
2 0 -10 70627.2 1849.84 1
2 0 11 -113.444 182.881 2
-2 0 11 186.783 141.745 4
2 0 -11 -70.0874 137.557 3
2 0 11 -80.8898 47.6861 3
-2 0 -11 8.40968 146.131 3
2 0 -11 86.7365 93.1095 1
-2 0 -12 5378.27 703.203 3
2 0 12 6649.8 806.651 3
2 0 -12 5480.4 629.117 3
2 0 12 4487.58 791.084 2
-2 0 12 5805.39 690.09 4
2 0 -12 5695.62 573.571 1
-2 0 13 24.3689 82.812 4
-2 0 -13 72.8974 54.5607 4
2 0 -13 -18.6826 94.6899 1
2 0 13 -187.897 228.402 3
2 0 -13 -50.5008 78.9364 3
-2 0 -13 60.1656 60.0337 3
2 0 13 -25.4663 133.165 2
-2 0 14 566.017 254.102 4
-2 0 -14 149.196 139.445 4
2 0 14 247.059 136.7 1
2 0 -14 413.499 198.208 1
2 0 -14 285.783 157.728 3
2 0 14 519.629 261.222 3
-2 0 -14 404.648 244.769 3
2 0 14 485.861 333.004 2
2 0 -15 -115.7 148.553 3
2 0 15 10.8436 130.234 1
2 0 -15 -19.252 109.6 1
-2 0 -15 -41.4216 85.3474 3
-2 0 -15 -13.3928 104.504 4
-2 0 15 29.5139 151.905 4
2 0 -16 3448.8 579.897 3
2 0 16 3749.98 638.848 1
2 0 -16 3045.91 474.991 1
-2 0 -16 3276.14 636.441 3
-2 0 16 3290.16 602.052 4
-2 0 -16 3699.75 695.683 4
2 0 -17 57.9778 128.034 3
2 0 17 -136.438 240.646 1
-2 0 -17 -41.9695 198.113 3
-2 0 -17 102.375 77.7793 4
2 0 -18 2138.55 482.958 3
2 0 18 2055.86 481.443 1
-2 0 -18 2098.99 556.907 3
-2 0 -18 2027.88 541.508 4
-2 0 -19 217.388 209.821 3
2 0 -19 91.0672 68.7081 3
2 0 -20 12227.4 1276.88 3
-2 0 -20 12661.2 1394.03 3
-2 0 -20 14431.1 1571.24 4
2 0 -21 -56.162 158.651 3
-2 0 -21 151.488 279.905 3
-2 0 -21 141.004 84.9063 4
2 0 -22 1041.4 375.621 3
-2 0 -22 909.38 468.492 3
-2 0 -22 268.461 204.12 4
-2 0 -23 -23.7271 313.53 4
2 0 -23 148.263 150.211 3
-2 0 -23 -100.006 137.553 3
-2 0 -24 -45.9376 150.388 3
2 0 -24 -153.715 152.732 3
2 0 -25 303.616 373.37 3
2 0 -26 -29.1317 250.009 3
-2 -1 0 103251 2010.84 2
-2 -1 0 107577 1879.2 5
-2 -1 -1 612359 4611.62 5
-2 -1 1 615489 4417.43 5
2 -1 1 632488 4185.41 2
-2 -1 -1 594036 5083.04 2
-2 1 -1 600880 4242.11 2
-2 1 -1 591772 3939.38 3
-2 -1 2 38293.9 1100.18 5
-2 1 -2 34143.5 1021.25 3
2 -1 2 36534.8 1113.54 2
-2 1 -2 36813.2 1096.18 2
-2 -1 -2 39517.3 1330.95 2
-2 -1 3 58988.2 1321.36 5
-2 1 -3 56039.4 1454.63 2
-2 -1 -3 54517 1461.44 3
-2 1 -3 54966.4 1409.24 3
-2 -1 -3 51854 1613.63 2
2 -1 3 55754.2 1481.89 2
-2 -1 4 74297.3 1234.47 4
2 1 4 76793 1728.54 5
-2 -1 4 78037.4 1504.44 5
-2 1 -4 70958.1 1730.52 3
-2 1 -4 71148.3 1792.34 2
-2 -1 -4 71751.4 2038.36 2
-2 -1 -4 72268.6 1795.61 3
2 -1 4 68112.5 1769.32 2
2 -1 5 110036 2472.57 2
-2 -1 -5 106666 2649.75 2
-2 1 -5 111568 2311.18 3
-2 -1 -5 114146 2342.38 3
-2 -1 5 105859 1690.55 4
2 1 5 114173 2188.14 5
-2 1 -5 110552 2025.8 5
-2 -1 5 115039 1790.77 5
2 1 6 954.091 219.635 5
-2 1 -6 743.435 164.453 5
-2 -1 6 868.076 153.96 5
-2 1 6 768.628 201.553 4
-2 -1 6 835.684 162.266 4
2 -1 6 491.406 217.432 2
-2 -1 -6 999.839 233.471 3
-2 1 -6 803.561 229.004 3
2 1 -6 999.548 167.463 1
-2 -1 -6 223.699 166.619 2
2 -1 -6 1059.2 202.088 1
-2 1 7 24095.7 1093.5 4
-2 1 -7 23396.8 945.951 5
-2 -1 7 22836.1 947.299 4
2 1 7 23567.9 1016.93 5
2 -1 -7 23837.3 893.677 3
2 -1 7 24206.4 1347.68 2
-2 1 -7 24448.2 1205.73 3
-2 -1 -7 23961.8 1181.87 3
2 1 -7 23307.9 809.481 1
2 -1 -7 24335.2 1043.07 1
2 1 -8 25632.7 1046.6 4
2 1 8 24474.9 1069.62 5
-2 1 8 24211.5 1176.46 4
-2 -1 8 23849.6 1034.29 4
2 -1 -8 24209.2 998.373 3
2 -1 8 24521.3 1436.6 2
-2 1 -8 23936.6 1263.67 3
-2 -1 -8 22886.5 1217.6 3
2 -1 -8 24181.4 1086.09 1
2 1 -8 25773.2 888.721 1
2 1 9 16946.8 1126.01 1
2 1 -9 17433.9 923.805 4
-2 1 9 17999.6 1084.13 4
2 1 9 16370.5 904.137 5
2 1 -9 15690.6 947.85 3
-2 -1 9 16882.1 931.381 4
2 -1 9 12865.9 1270.8 2
-2 1 -9 16972.6 1118.61 3
2 -1 -9 16753.1 890.437 3
-2 -1 -9 16961.7 1099.79 3
2 1 -9 16614.9 765.792 1
2 -1 -9 16559.8 947.59 1
2 1 -10 867.188 194.877 1
2 -1 -10 612.658 191.488 1
-2 -1 10 727.613 123.524 5
2 1 10 828.731 207.266 5
2 1 -10 1053.1 256.148 4
-2 1 10 833.867 236.606 4
-2 -1 10 833.591 239.578 4
2 1 -10 736.365 221.688 3
2 1 10 640.414 211.308 3
2 -1 -10 748.401 201.081 3
-2 1 -10 584.325 204.71 3
-2 -1 -10 549.8 158.631 3
2 -1 10 366.091 273.338 2
-2 1 11 31571.5 1536.72 4
2 1 -11 32498.8 1434.14 4
-2 -1 11 31247.7 813.66 5
2 1 11 31577.2 1307.84 5
2 1 -11 33017 1507.53 3
-2 -1 11 32479.1 1464.27 4
2 -1 11 33481.2 1983.7 2
2 1 11 31301.3 1982.56 2
2 1 11 33674.6 1685.31 3
2 -1 -11 31696.3 1376.8 3
-2 1 -11 30512.3 1617.89 3
-2 -1 -11 29742.7 1574.19 3
2 1 -11 33170.2 1200.96 1
2 -1 -11 32092.8 1412.13 1
2 1 -12 1377.36 258.257 1
2 -1 -12 1417.7 296.952 1
2 1 12 1240.33 262.664 5
2 1 -12 1182.36 284.307 4
-2 -1 12 1320.95 150.909 5
-2 1 -12 1152.1 326.194 4
-2 1 12 1338.91 341.625 4
-2 -1 12 1577.49 351.477 4
2 1 12 1397.65 386.848 2
2 1 12 998.469 302.056 3
2 -1 12 1573.74 380.219 3
2 1 -12 1100.73 316.894 3
2 -1 -12 1244.34 266.86 3
-2 -1 -12 1336.26 356.523 3
-2 1 -12 1300.43 353.027 3
2 -1 12 985.148 435.051 2
2 1 13 603.19 186.458 5
2 1 -13 618.81 225.055 4
-2 -1 -13 711.901 243.45 4
-2 1 -13 952.068 323.375 4
-2 -1 13 859.326 262.209 4
-2 1 13 672.953 294.894 4
2 1 -13 596.67 190.529 1
2 1 13 951.37 319.038 1
2 -1 -13 870.309 238.227 1
2 -1 -13 652.951 196.869 3
2 1 -13 677.854 253.895 3
2 1 13 468.239 210.133 3
2 -1 13 503.69 230.902 3
-2 1 -13 798.327 248.013 3
-2 -1 -13 854.508 328.794 3
2 -1 13 621.508 276.159 2
2 1 13 115.56 177.579 2
2 1 -14 -26.7516 81.7076 4
2 1 14 -76.1913 85.2106 5
-2 1 14 -63.0846 169.13 4
-2 1 -14 -111.844 165.618 4
-2 -1 -14 -80.8842 110.232 4
-2 -1 14 -46.3719 106.25 4
2 1 -14 -44.0543 140.837 1
2 1 14 -65.1844 58.5861 1
2 -1 -14 -64.7386 87.6098 1
2 1 -14 33.1554 145.914 3
2 1 14 100.977 167.633 3
2 -1 14 47.8772 150.806 3
2 -1 -14 55.4503 49.318 3
-2 -1 -14 -45.6655 161.742 3
-2 1 -14 -42.8075 194.571 3
2 -1 14 -100.622 182.3 2
2 1 14 252.495 261.533 2
-2 1 15 -19.5278 77.6791 4
-2 -1 -15 518.868 285.554 4
-2 -1 15 145.636 165.636 4
-2 1 -15 221.171 188.422 4
2 1 15 211.913 195.587 1
2 -1 -15 56.3389 154.284 1
2 -1 15 348.322 240.721 1
2 1 -15 142.827 71.0671 3
2 -1 -15 225.118 110.802 3
-2 -1 -15 72.531 145.728 3
-2 1 -15 246.581 200.275 3
2 1 15 33.3826 78.88 5
2 1 -15 78.5652 154.171 4
2 1 -16 5879.06 763.485 4
-2 -1 -16 6635.83 949.04 4
-2 1 -16 6404.54 903.553 4
-2 -1 16 6668.5 864.587 4
2 -1 -16 4744.11 620.07 1
2 -1 16 6691.82 830.73 1
-2 1 -16 6042.85 850.942 3
2 -1 -16 7322.26 832.209 3
2 1 -16 6472.35 833.517 3
-2 -1 -16 6992.29 912.046 3
2 1 16 5523.58 806.426 1
2 1 -17 3091.04 567.969 3
2 1 17 3135.3 602.292 1
2 -1 17 3349.9 604.901 1
2 -1 -17 1902.42 418.837 1
-2 1 -17 2536.85 580.397 3
-2 -1 -17 2616.99 599.356 3
2 -1 -17 2778.51 538.863 3
-2 1 -17 2927.96 666.137 4
-2 -1 -17 3348.66 687.354 4
-2 -1 -18 9796.15 1213.04 4
-2 1 -18 9387.6 1202.13 4
-2 1 -18 7814.58 1051.8 3
2 1 -18 9759.24 1085.58 3
2 -1 -18 8745.2 980.372 3
-2 -1 -18 7708.02 1012.04 3
2 -1 18 9385.32 1038.77 1
2 1 -19 -54.9077 62.2232 3
2 -1 19 379.212 211.052 1
-2 -1 -19 -126.188 146.344 3
2 -1 -19 -42.2731 131.91 3
-2 1 -19 64.4625 159.256 3
-2 1 -19 -39.9511 246.446 4
-2 -1 -19 174.352 90.0115 4
-2 1 -20 9546.41 1216.89 3
2 1 -20 10278.7 1191.29 3
2 -1 -20 8655.61 1026.8 3
-2 1 -20 10621.3 1329.76 4
-2 -1 -20 9984.33 1302.53 4
-2 -1 -20 9767.2 1198.42 3
-2 1 -21 788.247 428.038 4
-2 -1 -21 1132.6 509.679 4
-2 1 -21 879.868 451.074 3
2 1 -21 1046.73 397.984 3
-2 -1 -21 1080.59 439.989 3
2 -1 -21 1004.12 420.401 3
-2 1 -22 348.197 262.549 4
-2 -1 -22 201.336 133.174 4
-2 -1 -22 343.441 276.187 3
-2 1 -22 52.5429 288.311 3
2 -1 -22 473.891 324.97 3
2 1 -22 475.936 311.951 3
-2 1 -23 1545.26 557.441 4
-2 -1 -23 1618.76 537.152 3
-2 1 -23 1204.61 588.322 3
2 1 -23 1354.93 488.161 3
2 -1 -23 1068.81 389.386 3
-2 -1 -23 1789.35 583.854 4
2 1 -24 132.954 147.495 3
-2 -1 -24 -211.636 210.392 3
-2 1 -24 90.1334 231.086 3
2 -1 -24 -71.5047 102.392 3
-2 1 -24 -240.266 319.924 4
2 1 -25 134.427 213.548 3
2 -1 -25 70.9815 76.6651 3
2 -1 -26 -304.517 347.848 3
-2 -2 0 118755 1138.22 4
-2 2 0 121596 1533.55 3
-2 -2 0 122874 2386.65 2
2 -2 0 121574 1524.8 3
-2 -2 -1 9489.21 415.449 4
2 -2 -1 10244.8 380.902 3
-2 2 -1 9597.99 481.778 3
-2 2 -1 10186.4 488.102 2
-2 -2 -1 9392.13 700.15 2
-2 2 -2 429518 3621.47 3
2 -2 2 438431 3388.42 2
-2 2 -3 34080.7 1117.01 3
-2 2 -3 33403.4 1025.89 2
2 -2 3 32481.2 1041.64 2
-2 -2 -3 31250 1335.92 2
-2 -2 4 72957 1055.53 4
-2 -2 -4 73196.4 2170 2
2 -2 4 74863.6 1761.75 2
-2 2 -4 73491.9 1779.97 3
-2 -2 -4 80064 1926.91 3
2 2 -4 79393.8 1563.57 5
2 2 -5 7284.97 393.261 4
2 2 5 8160.47 631.565 4
-2 -2 5 7089.82 401.986 4
2 -2 5 6777.22 589.926 2
-2 -2 -5 6607.7 696.761 2
-2 2 -5 7196.04 594.273 3
-2 -2 -5 6902.93 576.29 3
2 -2 -5 7321.09 575.373 1
2 -2 -6 148.936 82.086 1
-2 -2 -6 155.474 179.98 2
2 2 -6 135.794 64.1944 4
2 2 6 195.047 138.653 4
-2 -2 6 121.297 97.7082 4
2 -2 6 236.167 154.224 2
2 -2 -6 181.948 73.5056 3
-2 2 -6 172.226 108.314 3
-2 -2 -6 285.505 100.53 3
-2 2 7 7417.57 633.678 4
-2 2 -7 7909.27 551.516 5
2 2 -7 7022.41 490.054 4
2 2 7 7806.99 699.613 4
-2 -2 7 7596.48 535.022 4
2 -2 7 7814.57 751.076 2
-2 2 -7 8510.28 728.405 3
2 -2 -7 7617.48 476.415 3
-2 -2 -7 7378.38 674.427 3
2 2 -7 7835.21 385.263 1
2 -2 -7 7348.5 633.102 1
2 2 -8 9847.84 643.985 4
-2 2 8 9485.93 767.594 4
-2 2 -8 9099.25 588.94 5
2 2 8 12144.2 889.805 4
-2 -2 8 10763.5 690.702 4
2 -2 8 10623.6 905.545 2
-2 2 -8 10230.7 830.796 3
2 2 8 10306 831.513 3
2 -2 -8 8792.68 566.542 3
-2 -2 -8 9727.38 802.504 3
2 -2 -8 10170.4 754.519 1
2 2 -8 10765 478.034 1
2 2 -9 141.508 48.7824 1
2 -2 -9 100.074 94.1077 1
-2 -2 9 135.414 68.9821 4
-2 2 9 163.625 137.796 4
2 2 9 201.966 128.693 4
2 2 -9 232.455 130.381 4
-2 2 -9 126.675 58.7582 5
2 -2 -9 144.606 107.817 3
-2 -2 -9 32.3941 59.4983 3
2 2 9 -35.2443 88.5022 3
-2 2 -9 -1.29893 76.5284 3
2 -2 9 145.628 152.41 2
2 -2 -10 134.459 153.579 1
2 2 -10 99.8034 44.0342 1
2 2 -10 113.685 84.0595 4
2 2 10 134.566 127.643 4
-2 -2 10 10.4692 46.3069 4
-2 2 10 54.8635 106.208 4
2 -2 -10 152.013 91.5531 3
2 2 -10 74.1419 91.1668 3
-2 -2 -10 148.823 80.6102 3
-2 2 -10 251.366 153.193 3
2 2 10 140.938 154.522 3
2 -2 10 119.977 177.892 2
2 2 -11 5686.88 426.785 1
2 2 -11 6327.84 630.081 4
-2 2 11 6117.36 731.344 4
2 2 -11 5598.35 638.735 3
2 2 11 7037.19 787.31 4
-2 -2 11 6874.71 687.674 4
2 -2 11 5267.87 786.358 2
2 2 11 6008.73 725.842 3
-2 2 -11 6032.96 741.325 3
2 -2 -11 6162.14 582.085 3
-2 -2 -11 5291.55 666.794 3
2 -2 -11 5641.68 640.751 1
2 2 -12 8534.26 557.232 1
2 2 12 9113.11 933.383 1
-2 2 12 8119.28 851.164 4
2 2 -12 8752.28 777.378 4
-2 2 -12 8010.67 887.253 4
2 2 -12 9065.29 861.04 3
2 2 12 8686.99 932.165 4
-2 -2 12 9123.33 824.647 4
2 2 12 4997.36 1081.89 2
2 -2 12 7921.34 1034.75 2
2 2 12 9155.88 914.585 3
2 -2 12 10016.3 990.262 3
-2 2 -12 9235.43 931.664 3
2 -2 -12 9368.8 756.567 3
-2 -2 -12 6998.14 790.952 3
2 -2 -12 9449.84 843.148 1
2 2 13 21759.6 1498.33 1
-2 2 13 18229.3 1330.95 4
2 2 -13 20665.7 1262.48 4
2 2 13 20581 1140.46 5
-2 -2 -13 21535.1 1536.93 4
-2 -2 13 22933.8 1373.37 4
-2 2 -13 20789.1 1480.97 4
2 2 13 21634 1580.92 4
2 -2 13 22641.4 1800.23 2
2 2 13 22997.2 1843.97 2
2 2 -13 20094.5 1325.11 3
2 2 13 22413.7 1518.91 3
2 -2 -13 21027.5 1210.92 3
-2 2 -13 21400.2 1490.46 3
2 -2 13 23832.3 1578.15 3
-2 -2 -13 17957.8 1316.22 3
2 -2 -13 21313.8 1338.38 1
-2 -2 -14 4704.71 746.022 4
2 2 14 3970.24 500.411 5
-2 2 -14 3978.96 667.547 4
2 2 -14 3877.31 567.731 4
-2 2 14 2641.12 533.222 4
-2 2 -14 4215 677.767 3
2 -2 -14 3468.86 514.253 3
2 2 14 4848.98 729.36 3
2 2 -14 3526.31 587.966 3
-2 -2 -14 3935.14 628.233 3
2 -2 14 2578.65 683.16 2
2 2 14 4657.56 720.912 1
2 -2 -14 3927.61 605.594 1
-2 -2 -15 -7.28365 121.491 4
-2 2 15 0.65965 67.7833 4
-2 2 -15 221.242 236.442 4
2 2 -15 550.809 253.825 3
2 2 15 278.28 208.601 1
2 -2 -15 97.4676 65.7806 1
2 -2 -15 196.214 148.299 3
-2 -2 -15 381.273 189.204 3
-2 2 -15 192.335 100.877 3
2 2 -15 221.242 156.584 4
2 2 15 155.54 147.064 5
-2 -2 -16 13064.8 1326.62 4
2 2 -16 12832.7 1112.47 4
2 2 16 11502.4 918.104 5
-2 2 -16 11781.8 1236.06 4
2 -2 -16 11118.4 1054.22 1
2 -2 16 12073.5 1090.52 1
2 2 -16 11748.1 1161.74 3
-2 2 -16 12170.5 1249.18 3
2 -2 -16 12329.8 1060.94 3
-2 -2 -16 12261.5 1181.1 3
2 2 16 12590.6 1226.39 1
-2 -2 -17 1052.81 405.237 4
-2 2 -17 868.449 314.933 4
2 2 17 792.129 241.572 5
2 2 -17 1009.92 318.98 4
2 2 -17 1052.02 376.431 3
-2 -2 -17 1168.04 430.131 3
-2 2 -17 1279.94 399.541 3
2 -2 -17 879.476 311.988 3
2 -2 17 1517.49 409.308 1
2 -2 -17 741.132 282.556 1
-2 2 -18 237.376 256.271 4
2 2 18 43.9824 80.5601 5
-2 -2 -18 255.68 247.795 4
2 2 -18 86.8664 100.181 4
2 2 -18 -260.228 256.644 3
-2 -2 -18 358.727 252.452 3
2 -2 -18 228.694 226.823 3
-2 2 -18 282.59 245.293 3
2 -2 -18 156.119 188.608 1
2 -2 18 110.903 127.226 1
-2 2 -19 1154.5 473.851 4
-2 -2 -19 1775.81 588.943 4
2 2 -19 1358.48 391.006 4
2 2 -19 1369.95 426.299 3
2 -2 -19 1495.91 412.166 3
-2 -2 -19 1618.58 443.267 3
-2 2 -19 1259 472.259 3
2 -2 -19 713.884 266.51 1
2 -2 19 1199.29 383.238 1
2 2 -20 1259.5 408.797 3
-2 2 -20 1167.92 455.864 4
-2 -2 -20 872.068 349.776 3
2 -2 -20 1413.84 425.112 3
-2 2 -20 791.836 297.796 3
-2 -2 -20 932.667 376.949 4
2 2 -21 124.519 223.195 3
-2 2 -21 -186.254 95.556 4
-2 -2 -21 -75.3182 188.671 4
2 -2 -21 -3.08062 84.9673 3
-2 -2 -21 -115.271 84.0884 3
-2 2 -21 34.4428 84.1827 3
-2 2 -22 4228.25 899.739 4
-2 -2 -22 4218.47 917.657 4
-2 2 -22 3181.57 792.806 3
-2 -2 -22 2770.93 659.147 3
2 2 -22 3718.21 778.855 3
2 -2 -22 2793.05 613.058 3
-2 2 -23 297.713 106.357 4
-2 2 -23 -158.023 162.178 3
2 -2 -23 -79.4118 184.065 3
-2 -2 -23 382.924 154.589 3
2 2 -23 -142.648 264.445 3
-2 -2 -23 311.427 279.204 4
-2 -2 -24 183.102 311.687 3
2 -2 -24 -33.0602 108.059 3
-2 2 -24 -186.879 232.253 3
2 -2 -25 627.058 369.735 3
2 2 -25 1322.4 456.064 3
2 3 0 125174 1246.02 4
-2 -3 0 127646 2633.67 2
-2 3 0 129812 1570.79 3
2 -3 0 128906 1553.6 3
-2 -3 -1 19043.5 600.625 4
2 3 1 18904.5 609.26 4
2 -3 -1 19876.4 491.977 3
-2 3 -1 17861.7 674.584 3
2 -3 1 19374.5 701.01 3
-2 3 1 18793 491.107 3
-2 -3 -1 18652.3 1030.4 2
-2 3 -1 17323.1 514.335 2
-2 3 -2 36078.7 828.374 2
-2 3 -2 34735.9 1055.51 3
2 -3 2 36223 1064.93 3
2 -3 2 35141.6 833.803 2
-2 -3 -2 35011.1 1444.57 2
2 3 2 35833.4 953.316 4
-2 -3 -2 34760.2 964.597 4
-2 3 -3 272964 3241.08 3
-2 -3 -3 250271 2946.65 4
2 3 3 292593 3029.25 4
2 -3 3 285523 2748.49 2
-2 -3 -3 255420 4063.77 2
2 3 4 45191.7 1321.63 4
-2 -3 -4 41894.8 1691.54 2
2 -3 4 40693.7 1217.9 2
-2 3 -4 40879.3 1364.38 3
2 3 -4 39667.4 719.107 4
2 3 -4 40607.1 1192.56 5
2 -3 -4 41329.3 1429.37 1
2 3 5 7305 570.897 4
2 -3 5 6784.69 559.947 2
-2 -3 -5 6414.54 719.158 2
-2 3 -5 6770.98 580.033 3
2 -3 -5 6886.97 299.546 3
2 3 -5 6486.45 448.986 5
2 3 -5 6805.83 363.71 4
2 -3 -5 6099.79 604.134 1
2 3 -6 9151.85 493.933 4
2 3 -6 8786.12 527.973 5
2 3 6 9750.48 717.901 4
-2 -3 -6 8602.61 859.553 2
2 -3 6 8322.16 700.844 2
-2 3 -6 8601.49 712.106 3
2 -3 -6 8790.75 412.708 3
2 3 6 8968.27 725.143 3
-2 -3 -6 8728.42 704.091 3
2 -3 -6 9042.77 743.17 1
2 3 -7 56983 1391.39 4
2 3 7 53695.5 1786.4 4
-2 -3 -7 51614.7 2196.45 2
2 -3 7 54489.4 1881.02 2
2 -3 -7 51430.5 1137.12 3
2 3 7 53743 1818.94 3
-2 3 -7 52819.2 1852.5 3
-2 -3 -7 53160.5 1804.11 3
2 -3 -7 52162.3 1767.2 1
-2 3 8 32045.3 1492.15 4
2 3 -8 31552.8 1139.78 4
2 3 8 31542.4 1458.84 4
2 -3 8 28461.5 1534.73 2
2 -3 -8 32445.7 1004.79 3
2 3 8 32441.1 1476.75 3
-2 3 -8 32206.9 1510.41 3
-2 -3 -8 31372.4 1450.48 3
2 -3 -8 30918.7 1426.36 1
2 3 -9 18476.8 459.122 1
2 3 9 19511 1229.31 4
-2 3 9 21659.9 1253.04 4
-2 3 -9 17787.4 863.143 5
2 3 -9 18966.4 958.361 4
2 -3 -9 18090.1 830.655 3
2 3 9 19257.8 1179.32 3
-2 3 -9 19370.1 1233.17 3
-2 -3 -9 18272.5 1141.17 3
2 -3 -9 18497.9 1125.66 1
-2 3 -10 478.784 148.93 5
-2 3 10 798.178 283.694 4
2 3 10 636.345 229.051 4
2 3 -10 490.542 155.33 4
-2 -3 -10 437.518 159.233 3
2 -3 -10 658.447 181.85 3
2 3 10 1050.92 286.594 3
-2 3 -10 676.511 229.79 3
2 -3 -10 517.913 172.786 1
-2 3 -11 18.3687 128.959 4
-2 3 11 69.6708 91.141 4
2 3 11 -41.1792 79.2639 4
2 3 -11 -46.2569 47.7785 4
2 3 -11 -65.9674 72.2342 3
-2 3 -11 158.58 177.292 3
2 -3 -11 44.0142 33.5852 3
-2 -3 -11 116.926 70.1236 3
2 3 11 -109.623 143.244 3
2 3 11 -105.652 96.8496 1
2 -3 -11 74.9336 119.982 1
-2 3 12 7533.65 860.451 4
-2 -3 -12 7683.51 881.21 4
2 3 -12 7495.58 712.741 4
2 -3 12 8667.32 919.348 3
2 3 12 7225.17 880.921 4
2 3 -12 7049.03 782.141 3
-2 3 -12 6487.56 811.239 4
2 3 12 7838.37 1035.86 2
2 3 12 8018.58 858.311 3
2 -3 -12 6920.31 629.377 3
-2 3 -12 7786 880.327 3
-2 -3 -12 7113.81 789.886 3
2 3 12 7568.87 890.094 1
2 -3 -12 7753.68 807.586 1
-2 3 13 2383.6 459.119 1
2 3 13 2506.02 533.454 4
-2 -3 -13 1802.69 433.043 4
-2 3 -13 1858.08 460.5 4
-2 3 13 2225.98 482.789 4
2 3 -13 1875.33 377.975 4
2 3 13 1355.76 633.679 2
2 -3 13 2638.1 551.925 3
2 3 -13 2580.84 493.402 3
2 3 13 2525.83 493.569 3
-2 -3 -13 2222.8 444.524 3
2 -3 -13 2055.57 378.562 3
-2 3 -13 1796.74 424.85 3
2 3 13 2147.42 474.01 1
2 -3 -13 2500.26 484.804 1
-2 3 14 6694.91 853.743 4
2 3 -14 7375.49 780.608 4
-2 -3 -14 5944.74 820.225 4
-2 3 -14 6377.6 841.053 4
2 3 14 7456.92 898.174 3
2 -3 -14 7565.67 736.778 3
2 3 -14 7638.57 866.58 3
-2 3 -14 6125.47 846.869 3
-2 -3 -14 6624.17 829.546 3
2 3 14 6458.52 846.948 1
2 -3 -14 7003.76 842.384 1
-2 3 14 8203.35 888.753 1
-2 3 -15 2014.74 480.672 4
2 -3 -15 1482.26 440.862 1
2 3 15 2479.38 534.533 1
-2 -3 -15 2098.16 485.124 3
2 -3 -15 2124.3 401.615 3
-2 3 -15 2611.38 554.899 3
2 3 -15 2300.45 459.449 4
-2 -3 -15 2128.4 498.428 4
2 3 -15 2215.4 493.681 3
2 -3 -16 5100.33 764.007 1
2 -3 -16 5014 657.375 3
2 3 -16 5232.2 777.637 3
-2 -3 -16 4815.48 753.936 3
-2 3 -16 5188.92 778.416 3
2 3 16 4677.59 633.167 5
2 3 -16 4966.18 719.674 4
-2 3 -16 5017.31 829.445 4
-2 -3 -16 5033.27 807.702 4
-2 3 -17 141.877 195.331 4
2 -3 -17 364.544 251.215 1
2 -3 17 319.73 164.9 1
2 3 -17 339.877 218.191 3
-2 -3 -17 44.4402 134.002 3
-2 3 -17 594.798 350.951 3
2 -3 -17 212.928 105.496 3
2 3 17 61.9055 66.2326 5
-2 -3 -17 278.918 135.638 4
2 3 -17 373.029 237.462 4
-2 3 -18 1443.05 450.202 4
2 3 -18 1816.06 510.986 3
2 -3 18 1225.19 349.618 1
2 -3 -18 1247.96 396.473 1
-2 3 -18 2150.16 596.255 3
2 -3 -18 1307.03 337.668 3
-2 -3 -18 1062.56 416.015 3
2 3 -18 1542.32 397.08 4
2 3 18 1480.02 335.335 5
-2 -3 -18 1562.57 501.755 4
2 3 19 5973.29 709.393 5
2 3 -19 5843.79 841.813 4
-2 3 -19 7286.19 1069.04 4
-2 -3 -19 7630.24 1105.66 4
2 -3 -19 4997.22 794.604 1
2 -3 -19 6733.84 881.343 3
-2 3 -19 6643.91 1016.02 3
2 3 -19 6729.83 966.972 3
-2 -3 -19 6619.63 983.459 3
2 -3 19 7018.11 873.263 1
-2 3 -20 47.3513 85.1517 4
-2 -3 -20 241.597 184.441 4
2 3 -20 6.99515 109.535 4
2 3 20 159.308 121.209 5
2 3 -20 -166.225 307.776 3
-2 -3 -20 390.214 326.896 3
-2 3 -20 -20.4314 223.876 3
2 -3 -20 -88.3401 56.8207 3
2 -3 -20 -159.133 282.154 1
2 3 -21 892.754 376.348 3
-2 -3 -21 1589.73 604.533 4
2 3 -21 845.257 386.778 4
2 -3 -21 853.522 340.927 3
-2 3 -21 244.617 269.629 3
-2 -3 -21 558.228 356.741 3
-2 3 -21 847.264 407.281 4
2 3 -22 9669.25 1251.57 3
-2 3 -22 12032.6 1523.62 3
2 -3 -22 10781.9 1207.01 3
-2 -3 -22 13001.2 1557.76 4
-2 3 -22 13298.5 1643.12 4
-2 -3 -22 9209.11 1197.34 3
-2 -3 -23 1095.26 400.815 4
-2 3 -23 833.521 498.571 3
2 3 -23 1089.82 391.902 3
-2 -3 -23 1035.55 389.483 3
2 -3 -23 749.098 343.21 3
-2 3 -23 1714.21 626.996 4
-2 -3 -24 551.053 379.523 3
2 3 -24 69.535 119.978 3
2 -3 -24 307.887 297.617 3
-2 -3 -25 -1.17518 433.493 3
2 4 0 360172 2536.51 4
2 -4 0 406091 2754.43 3
-2 4 0 395693 2878.36 3
-2 -4 0 365021 4738.24 2
2 4 0 376840 4017.04 1
2 4 1 1.83061 43.519 4
-2 -4 -1 -64.0022 105.953 2
2 -4 1 50.2286 35.6837 3
-2 4 -1 84.2881 76.2981 3
-2 4 1 26.3222 24.3187 3
2 4 -1 150.42 121.833 1
2 4 1 169.273 144.351 1
2 -4 2 4816.53 396.418 3
2 4 2 4722.97 375.245 4
-2 4 -2 4615.1 404.162 3
-2 -4 -2 4188.49 527.93 2
2 4 -2 4508.78 368.942 1
2 4 -3 34410.3 952.735 1
2 4 3 36534.5 1156.26 4
2 -4 3 33563.1 1142.5 3
-2 4 -3 38348.2 1249.09 3
2 -4 3 34214.4 843.245 2
-2 -4 -3 34093.8 1548.59 2
2 4 -4 7534.22 390.256 1
-2 -4 -4 7259.59 546.695 4
2 4 4 7329.2 560.215 4
2 -4 4 7554.12 576.752 3
-2 -4 -4 7037.17 737.796 2
2 -4 4 7762.52 499.698 2
-2 4 -4 8065.8 616.296 3
2 4 4 7087.84 624.706 3
2 -4 -4 8165.62 717.978 1
2 4 -5 4487.67 259.481 1
2 4 5 4426.7 486.418 4
-2 -4 -5 4823.56 485.799 4
2 4 -5 4551.62 306.363 4
2 -4 5 3901.37 405.567 2
-2 -4 -5 4473.12 605.344 2
-2 4 -5 5019.61 514.602 3
2 4 5 5289.9 533.017 3
2 -4 -5 4423.29 503.701 1
-2 -4 -6 1412.08 280.147 4
2 4 6 1288.47 278.268 4
2 4 -6 1302.02 178.608 4
-2 4 -6 1465.03 274.474 3
2 -4 -6 1472.88 347.49 1
2 -4 6 1272.83 275.194 2
2 4 6 1256.74 263.667 3
2 -4 -6 1402.69 133.555 3
-2 -4 -6 1635.6 371.115 2
-2 -4 -7 4636.56 678.344 2
2 -4 -7 4338.68 578.743 1
2 4 -7 4401.61 381.85 4
2 4 -7 4645.95 393.206 5
2 4 7 4487.02 541.772 4
-2 4 -7 5037.37 589.38 3
2 -4 -7 5039.8 322.912 3
2 4 7 4618.72 537.308 3
-2 -4 -7 4920.36 563.762 3
2 4 -8 224.678 83.8404 5
2 4 -8 209.875 107.772 4
2 4 8 162.91 125.458 4
2 -4 -8 148.13 129.784 1
-2 4 -8 246.18 175.551 3
2 4 8 74.3145 129.321 3
2 -4 -8 228.668 79.9159 3
-2 -4 -8 60.6549 78.8202 3
-2 4 9 115.361 182.176 4
2 4 -9 58.5277 45.1556 4
2 4 9 -32.1489 69.9638 4
2 -4 -9 -5.47798 109.808 1
-2 4 -9 40.0733 166.708 3
2 -4 -9 -42.8843 66.705 3
2 4 9 155.207 85.3517 3
-2 -4 -9 -17.9414 148.955 3
2 4 -10 7632.1 644.428 4
-2 4 10 9365.65 908.479 4
2 4 10 8723.8 835.06 3
-2 4 -10 7617.73 820.953 3
2 -4 -10 8553.27 588.523 3
2 4 10 9253.09 876.205 4
-2 -4 -10 8061.12 792.713 3
2 4 10 9304.05 941.604 1
2 -4 -10 8613.2 847.221 1
2 4 -11 7095.8 657.968 4
-2 4 11 6718.54 816.865 4
-2 4 -11 6999.21 545.391 5
2 4 11 6123.77 758.051 4
2 -4 -11 6957.55 571.813 3
2 4 11 7761.52 797.692 3
-2 4 -11 7070.98 832.783 3
-2 -4 -11 7097.08 795.255 3
2 4 11 7285.1 862.018 1
2 -4 -11 6811.47 767.758 1
-2 4 -12 8763.64 594.231 5
-2 4 12 10157.9 1032.76 4
2 4 -12 10153.2 843.015 4
-2 -4 -12 9854.67 991.441 4
-2 4 -12 10807.7 1074.6 4
2 4 -12 11066.8 1005.47 3
2 -4 12 11635 1074.28 3
2 4 12 11269.8 1064.67 4
2 4 12 10511.7 1256.07 2
2 -4 -12 10935.8 767.941 3
-2 4 -12 10717.3 1054.46 3
2 4 12 11445.6 1030.02 3
-2 -4 -12 10797.7 990.28 3
2 -4 -12 10044.1 963.636 1
2 4 12 12184.3 1144.18 1
-2 4 12 11599.5 1056.32 1
-2 4 13 2818.7 571.088 1
-2 -4 -13 3354.02 597.643 4
2 4 -13 2831.71 465.385 4
-2 4 13 2761.94 589.17 4
-2 4 -13 2011.65 460.301 4
2 4 13 2912.21 603.523 4
2 4 13 3077.6 593.24 1
2 -4 -13 3175.52 576.756 1
2 -4 13 2544.92 528.197 3
2 4 -13 2561.7 487.586 3
2 -4 -13 2771.03 418.723 3
2 4 13 3752.57 628.381 3
-2 4 -13 2568.76 534.146 3
-2 -4 -13 3223.46 548.205 3
-2 4 14 3821.03 656.754 1
2 4 -14 3476.18 541.534 4
-2 -4 -14 2716.54 577.739 4
-2 4 -14 3880.11 719.286 4
2 4 -14 3733.48 636.179 3
2 4 14 3257.73 597.526 1
2 -4 -14 4277.54 661.037 1
2 4 14 4854.39 722.356 3
2 -4 -14 3596.91 490.334 3
-2 4 -14 3664.82 663.576 3
-2 -4 -14 2910.52 556.983 3
-2 -4 -15 12984.1 1265.82 4
2 4 -15 13288.4 1108.8 4
-2 4 -15 12776.5 1264.02 4
2 -4 -15 13791.1 1010.85 3
-2 4 -15 13794.7 1320 3
2 4 -15 13740.6 1241.01 3
-2 -4 -15 13244.5 1201.67 3
2 -4 -15 13679.1 1221.68 1
-2 4 15 14750 1289.14 1
2 4 -16 2928.39 537.472 4
-2 4 -16 2914.02 629.233 4
-2 -4 -16 2990.06 615.692 4
2 -4 -16 3386.52 531.52 3
2 4 -16 3344.67 660.815 3
-2 4 -16 2620.67 578.232 3
-2 -4 -16 2250.13 519.994 3
2 -4 -16 3087.23 593.535 1
-2 4 -17 1325.29 501.55 4
2 4 -17 1376.07 356.966 4
-2 -4 -17 1605.9 489.967 4
2 -4 -17 2101.67 464.775 3
-2 -4 -17 1749.42 505.472 3
-2 4 -17 1896.65 494.408 3
2 -4 -17 1737.36 480.98 1
2 4 -17 1173.79 398.421 3
2 4 -18 6575.29 874.735 4
-2 4 -18 6930.77 1008.37 4
-2 -4 -18 6699.33 1006.01 4
-2 4 -18 6701.67 1014.23 3
2 -4 -18 6520.88 800.15 3
2 4 -18 6788.79 982.132 3
-2 -4 -18 6671.81 949.218 3
2 -4 -18 5303.88 840.688 1
2 -4 18 6682.56 801.204 1
-2 4 -19 1450.04 457.372 4
-2 -4 -19 2000.33 569.18 4
2 4 19 1360.59 402.488 5
2 4 -19 1559.95 446.944 4
2 4 -19 1750.34 552.787 3
2 -4 -19 1565.24 396.637 3
-2 -4 -19 1606.27 501.382 3
-2 4 -19 1507.39 475.525 3
2 -4 -19 998.223 365.056 1
2 -4 -20 1196.73 427.815 1
-2 4 -20 1901.3 576.18 4
2 4 -20 2299.94 548.57 4
-2 -4 -20 2518.1 647.189 4
2 4 20 1245.82 374.935 5
2 4 -20 2676.17 617.798 3
2 -4 -20 2130.35 483.092 3
-2 4 -20 2106.96 644.998 3
-2 -4 -20 1537.73 509.965 3
-2 4 -21 -53.9376 199.733 4
2 4 -21 -99.6277 198.133 4
2 4 -21 19.538 111.679 3
2 -4 -21 -64.1177 52.6254 3
-2 4 -21 -68.942 142.349 3
-2 -4 -21 90.843 148.837 3
-2 4 -22 4.5879 86.4051 4
2 4 -22 150.723 183.749 4
2 4 -22 218.846 331.586 3
-2 4 -22 371.102 83.4127 3
2 -4 -22 442.999 285.434 3
-2 -4 -22 19.8421 118.38 3
2 4 -23 2809.16 641.085 3
-2 -4 -23 1242.76 424.772 3
-2 4 -23 3214.81 831.579 4
2 -4 -23 2307.04 583.245 3
-2 4 -23 2503.41 699.055 3
2 4 -24 721.938 429.679 3
-2 -4 -24 129.876 293.534 3
-2 -4 -25 326.096 340.034 3
2 5 0 8822.27 654.019 1
-2 -5 0 9832.32 814.341 2
-2 5 0 10242.5 504.34 3
2 5 1 11824.9 618.387 4
-2 5 1 14429.9 510.259 3
-2 5 -1 14454.2 683.233 3
-2 -5 1 13495.1 943.266 2
-2 -5 -1 13850.1 978.45 2
2 5 -1 13875.7 761.441 1
2 5 1 14673.2 884.987 1
-2 -5 -2 864.226 240.657 2
-2 5 2 1093.6 106.176 3
-2 5 -2 1125.11 200.355 3
2 5 2 890.102 206.122 4
2 -5 -2 1545.94 311.04 1
2 5 -2 1044.8 191.677 1
2 5 2 1007.74 237.434 1
2 5 3 9035.81 641.648 4
-2 5 -3 9528.52 655.001 3
-2 -5 -3 9006.62 845.841 2
2 -5 3 8903.22 358.275 2
2 -5 -3 10352.5 806.192 1
2 5 -3 8465.84 526.322 1
2 5 4 443.1 223.662 3
2 5 4 162.384 120.198 4
2 -5 4 123.948 71.945 2
-2 -5 -4 234.793 191.707 2
-2 5 -4 170.392 120.315 3
2 -5 -4 213.259 189.112 1
2 5 -4 253.945 89.6976 1
2 5 5 10583.5 766.913 4
2 -5 5 9992.35 723.2 3
2 -5 5 9759.67 620.042 2
-2 -5 -5 9788.39 969.668 2
-2 5 -5 10055 779.213 3
2 5 5 10644.8 817.752 3
2 -5 -5 10299.8 884.992 1
2 5 -5 9864.28 433.389 1
2 5 6 71512.4 2119.23 4
2 5 -6 77792.5 1536.55 4
2 -5 6 73281.9 2099.54 3
-2 -5 -6 79784.3 2765.77 2
-2 5 -6 80000.3 2258.1 3
2 5 6 77104.1 2216.72 3
2 -5 -6 72552.6 2310.14 1
2 -5 -7 26.7266 22.7733 3
2 5 -7 17.8534 73.3677 4
2 5 7 -34.1234 89.9236 4
-2 5 -7 194.519 151.63 3
2 5 7 -119.514 137.842 3
2 -5 -7 29.6964 73.1914 1
-2 -5 -7 -86.2019 80.7961 2
2 5 -8 9096.91 582.619 5
2 5 8 9248.33 829.969 4
2 5 -8 9109.14 601.378 4
-2 5 -8 9005.04 832.182 3
-2 -5 -8 9416.71 1030.67 2
2 -5 -8 9758.44 474.957 3
2 5 8 8015.2 782.043 3
2 -5 -8 8476.12 812.685 1
2 5 9 6337.99 724.018 4
2 5 -9 6479.78 469.87 5
-2 -5 -9 7161.49 749.891 4
2 5 -9 6432.88 542.288 4
2 5 9 7842.65 771.637 3
-2 5 -9 7365.1 786.648 3
2 -5 -9 7518.98 473.87 3
2 -5 -9 7047.75 831.692 1
2 -5 -10 581.841 252.263 1
-2 -5 -10 372.125 133.45 4
-2 5 10 508.446 236.543 4
2 5 10 387.252 202.586 4
2 5 -10 580.355 191.252 4
-2 5 -10 570.445 211.423 3
2 -5 -10 598.532 137.434 3
2 5 10 551.162 184.709 3
-2 -5 -10 585.818 225.695 3
2 -5 -11 2039.2 448.261 1
2 5 11 1594.34 430.081 1
-2 5 11 1863.61 464.34 4
-2 -5 -11 2124.93 461.237 4
2 5 11 1252.7 350.26 4
2 5 -11 1709.63 325.601 4
2 5 11 2048.14 542.42 2
-2 5 -11 1838.03 414.919 3
2 5 11 1679.93 390.799 3
2 -5 -11 1732.76 277.812 3
-2 -5 -11 1918.07 395.241 3
2 5 -12 4718.03 574.576 4
-2 -5 -12 5280.42 742.699 4
-2 5 12 5107.13 764.829 4
-2 5 -12 4712.98 463.264 5
2 5 -12 5536.57 716.161 3
2 5 12 5154.5 751.489 4
2 5 12 3724.65 862.399 2
-2 5 -12 5122.35 742.152 3
2 5 12 5247.81 697.439 3
-2 -5 -12 5515.14 712.226 3
2 -5 -12 5724.06 536.171 3
2 5 12 5021.76 747.701 1
2 -5 -12 5689.97 756.297 1
-2 5 12 6640.92 832.725 1
-2 5 13 1570.52 443.294 1
-2 -5 -13 1462.38 413.435 4
-2 5 -13 1165.62 212.841 5
2 5 -13 1265.95 297.953 4
-2 5 -13 1238.81 374.143 4
2 5 13 1208.33 375.204 1
2 -5 -13 1402.98 375.304 1
2 5 -13 1329.13 371.991 3
-2 5 -13 1752.43 423.296 3
2 -5 -13 1713.24 312.384 3
2 5 13 2313.75 478.955 3
-2 -5 -13 1575.37 435.111 3
2 5 -14 3977.79 595.499 4
-2 -5 -14 3448.65 659.584 4
-2 5 -14 3749.88 707.225 4
2 5 -14 4229.06 712.626 3
2 -5 -14 4305.17 680.965 1
-2 5 -14 4384.72 727.829 3
2 5 14 3424.47 625.779 3
2 -5 -14 4655.53 553.835 3
-2 -5 -14 4096.5 675.973 3
-2 5 14 4143.54 719.079 1
-2 5 15 4422.42 731.993 1
2 5 -15 3499.59 578.677 4
-2 -5 -15 3764.6 695.362 4
-2 5 -15 3810.31 681.285 4
2 -5 -15 3808.34 669.994 1
2 5 -15 4054.6 699.974 3
2 -5 -15 4090.06 544.422 3
-2 5 -15 4332.4 742.821 3
-2 -5 -15 3145.91 594.657 3
-2 5 -16 18.2286 181.323 4
2 5 -16 -24.9888 156.231 4
2 -5 -16 -195.284 221.515 1
2 5 -16 30.3863 180.237 3
-2 5 -16 96.7005 162.06 3
2 -5 -16 -88.0783 138.45 3
-2 -5 -16 69.4149 82.8494 3
-2 5 -17 1176.89 401.634 4
2 5 -17 1131 343.601 4
2 -5 -17 782.704 325.863 1
2 5 -17 977.96 355.744 3
-2 5 -17 1449.6 442.719 3
2 -5 -17 1167.36 329.47 3
-2 -5 -17 873.099 296.015 3
2 5 -18 -13.829 90.2987 4
-2 5 -18 52.5158 137.989 4
2 -5 -18 120.928 207.178 1
2 5 -18 -6.92613 119 3
-2 5 -18 183.374 182.525 3
2 -5 -18 -23.5981 106.809 3
-2 -5 -18 176.64 167.676 3
2 5 -19 -114.109 220.683 4
-2 5 -19 31.2327 126.012 4
2 -5 -19 -220.294 187.676 1
2 5 -19 7.35598 113.946 3
2 -5 -19 193.066 150.095 3
-2 5 -19 -62.265 166.023 3
-2 -5 -19 104.385 66.0357 3
2 5 20 1283.27 411.38 5
2 5 -20 1541.36 451.684 4
-2 5 -20 1361.18 476.829 4
2 -5 -20 1670.34 486.688 1
2 5 -20 2094.77 559.373 3
-2 5 -20 1861.37 562.761 3
2 -5 -20 1621.93 442.404 3
-2 -5 -20 1369.14 455.418 3
2 5 21 863.689 291.429 5
2 5 -21 1463.64 463.14 4
-2 5 -21 1076.91 478.437 4
2 -5 -21 560.831 357.257 1
2 5 -21 906.816 376.637 3
2 -5 -21 1383.13 419.183 3
-2 5 -21 1415.66 526.998 3
-2 -5 -21 1383.87 442.599 3
-2 5 -22 43.0798 265.446 4
2 5 -22 23.9518 152.813 4
2 5 -22 251.406 168.485 3
-2 5 -22 -17.3257 176.391 3
2 -5 -22 151.213 201.236 3
-2 -5 -22 -299.333 260.011 3
2 5 -23 -344.673 201.844 3
-2 5 -23 279.616 253 4
2 5 -23 -62.1147 133.138 4
-2 -5 -23 121.687 157.905 3
2 5 -24 210.389 315.788 4
-2 -5 -24 -88.8122 99.8897 3
-2 -5 -25 -162.643 247.568 3
-2 6 0 12983 627.409 3
-2 -6 0 12307.6 960.177 2
2 6 0 12102.7 803.315 1
-2 6 1 43976.1 1006.4 3
-2 6 -1 40793.9 1221.55 3
2 6 1 38976.3 1575.83 1
2 -6 -1 42531.7 1718.99 1
2 6 -1 41015.2 1401.34 1
-2 -6 1 40565.4 1724.89 2
-2 6 1 39619.7 808.061 2
-2 -6 -1 39276 1747.55 2
2 6 2 5921.83 560.776 4
-2 6 2 7876.99 363.611 3
-2 6 -2 7951.7 602.959 3
-2 6 2 7519.56 467.696 2
2 -6 -2 8118.92 744.915 1
2 6 2 7630.38 740.123 1
2 6 -2 6745.56 557.394 1
2 6 2 7739.09 775.508 2
-2 -6 -2 7245.38 768.633 2
2 6 3 31997.4 1201.93 4
-2 6 -3 33401.1 1293.21 3
2 6 3 31273.8 1601.47 2
-2 -6 -3 32442.1 1645.45 2
2 6 -3 29968.4 1087.42 1
2 -6 -3 32557 1505.8 1
2 6 3 32534 1529.45 1
2 6 4 1110.97 240.276 4
-2 6 -4 1276.63 269.704 3
2 -6 -4 1527.09 340.021 1
2 6 -4 994.786 183.558 1
2 -6 4 1069.69 157.156 2
-2 -6 -4 1059.02 252.027 2
2 6 5 65290.4 1998.98 4
-2 -6 -5 59353 2438.69 2
-2 6 -5 67249 2059.21 3
2 6 5 65281.9 2112.62 3
2 6 -5 61931.9 1250.12 1
2 6 6 2023.72 396.244 4
-2 6 -6 2334.6 394.341 3
2 6 6 2112.38 387.348 3
-2 -6 -6 1947.82 453.052 2
2 6 -6 2114.81 187.925 1
2 -6 -6 2320.39 422.406 1
2 6 7 13537.9 1006.22 4
-2 -6 -7 14117.1 1241.15 2
-2 6 -7 15023.6 1078.38 3
2 6 7 14581.2 1053.16 3
2 -6 -7 14401.6 1112.74 1
2 6 8 35112.7 1686.75 4
2 6 -8 35014.1 1263.47 4
-2 -6 -8 38311.6 2146.39 2
-2 6 -8 37207.1 1772.34 3
2 6 8 33832.7 1606.67 3
2 -6 -8 32812.7 1727.23 1
2 6 9 2889.44 522.406 4
2 6 -9 2968.72 378.996 4
2 6 9 3585.86 678.584 2
-2 6 -9 2672 493.675 3
2 6 9 3180.19 512.885 3
2 -6 -9 2873.66 521.985 1
2 6 10 6818.65 868.135 1
2 -6 -10 7057.43 826.378 1
2 6 -10 7139.97 621.864 4
-2 6 -10 8480.44 894.629 3
2 6 10 6083.24 753.496 3
-2 6 10 8068.23 901.836 4
2 6 10 7182.96 830.631 4
2 6 -10 7954.66 539.639 5
2 -6 -10 7789.5 506.047 3
2 6 10 6899.36 995.497 2
2 -6 -11 6809.06 849.755 1
2 6 11 6483.63 861.586 1
2 6 11 6375.94 817.626 4
2 6 -11 6373.32 610.841 4
-2 6 11 6122.77 794.393 4
2 6 -11 6837.66 462.348 5
-2 6 -11 6626.33 824.479 3
2 6 11 6473.74 772.967 3
2 -6 -11 6950.41 537.662 3
2 6 11 4781.41 838.76 2
-2 6 12 1892.68 478.494 4
2 6 -12 1477.62 318.945 4
2 6 12 1523.74 444.466 4
2 6 12 1631.91 420.929 1
2 -6 -12 2382.52 582.896 1
-2 6 -12 1612.45 439.577 3
2 -6 -12 2041.97 306.751 3
2 6 12 1782.41 410.926 3
-2 6 12 1947.48 493.742 1
-2 6 -13 9620.75 661.103 5
2 6 -13 11384.1 923.928 4
2 6 -13 10936.6 1121.15 3
-2 6 -13 10471.6 1117.92 3
2 6 13 9554.82 1036.86 3
-2 -6 -13 11135.6 1064.97 3
2 -6 -13 12057 794.974 3
2 -6 -13 11897.6 1184.69 1
-2 6 13 12297.7 1209.27 1
-2 6 -14 386.226 140.438 5
-2 6 -14 267.582 198.042 4
2 6 -14 472.76 209.47 4
2 -6 -14 656.338 327.327 1
2 6 -14 359.362 217.368 3
2 6 14 334.036 231.02 3
-2 6 -14 602.602 328.073 3
2 -6 -14 357.203 156.887 3
-2 -6 -14 329.148 199.689 3
2 6 -15 58482.1 2322.51 4
-2 6 -15 56456.8 2810.58 4
2 6 -15 60228.8 2803.09 3
-2 6 -15 67551 3034.42 3
2 -6 -15 61066.2 2058.76 3
-2 -6 -15 60400.2 2619.7 3
2 -6 -15 61974.3 2911.5 1
2 6 -16 1675.95 427.132 4
-2 6 -16 1283.71 366.009 4
2 -6 -16 1512.49 491.821 1
2 6 -16 1150.62 391.535 3
2 -6 -16 1140.08 279.068 3
-2 6 -16 1876.06 529.101 3
-2 -6 -16 1173.17 382.536 3
-2 6 -17 -34.5467 192.769 4
2 6 -17 181.454 103.052 4
2 -6 -17 0.88965 184.872 1
2 6 -17 9.42099 217.209 3
2 -6 -17 111.737 85.2617 3
-2 6 -17 -35.999 137.009 3
-2 -6 -17 65.3745 196.214 3
-2 6 -18 -201.214 252.382 4
2 6 -18 -94.1056 186.695 4
2 -6 -18 -92.6116 161.428 1
2 6 -18 277.606 197.631 3
2 -6 -18 -181.153 184.995 3
-2 6 -18 -34.2535 137.725 3
-2 -6 -18 128.297 153.644 3
-2 6 -19 308.431 170.525 4
2 6 -19 344.521 177.195 4
2 -6 -19 350.33 182.813 1
2 6 -19 -97.818 279.817 3
-2 6 -19 49.3635 162.852 3
2 -6 -19 195.296 122.363 3
-2 -6 -19 -12.6737 102.057 3
2 6 -20 255.957 216.952 4
-2 6 -20 304.532 304.528 4
2 6 -20 340.53 306.95 3
2 -6 -20 53.9826 100.125 1
2 -6 -20 39.2949 64.4609 3
-2 6 -20 -234.513 161.667 3
-2 -6 -20 398.128 285.503 3
2 -6 -21 4556.42 857.764 1
-2 6 -21 6447.35 1111.31 3
2 6 -21 7082.86 1160.5 3
-2 -6 -21 5712 947.386 3
2 -6 -21 6754.57 904.861 3
-2 6 -21 6618.77 1100.66 4
2 6 -21 5274.65 821.083 4
2 6 -22 586.54 162.277 4
-2 6 -22 1513.59 515.213 4
2 -6 -22 406.525 148.789 1
2 6 -22 1409.6 462.145 3
-2 6 -22 891.632 373.783 3
-2 -6 -22 964.755 412.379 3
2 6 -23 1.1858 105.259 3
2 6 -23 107.632 114.392 4
-2 -6 -23 12.6637 152.668 3
-2 6 -23 -140.855 244.074 4
2 6 -24 397.384 234.819 4
-2 -6 -24 188.002 318.735 3
-2 -6 -25 -114.718 130.487 3
-2 -7 0 974.254 290.015 2
-2 7 0 1220.19 228.009 3
2 -7 0 886.85 256.97 1
2 7 0 1077.84 259.515 1
-2 -7 0 1197.55 266.74 1
-2 -7 -1 55733.1 2185.11 2
-2 -7 1 53264 2063.83 2
-2 7 1 56909.7 1066.78 2
-2 7 1 56583.4 1262.01 3
-2 7 -1 55440.8 1527.07 3
2 -7 -1 55619.1 2032.05 1
2 7 -1 57402.4 1777.93 1
2 7 1 53134.9 1898.91 1
-2 -7 -1 53407.8 1960.29 1
2 7 2 1921.38 401.403 2
-2 -7 2 1889.6 397.553 2
-2 7 2 2358.68 281.856 2
-2 7 2 2513.58 240.672 3
-2 -7 -2 2412.98 473.147 2
-2 7 -2 2973.28 358.212 3
2 -7 -2 2394.21 402.287 1
2 7 -2 1998.7 324.038 1
2 7 2 2123.36 392.801 1
-2 -7 -2 2441.73 420.342 1
-2 -7 -3 8158.1 811.426 1
2 7 3 7639.16 614.211 4
-2 7 3 7693.86 349.243 3
-2 7 3 7785.72 598.075 2
-2 7 -3 7399.95 641.929 3
2 7 3 6687.69 763.331 1
2 7 -3 7403.53 580.422 1
2 -7 -3 7899.25 787.868 1
2 7 3 6851.77 788.233 2
-2 -7 -3 6702.05 803.549 2
-2 -7 -4 2623.58 495.011 2
2 -7 4 3429.67 242.261 2
-2 7 4 3694.6 443.829 2
2 7 4 3053.66 477.642 1
-2 -7 -4 2964.43 489.306 1
-2 7 -4 3238.17 438.901 3
2 7 -4 2812.45 338.762 1
2 -7 -4 3622.16 529.296 1
2 7 4 2776.96 401.039 4
2 7 5 34043.4 1503.61 4
-2 -7 -5 29359.2 1763.52 2
-2 7 5 34321.4 1443.53 2
-2 -7 -5 30259.1 1672.42 1
-2 7 -5 31339 1460.68 3
2 7 5 29908.8 1487.89 3
2 7 -5 28710 965.969 1
2 -7 -5 36906.4 1768.83 1
2 7 5 30514.9 1623.46 1
-2 -7 -6 17093.6 1279.02 1
2 7 6 18492.9 1160.11 4
-2 -7 -6 18038.6 1454.08 2
-2 7 -6 18036.5 1150.89 3
2 7 6 16687.6 1113.55 3
2 -7 -6 20225.6 1335 1
2 7 -6 17777.4 666.683 1
2 7 7 1470.71 349.122 3
-2 7 7 1284.2 120.23 3
2 7 7 1153.13 284.901 4
-2 7 -7 1260.82 326.719 3
2 -7 -7 1410.07 355.363 1
-2 -7 -7 947.777 347.926 2
2 7 7 746.219 318.349 2
2 -7 -8 5444.5 779.833 1
2 7 8 4942.64 656.423 4
-2 -7 -8 4859.02 785.924 2
-2 7 -8 5520.86 704.324 3
2 7 8 4827.4 620.372 3
2 7 8 5574.35 840.718 2
2 -7 -9 12739.3 1146.2 1
2 7 9 10804.1 1126.06 1
2 7 -9 11160.4 777.847 4
2 7 9 10224.3 980.986 4
-2 7 -9 11961.7 1078.93 3
2 7 9 11165.5 968.34 3
2 7 9 11142.6 1244.33 2
2 -7 -10 9194.44 1044.19 1
2 7 10 7768.16 962.725 1
2 7 -10 7737.82 678.959 4
2 7 10 8111.35 906.291 4
-2 7 -10 8385.59 901.737 3
2 7 10 7503.13 819.252 3
2 7 10 7045.8 1029.07 2
2 7 11 15554.2 1290.44 4
2 7 -11 16220 813.709 5
2 7 -11 15754.5 1005.13 4
-2 7 -11 16837.3 1358.9 3
2 7 11 16531.7 1226.56 3
2 7 11 15448.2 1561.56 2
2 -7 -11 16718.3 1383.35 1
2 -7 -12 3436.97 681.464 1
-2 7 -12 3716.65 659.214 3
2 7 12 3630.59 570.315 3
2 7 -12 3412.25 492.068 4
2 7 -12 3508.11 349.544 5
2 7 -13 1082 310.402 4
2 -7 -13 1200.64 359.041 1
2 7 -13 1335.63 426.953 3
-2 7 -13 1119.09 375.396 3
2 7 13 818.311 295.949 3
2 -7 -13 1032.45 237.035 3
-2 7 -14 244.578 88.8672 5
-2 7 -14 7.01839 123.138 4
2 7 -14 151.703 139.662 4
2 -7 -14 314.847 210.351 1
2 7 -14 385.587 184.659 3
-2 7 -14 392.309 240.434 3
2 7 14 219.729 144.947 3
2 -7 -14 165.935 108.939 3
-2 7 -15 4706.08 820.815 4
2 -7 -15 5087.08 825.109 1
2 7 -15 4802.07 818.359 3
-2 7 -15 4689.89 814.402 3
2 -7 -15 5535.67 595.443 3
2 7 -15 5047.62 683.825 4
-2 7 -15 5024.76 442.966 5
2 7 -16 10957.3 1047.9 4
-2 7 -16 9940.79 1231.58 4
2 7 -16 9797.92 1182.17 3
-2 7 -16 9389.97 1196.27 3
2 -7 -16 11223.2 895.19 3
2 -7 -16 11151.4 1324.39 1
-2 7 -17 1187.33 428.101 4
2 7 -17 1316.17 367.036 4
2 -7 -17 1192.04 473.269 1
2 7 -17 1688.59 519.96 3
-2 7 -17 1677.63 508.029 3
2 -7 -17 1725.12 387.543 3
-2 7 -18 1062.44 433.82 4
2 7 -18 447.075 164.939 4
2 -7 -18 713.477 246.68 1
2 7 -18 -43.2056 216.962 3
-2 7 -18 966.471 450.579 3
-2 -7 -18 795.089 355.896 3
2 -7 -18 497.31 173.759 3
-2 7 -19 336.674 283.132 4
2 7 -19 300.503 79.6421 4
2 -7 -19 150.785 136.442 1
2 7 -19 396.92 330.645 3
-2 7 -19 208.237 82.471 3
-2 -7 -19 185.362 135.372 3
2 -7 -19 4.958 59.5739 3
2 7 -20 18.7432 180.837 4
-2 7 -20 494.004 300.969 4
2 -7 -20 -285.002 250.861 1
2 7 -20 413.552 252.039 3
-2 7 -20 411.175 206.701 3
-2 -7 -20 685.961 378.82 3
2 7 -21 650.734 285.467 4
-2 7 -21 2324.85 681.372 4
2 -7 -21 1289.29 432.837 1
2 7 -21 1264.71 444.606 3
-2 7 -21 1835.4 589.978 3
-2 -7 -21 1543.76 520.164 3
-2 7 -22 19.96 195.563 4
2 7 -22 161.893 233.372 4
2 7 -22 37.5304 239.28 3
2 -7 -22 -409.57 293.43 1
-2 -7 -22 -40.5847 168.024 3
2 7 -23 115.121 149.172 4
-2 -7 -23 -302.544 253.135 3
-2 7 -23 -72.8837 140.151 4
-2 -7 -24 -121.499 168.194 3
-2 -8 0 19744.5 1327.12 2
2 8 0 18376.2 1147.84 1
2 -8 0 17464 1166.61 1
-2 -8 0 19421.6 1188.02 1
-2 8 0 21582.3 927.417 3
-2 -8 1 8274.25 863.714 2
-2 8 1 9835.06 439.914 2
-2 -8 -1 8214.14 860.019 2
-2 8 1 8469.18 539.996 3
-2 8 -1 8096.77 612.794 3
2 -8 1 7625.63 758.815 1
2 8 -1 8076.98 723.724 1
2 8 1 8167.13 779.92 1
2 -8 -1 7980.95 818.373 1
-2 -8 -1 7922.85 785.665 1
-2 -8 1 7366.65 710.441 1
-2 -8 -2 778.603 237.381 2
-2 8 2 1079.38 196.549 2
2 8 2 1246.03 308.314 1
-2 -8 -2 1238.58 331.287 1
2 8 -2 1069.58 255.111 1
-2 8 2 1205.33 180.698 3
-2 8 -2 1088.89 267.401 3
2 -8 -2 1181.72 305.935 1
2 -8 2 993.754 278.807 1
-2 -8 2 895.47 305.912 2
-2 -8 -3 1312.15 361.55 2
-2 8 3 1558.64 267.725 2
2 8 3 1196.86 315.391 1
-2 -8 -3 1449 380.655 1
-2 8 -3 1589.5 297.301 3
2 8 -3 1589.45 282.755 1
2 -8 -3 1255.98 326.028 1
-2 -8 3 1601.97 381.486 2
-2 -8 -4 14800.9 1237.01 2
-2 8 4 16905 951.953 2
-2 -8 -4 16155.7 1230.92 1
-2 8 -4 16182.1 1033.64 3
2 8 4 15675.7 982.419 4
2 8 4 14742.2 1167.57 1
2 -8 -4 17960.3 1257.81 1
2 8 -4 14823.5 827.258 1
-2 -8 -5 787.309 241.709 2
-2 8 5 719.888 215.076 2
-2 -8 -5 890.737 276.598 1
2 8 5 995.381 361.021 1
-2 8 -5 719.481 233.701 3
-2 8 5 832.772 104.361 3
2 8 5 751.483 252.636 4
2 8 -5 931.011 196.18 1
2 -8 -5 693.282 305.642 1
2 -8 -6 16115 1256.61 1
2 8 6 15068.3 1244.81 1
-2 -8 -6 13685.8 1198.89 1
2 8 6 13919.1 1054.69 4
-2 -8 -6 14003.1 1305.45 2
-2 8 6 16205.9 1099.14 2
-2 8 -6 14277.4 1056.94 3
2 8 6 14265.7 1066.57 3
2 8 6 13407.7 1245.64 2
2 8 7 784.048 243.146 3
2 8 7 661.682 274.525 4
2 8 7 526.353 272.153 2
-2 8 -7 850.685 278.936 3
-2 8 7 890.509 105.712 3
-2 -8 -7 851.54 317.834 2
-2 8 7 997.368 275.843 2
-2 -8 -7 1108.31 380.318 1
2 8 7 703.688 314.407 1
2 -8 -7 695.944 249.836 1
-2 -8 -8 3290.3 590.878 1
2 8 8 3615.38 615.676 4
-2 8 8 3535.43 236.719 3
2 8 8 3235.21 631.852 2
-2 8 -8 3019.26 545.886 3
2 8 8 2948.03 516.722 3
2 -8 -8 4215.1 698.97 1
-2 -8 -8 3138.55 679.689 2
2 8 8 3210.42 628.803 1
2 8 9 788.455 301.228 4
2 8 9 555.566 274.036 2
-2 8 9 884.888 136.472 3
-2 8 -9 688.879 269.655 3
2 8 9 581.442 250.312 3
2 8 9 1230.43 433.888 1
2 -8 -9 759.628 282.389 1
-2 8 10 1623.54 408.119 2
2 8 10 1368.68 390.479 4
-2 8 10 1684.05 214.841 3
2 8 -10 1835.01 361.444 4
2 8 10 1456.94 543.017 2
-2 8 -10 1568.34 420.041 3
2 8 10 2060.69 441.271 3
2 -8 -10 1809.19 472.975 1
2 8 11 23324.8 1508.45 3
-2 8 -11 27847.6 1815.67 3
-2 8 11 22250.7 1708.68 2
2 8 -11 26457.1 1345.63 4
2 -8 -11 30815.3 1996.59 1
2 8 -12 1386.54 263.571 5
2 8 -12 1335.33 321.522 4
2 -8 -12 1559.54 431.4 1
-2 8 -12 1520.28 378.816 3
2 8 12 1344.8 370.192 3
-2 8 12 1020.55 300.879 2
2 8 -13 2113.33 392.657 4
2 -8 -13 2205.65 598.453 1
-2 8 -13 1744.15 465.172 3
2 8 -13 1792.69 499.904 3
2 8 13 1955.68 482.116 3
2 8 -13 2395.36 291.193 5
2 8 -14 4611.45 786.863 3
2 8 14 3865.59 667.393 3
-2 8 -14 4544.69 801.207 3
2 8 -14 4684.68 625.058 4
2 -8 -14 5464.46 954.716 1
2 8 -15 1418.37 450.033 3
-2 8 -15 2355.36 593.53 3
2 -8 -15 1769.44 507.408 1
2 8 -15 1622.31 399.07 4
-2 8 -15 1812.69 513.868 4
-2 8 -15 1692.89 277.327 5
2 8 -16 2628.86 698.164 3
-2 8 -16 2802.85 695.346 3
2 -8 -16 2862 672.906 1
-2 8 -16 3063.03 670.907 4
2 8 -16 2367.93 495.796 4
2 8 -17 113.812 181.861 3
2 -8 -17 466.597 196.729 1
-2 8 -17 255.627 196.586 3
2 8 -17 120.677 106.965 4
-2 8 -17 498.961 298.196 4
2 8 -18 376.954 206.576 3
2 -8 -18 -264.451 349.925 1
-2 8 -18 754.074 342.875 3
2 8 -18 370.402 222.19 4
-2 8 -18 297.407 248.68 4
2 8 -19 1826.87 556.342 3
2 -8 -19 1521.9 555.07 1
-2 8 -19 1868.94 623.743 3
2 8 -19 1597.14 473.645 4
-2 8 -19 1304.98 506.747 4
2 8 -20 4985.68 942.297 3
2 -8 -20 4885.59 930.202 1
-2 8 -20 4771.48 962.373 3
-2 8 -20 5365.05 975.334 4
2 8 -20 3172.55 668.101 4
2 8 -21 2375.49 627.383 3
2 -8 -21 1964.77 586.777 1
-2 8 -21 1942.63 604.103 3
2 8 -21 1206.23 388.275 4
-2 8 -21 2142.73 622.533 4
2 8 -22 -38.4512 198.255 4
2 -8 -22 230.89 159.411 1
-2 8 -22 389.163 143.655 4
2 -8 -23 42.2697 233.096 1
-2 -9 0 4360.22 637.132 2
-2 9 0 4971.29 477.767 3
2 -9 0 4581.3 651.983 1
2 9 0 4723.59 598.923 1
-2 -9 0 5030.62 641.3 1
-2 -9 1 2973.37 551.699 2
-2 9 1 3308.69 364.146 3
-2 9 -1 3027.46 399.815 3
-2 -9 -1 2706.53 488.308 1
-2 -9 1 3106.28 497.556 1
2 9 1 2874.06 478.803 1
2 9 -1 2795.98 448.269 1
2 -9 -1 3147.25 548.238 1
2 -9 1 2377.18 426.089 1
-2 -9 -1 2761.38 537.076 2
-2 -9 -2 743.85 301.302 2
2 9 2 303.345 225.968 1
-2 -9 -2 731.104 273.297 1
-2 -9 2 519.563 213.527 1
2 -9 -2 757.23 258.901 1
2 9 -2 440.25 175.833 1
2 -9 2 514.293 215.885 1
-2 -9 2 419.62 185.752 2
-2 9 2 660.036 155.136 2
-2 9 -2 555.051 180.271 3
-2 -9 -3 5463.62 733.396 1
-2 9 -3 4684.31 542.127 3
2 -9 3 5093.47 622.741 1
2 9 -3 5036.41 555.247 1
2 -9 -3 6120.31 760.161 1
2 9 3 4732.41 675.463 1
-2 -9 -3 4686.75 695.04 2
-2 -9 3 5107.24 697.661 2
-2 9 3 5391.8 490.897 2
2 9 4 8052.48 746.838 4
-2 -9 -4 8510.67 986.005 2
-2 -9 -4 9450.21 978.131 1
-2 9 -4 8806.53 828.763 3
-2 9 4 10244.6 751.973 2
2 -9 4 8041.29 783.775 1
2 9 -4 7828.16 674.503 1
2 -9 -4 10124.3 1030.22 1
2 9 4 9220.39 971.419 1
2 -9 -5 1288.55 350.23 1
2 9 -5 1027.92 247.556 1
2 9 5 1445.25 351.352 4
-2 9 5 2051.71 357.97 2
-2 -9 -5 1008.05 383.11 2
2 9 5 1033.01 349.735 1
-2 -9 -5 1510.39 385.998 1
-2 9 -5 1215.04 335.022 3
-2 9 5 1339.24 159.188 3
2 9 5 1088.08 359.412 2
2 -9 -6 7337.74 887.004 1
2 9 6 7372.14 941.942 1
-2 -9 -6 6983.69 877.53 1
2 9 6 6403.63 746.4 4
-2 -9 -6 7224.22 936.444 2
-2 9 6 8015.38 787.052 2
-2 9 6 7625.46 344.995 3
-2 9 -6 6538.16 765.535 3
2 9 6 7146.91 785.157 3
2 9 6 6952.52 910.35 2
2 9 7 -60.2815 54.8585 3
2 9 7 11.9816 134.484 4
-2 9 7 -193.699 188.99 2
2 9 7 -78.4513 128.282 2
-2 9 -7 -86.4078 74.1255 3
-2 9 7 19.2874 21.9042 3
2 9 7 63.9267 107.706 1
-2 -9 -7 -205.535 208.154 1
2 -9 -7 318.174 250.446 1
-2 -9 -7 -12.5534 104.161 2
2 9 8 139.184 142.349 3
2 9 8 399.884 258.837 4
-2 9 -8 328.944 159.383 3
-2 9 8 437.674 92.6301 3
-2 -9 -8 149.301 121.235 2
2 -9 -8 731.1 264.276 1
-2 -9 -8 636.148 292.734 1
2 9 9 418.901 169.82 4
-2 9 9 1206.29 153.35 3
2 9 9 926.419 351.924 2
-2 9 9 1215.34 380.702 2
-2 9 -9 842.954 333.476 3
2 9 9 929.288 282.799 3
2 -9 -9 1224.83 425.146 1
-2 -9 -9 800.427 306.785 1
2 9 10 2000.92 481.244 4
-2 9 10 2135.99 225.796 3
-2 9 10 1767.27 477.053 2
-2 9 -10 2145.87 481.359 3
2 9 10 2081.45 432.202 3
2 -9 -10 1684.65 484.161 1
-2 9 11 2258.24 552.74 2
-2 9 11 2235.37 254.042 3
2 9 -11 2567.09 435.267 4
-2 9 -11 2457.15 556.209 3
2 9 11 2473.45 491.987 3
2 -9 -11 2502.6 613.261 1
2 9 12 7371.83 878.434 3
-2 9 -12 7752.29 1025.88 3
-2 9 12 4735.88 865.643 2
2 -9 -12 7536.56 1065.27 1
2 9 -12 6784.16 731.887 4
2 9 -13 12994.7 1034.97 4
-2 9 -13 14016.4 1371.52 3
2 9 13 11270.4 1096.95 3
2 9 -13 12587.4 783.924 5
2 -9 -13 13571.1 1435.25 1
2 9 -14 1947.86 616.051 3
-2 9 -14 2933.05 671.518 3
2 -9 -14 2237.67 591.314 1
2 9 -14 1974.57 402.027 4
2 9 -14 2292.7 295.503 5
2 9 -15 -206.164 166.48 3
-2 9 -15 -267.069 191.308 3
2 -9 -15 -81.2884 109.801 1
2 9 -15 27.6394 49.2158 4
2 9 -16 3613.39 756.897 3
-2 9 -16 3774.08 780.33 3
2 -9 -16 3441.09 754.886 1
2 9 -16 3194.52 552.415 4
-2 9 -16 3407.98 791.297 4
2 9 -17 888.926 413.469 3
-2 9 -17 1491.17 500.102 3
2 -9 -17 1458.16 510.87 1
-2 9 -17 1018.58 434.986 4
2 9 -17 1219.21 351.657 4
2 9 -18 -65.391 172.881 3
2 -9 -18 470.827 312.136 1
-2 9 -18 430.965 199.638 3
2 9 -18 336.065 177.318 4
-2 9 -18 756.646 434.667 4
2 -9 -19 -199.449 152.099 1
-2 9 -19 -204.258 243.956 3
2 9 -19 -91.3795 128.221 4
-2 9 -19 323.513 311.871 4
2 9 -20 1088.81 406.599 3
-2 9 -20 1615.57 555.573 3
2 -9 -20 725.759 375.865 1
-2 9 -20 1109.2 439.775 4
2 9 -20 793.315 380.97 4
2 -9 -21 688.201 365.587 1
-2 9 -21 257.914 317.229 4
2 9 -21 132.077 78.6798 4
2 -9 -22 2703.64 662.37 1
-2 9 -22 2946.19 793.357 4
-2 -10 0 10296.8 1026.74 2
-2 10 0 10297.4 733.244 3
-2 -10 0 9548.23 918.482 1
2 -10 0 9825.69 958.792 1
2 10 0 9893.51 939.962 1
-2 -10 1 116.681 95.3 2
-2 -10 -1 5.66688 100.916 2
-2 10 1 128.636 74.6889 3
-2 10 -1 108.967 73.6666 3
-2 -10 -1 -30.2497 172.434 1
-2 -10 1 183.964 168.186 1
2 -10 1 -145.109 135.598 1
2 -10 -1 175.944 74.7723 1
2 10 -1 273.806 190.225 1
2 10 1 410.492 223.087 1
-2 -10 -2 6054.5 819.24 2
-2 -10 2 4629.05 714.527 2
-2 10 2 6868.62 491.932 2
-2 10 -2 4994.55 601.553 3
-2 -10 -2 5117.67 739.378 1
-2 -10 2 5481.3 666.622 1
2 -10 2 4316.74 614.968 1
2 10 -2 4714.04 619.199 1
2 -10 -2 5128.63 709.508 1
2 10 2 4997.44 713.248 1
-2 10 3 3653.67 417.004 2
2 10 3 2736.52 562.086 2
-2 -10 3 2958.5 555.677 2
-2 10 -3 3040.75 464.083 3
-2 -10 -3 3098.64 596.923 1
-2 -10 3 3500.95 520.077 1
2 10 3 2786.81 605.964 1
2 10 -3 2829.57 435.875 1
2 -10 -3 3102.94 598.469 1
2 -10 3 2209.62 440.791 1
-2 -10 -3 3295.33 601.946 2
-2 -10 -4 186.521 145.351 2
-2 10 4 397.386 173.058 2
-2 -10 -4 253.658 225.397 1
2 10 4 330.139 206.831 1
-2 10 -4 191.003 115.018 3
2 10 4 329.518 222.532 2
-2 -10 4 309.995 131.53 2
2 -10 -4 286.395 140.045 1
2 -10 4 269.713 185.549 1
2 10 -4 66.4076 103.624 1
2 -10 5 3863.4 553.882 1
2 10 5 4141.15 687.39 1
2 -10 -5 4666.31 725.615 1
2 10 -5 3854.24 475.821 1
2 10 5 3845.19 582.682 4
-2 -10 -5 4097.35 728.599 2
-2 -10 -5 4292.3 718.68 1
-2 10 -5 4482.48 621.445 3
-2 10 5 4558.42 338.267 3
-2 10 5 4521.76 566.657 2
2 10 5 3601.34 683.308 2
2 -10 5 3809.01 260.626 2
2 -10 6 1261.73 345.36 1
2 10 6 883.172 335.038 4
-2 10 6 989.491 295.581 2
-2 -10 -6 828.966 308.329 2
2 -10 -6 1346.96 398.256 1
-2 -10 -6 1169.02 404.984 1
2 10 6 865.435 293.921 1
-2 10 -6 803.527 310.083 3
-2 10 6 1058.02 150.286 3
2 10 6 1046.79 371.669 2
2 10 6 931.89 310.521 3
2 10 7 1533.72 435.969 4
-2 10 7 2166.19 445.543 2
2 10 7 1681.01 476.765 2
2 -10 -7 2366.88 549.277 1
-2 -10 -7 1988.4 509.442 1
-2 10 7 1978.72 190.234 3
-2 10 -7 2179.78 481.943 3
2 10 7 1970.75 428.753 3
2 -10 7 1888.67 381.811 1
-2 -10 -7 1592.08 508.461 2
2 -10 -8 7477.64 994.726 1
2 10 8 6503.36 828.795 4
-2 -10 -8 7204.2 1055.36 2
-2 -10 -8 6321.28 942.692 1
-2 10 -8 6701.41 860.442 3
-2 10 8 6813.44 352.818 3
2 10 8 7225.9 839.76 3
2 10 8 7358.24 1026.88 2
-2 -10 -9 10235.9 1241.26 1
-2 10 9 11457.8 1182.65 2
2 10 9 11416.3 1165.95 4
-2 10 -9 12166.9 1199.83 3
-2 10 9 11099.4 467.322 3
2 10 9 11579.9 1071.95 3
2 -10 -9 14325.6 1403.27 1
-2 10 10 1373.46 426.193 2
-2 10 10 1076.67 150.363 3
-2 10 -10 1767.73 462.03 3
2 10 10 868.625 293.86 3
2 -10 -10 1131.84 415.845 1
-2 -10 -10 1140.51 450.09 1
2 10 -11 1209.36 311.635 4
-2 10 11 1332.88 398.793 2
-2 10 11 979.541 146.522 3
-2 10 -11 1065 372.401 3
2 10 11 1034.87 327.016 3
2 -10 -11 957.448 371.747 1
2 10 -12 1517.98 358.559 4
-2 10 12 1800.14 482.35 2
-2 10 -12 1606.47 495.428 3
2 10 12 1299.14 408.675 3
2 -10 -12 1455.3 475.681 1
2 10 -13 5791.81 715.033 4
2 -10 -13 5765.74 982.997 1
-2 10 -13 6968.28 992.663 3
-2 10 -14 8184.22 1117.47 3
2 10 -14 6944.16 602.425 5
2 -10 -14 8393.07 1198.27 1
2 10 -14 7401.06 1069.04 3
2 10 -14 6726.55 793.72 4
2 10 -15 175.992 176.914 4
2 -10 -15 28.257 144.236 1
-2 10 -15 -21.8768 142.884 3
2 10 -15 213.217 245.014 3
-2 10 -16 890.173 402.711 4
2 10 -16 509.339 227.338 4
2 -10 -16 675.553 305.106 1
2 10 -16 387.068 326.067 3
-2 10 -16 590.652 352.079 3
-2 10 -17 -237.457 271.738 4
2 10 -17 222.744 258.482 4
2 -10 -17 60.0797 150.995 1
-2 10 -17 -161.882 242.122 3
2 10 -17 433.196 219.761 3
-2 10 -18 475.112 221.354 4
2 10 -18 186.903 233.352 4
-2 10 -18 165.675 101.214 3
2 -10 -18 305.729 223.184 1
2 10 -18 349.625 250.286 3
2 10 -19 -18.7908 85.3873 4
-2 10 -19 181.09 178.107 4
-2 10 -19 -322.949 295.996 3
2 -10 -19 45.6487 254.313 1
2 10 -19 69.2127 248.87 3
-2 10 -20 1870.47 574.525 4
-2 10 -20 2031.69 684.003 3
2 -10 -20 2580.68 785.154 1
2 10 -20 2383.19 709.894 3
-2 10 -21 -93.5241 201.949 4
2 -10 -21 39.501 216.783 1
-2 -11 0 -279.936 253.018 2
2 11 0 -74.8823 151.623 1
2 -11 0 -168.402 170.569 1
-2 -11 0 -158.105 190.478 1
-2 11 0 -74.0698 102.079 3
-2 -11 1 302.07 212.146 2
-2 -11 -1 327.96 225.77 2
2 -11 1 229.196 102.883 1
2 11 1 71.5741 76.7764 1
2 11 -1 254.53 158.466 1
2 -11 -1 389.86 222.816 1
-2 -11 1 161.279 186.977 1
-2 -11 -1 473.686 198.155 1
-2 11 -1 111.758 67.387 3
-2 11 1 238.944 129.795 3
-2 -11 2 83.606 65.0809 2
-2 -11 -2 208.056 205.45 2
-2 11 -2 462.038 184.019 3
2 -11 -2 347.265 199.297 1
2 11 -2 171.955 113.225 1
2 -11 2 267.601 124.167 1
2 11 2 7.64333 112.741 1
-2 -11 2 211.316 82.811 1
-2 -11 -2 370.467 230.666 1
-2 -11 3 10595.7 1077.7 2
-2 11 3 12820.3 806.313 2
-2 11 -3 10697.5 949.019 3
-2 -11 -3 11119.8 1142.78 1
-2 -11 3 10917.4 944.902 1
2 11 3 11301.9 1138.89 1
2 -11 -3 12021.1 1185.52 1
2 -11 3 9035.22 932.259 1
2 11 -3 9765.99 887.021 1
-2 -11 -3 11806.3 1207.57 2
-2 -11 -4 5359.4 831.454 2
-2 -11 -4 5307.86 807.526 1
-2 -11 4 4438.92 585.212 1
-2 11 -4 4955.13 630.454 3
2 -11 4 4507.19 639.607 1
2 11 4 4408.53 712.12 1
2 -11 -4 5748.33 805.901 1
2 11 -4 4173.68 557.934 1
-2 11 4 5555.93 588.684 2
-2 -11 4 5594.46 808.059 2
2 11 4 4632.3 739.365 2
2 11 5 283.024 208.057 4
-2 11 5 273.254 168.126 2
-2 -11 -5 -84.7473 200.191 2
-2 -11 -5 162.906 135.429 1
2 -11 -5 99.7621 169.868 1
-2 11 -5 118.021 103.971 3
-2 11 5 189.879 83.0384 3
-2 -11 5 249.894 90.569 2
2 11 5 13.6769 95.395 2
2 -11 5 67.8187 132.686 1
2 -11 6 27681.8 1547.72 1
2 -11 -6 32318.1 2064.69 1
2 11 6 22662.3 1582.79 4
-2 -11 -6 27966.3 2011.33 2
-2 -11 -6 28370.7 1977.51 1
-2 11 -6 29512.6 1705.35 3
2 11 6 28360.1 1701.92 3
-2 11 6 29300.5 881.741 3
-2 11 6 32127.1 1648.88 2
2 11 6 28809.3 1978.88 2
2 -11 6 25023.9 800.55 2
2 -11 7 10267 937.616 1
2 -11 -7 11723.3 1246.64 1
2 11 7 10649.6 1092.18 4
-2 -11 -7 10848.1 1286.91 2
2 11 7 10697.7 1237.1 2
-2 11 -7 9422.88 1024.68 3
-2 11 7 11553.9 515.931 3
2 11 7 10894.8 1048.26 3
-2 -11 -7 10165.6 1210.31 1
2 11 8 446.908 220.606 2
2 11 8 183.11 182.074 3
-2 11 8 426.375 98.4088 3
-2 11 -8 306.556 254.589 3
-2 -11 -8 77.7243 202.354 2
2 -11 8 448.154 197.371 1
-2 -11 -8 801.524 387.385 1
2 -11 -8 108.578 170.376 1
2 -11 9 1341.89 299.794 1
-2 11 9 1764.22 448.208 2
-2 11 9 1306.57 151.624 3
-2 11 -9 1308.92 375.191 3
2 11 9 1212.68 346.773 3
2 -11 -9 2152.9 577.469 1
-2 -11 -9 1956.18 551.522 1
2 -11 10 13881.8 1048.47 1
2 -11 -10 15444.6 1555.97 1
-2 11 10 12762 512.56 3
-2 11 10 14139.5 1357.43 2
-2 11 -10 13933.1 1352.16 3
2 11 10 12091.9 1123.88 3
-2 -11 -10 14907.2 1563.7 1
2 -11 11 1882.07 384.977 1
-2 11 11 1735.35 196.968 3
-2 11 11 2540.85 609.039 2
-2 11 -11 1857.09 530.007 3
2 11 11 1663.85 419.888 3
2 -11 -11 2429.61 637.415 1
2 11 -12 644.139 254.085 4
2 -11 -12 1144.02 457.699 1
-2 11 -12 1014.02 365.505 3
2 11 12 526.031 293.438 3
2 -11 12 1164.93 308.165 1
-2 11 -13 169.075 201.745 3
2 -11 -13 336.117 186.745 1
2 -11 13 445.969 204.864 1
2 11 -13 457.926 224.544 4
2 11 -14 1898.44 510.735 3
-2 11 -14 1624.94 497.396 3
2 -11 -14 2171.68 611.942 1
2 -11 14 1428 303.075 1
2 11 -14 1572.19 371.609 4
2 11 -15 -120.588 158.686 4
2 -11 -15 385.341 384.763 1
2 11 -15 33.7329 145.906 3
-2 11 -15 430.985 255.791 3
-2 11 -16 7600.21 1176.19 3
2 -11 -16 7114.73 1174.51 1
2 11 -16 7552.37 1159.2 3
2 11 -16 4605.58 701.913 4
-2 11 -17 382.588 278.065 3
2 11 -17 270.577 259.779 3
2 -11 -17 919.899 494.487 1
-2 11 -17 414.947 215.398 4
2 11 -17 229.731 104.936 4
-2 11 -18 539.085 334.73 3
2 11 -18 889.715 314.049 3
2 -11 -18 593.375 189.169 1
2 11 -18 290.508 78.8624 4
-2 11 -18 524.921 385.178 4
2 11 -19 93.2896 268.274 3
-2 11 -19 98.7428 210.284 3
2 -11 -19 430.012 454.654 1
-2 11 -19 599.103 376.951 4
2 -11 -20 -16.6184 235.061 1
-2 11 -20 -117.148 82.0156 4
-2 -12 0 35466.5 2086.77 2
-2 12 0 34370.3 1477.87 3
-2 -12 0 37030.6 2041.28 1
2 -12 0 34541.6 1984.15 1
2 12 0 34500.5 1906.43 1
-2 -12 1 1499.14 416.756 2
-2 -12 -1 2585.66 570.733 2
-2 12 1 1399.12 335.166 3
-2 12 -1 1840.62 408.291 3
-2 -12 -1 3045.63 627.467 1
-2 -12 1 2376.42 505.181 1
2 12 1 1938.72 488.885 1
2 12 -1 2133.86 456.52 1
2 -12 1 2347.53 548.9 1
2 -12 -1 2225.31 580.391 1
-2 -12 2 29758.4 1883.69 2
-2 -12 -2 28599.9 1905.86 2
-2 12 -2 31579.7 1581.48 3
2 -12 2 28827.5 1768.14 1
2 12 -2 27129.4 1617.22 1
2 12 2 30753.4 1934.96 1
2 -12 -2 33219.5 1995.21 1
-2 -12 -2 31825.6 1979.37 1
-2 -12 2 33614.8 1822.9 1
-2 -12 -3 107.439 221.146 2
-2 -12 -3 222.081 287.102 1
-2 -12 3 179.781 160.167 1
2 -12 -3 -230.871 193.026 1
-2 12 -3 277.107 184.898 3
-2 -12 3 -195.212 258.466 2
2 -12 3 6.18164 103.027 1
2 12 -3 110.372 48.9161 1
-2 -12 -4 328.624 111.455 2
-2 -12 -4 519.547 367.263 1
-2 -12 4 243.113 175.096 1
2 -12 -4 172.718 96.0588 1
-2 12 -4 162.391 129.476 3
-2 -12 4 469.711 259.264 2
2 12 4 324.302 239.616 2
-2 12 4 394.497 160.561 2
2 -12 4 489.368 233.575 1
2 -12 5 1484.91 362.601 1
2 12 5 2212.41 460.309 4
-2 12 5 2008.68 407.161 2
-2 -12 -5 1885.29 512.901 2
2 -12 -5 2316.91 579.758 1
-2 -12 -5 2128.02 557.211 1
-2 12 -5 1548.2 383.184 3
-2 12 5 2135.93 288.418 3
2 12 5 1715.2 477.217 2
-2 -12 5 1462.97 396.364 2
2 -12 6 1358.89 366.913 1
-2 -12 -6 1262.33 475.806 2
2 12 6 429.59 242.698 4
2 -12 6 633.71 109.445 2
-2 12 6 1458.77 357.173 2
2 12 6 740.337 251.971 2
-2 -12 6 889.167 420.71 2
2 12 6 949.768 300.09 3
-2 12 -6 870.555 331.295 3
-2 12 6 1069.46 173.735 3
2 -12 -6 1569.6 488.836 1
-2 -12 -6 1171.3 467.837 1
-2 -12 -7 7919.88 1124.56 1
-2 -12 -7 7963.28 1145.25 2
-2 12 -7 8476.03 985.391 3
-2 12 7 7619.06 451.432 3
2 -12 7 5224.56 410.883 2
2 12 7 7601.25 885.474 3
2 -12 7 7218.5 818.127 1
2 -12 -7 10475 1216.08 1
2 -12 8 20110.8 1353.67 1
2 -12 -8 21024 1798.33 1
-2 12 8 18736.9 658.534 3
-2 12 -8 22750.6 1668.49 3
2 12 8 18398.3 1406.63 3
-2 -12 -8 20362.6 1827.31 1
2 -12 9 672.085 259.9 1
-2 12 -9 845.76 342.895 3
-2 12 9 719.99 115.499 3
-2 12 9 922.127 330.018 2
2 12 9 461.009 188.966 3
2 -12 -9 1010.24 390.488 1
2 -12 10 599.351 205.721 1
-2 12 -10 1068.62 376.106 3
-2 12 10 605.362 111.109 3
-2 12 10 420.65 209.836 2
2 12 10 649.983 266.001 3
-2 -12 -10 857.35 411.117 1
2 -12 -10 844.317 348.512 1
-2 12 11 3301.39 692.232 2
-2 12 -11 2397.91 598.524 3
2 -12 -11 4142.51 851.542 1
2 -12 11 3174.24 510.897 1
-2 12 -12 7052.43 1062.53 3
2 12 -12 5988.35 751.5 4
2 -12 12 5997.1 692.46 1
2 -12 -12 6583.06 1083.91 1
-2 12 -13 4587.27 866.734 3
2 12 -13 3511.56 594.886 4
2 -12 -13 4179.43 842.503 1
2 -12 13 3516.33 519.695 1
2 -12 -14 385.18 250.395 1
2 12 -14 458.827 341.492 3
-2 12 -14 564.661 309.249 3
2 12 -14 306.663 230.529 4
2 -12 -15 -202.794 289.95 1
2 12 -15 333.817 305.608 3
-2 12 -15 112.251 259.799 3
2 12 -15 229.419 154.957 4
2 -12 -16 828.083 502.533 1
-2 12 -16 968.853 452.328 3
2 12 -16 739.744 383.954 3
2 12 -16 312.126 233.132 4
2 -12 -17 344.892 434.242 1
2 12 -17 682.173 353.645 3
-2 12 -17 800.235 445.56 3
-2 12 -17 512.131 403.53 4
2 -12 -18 550.667 411.552 1
-2 12 -18 330.016 351.419 3
2 12 -18 324.366 358.815 3
-2 12 -18 502.029 353.874 4
-2 12 -19 909.006 463.409 4
-2 12 -20 2029.81 659.296 4
-2 -13 0 18334.3 1529.62 2
-2 -13 0 20587.1 1607.2 1
2 -13 0 21169.4 1623.1 1
2 13 0 17689.9 1456.47 1
-2 13 0 18028.6 1177.53 3
-2 -13 -1 14199.2 1372.45 2
-2 -13 1 16125.6 1415.74 2
-2 13 -1 16096.9 1111.63 3
-2 13 1 14119.9 961.896 3
-2 -13 -1 18012.9 1522.22 1
-2 -13 1 16649.3 1384.8 1
2 13 -1 11699.1 1155.3 1
2 -13 1 15575 1422.65 1
2 -13 -1 16852.4 1466.63 1
-2 13 -2 122.081 144.581 3
-2 13 2 81.9725 71.6039 3
2 -13 2 -228.015 177.707 1
2 13 -2 -192.442 219.025 1
-2 -13 -2 40.283 145.376 1
2 -13 -2 -49.5495 141.403 1
-2 -13 2 178.121 171.794 1
-2 -13 2 -99.6966 211.973 2
-2 -13 -2 -116.541 95.1708 2
-2 13 -3 383.47 174.884 3
2 -13 3 1245.42 400.242 1
2 13 -3 741.858 197.124 1
2 -13 -3 717.99 356.688 1
-2 -13 -3 996.761 379.523 1
-2 -13 3 940.852 319.317 1
-2 -13 3 409.666 223.003 2
-2 -13 -3 391.337 177.554 2
-2 -13 -4 3659.26 743.641 2
-2 -13 4 5044.24 747.331 2
-2 13 4 5046.04 566.519 2
-2 13 -4 4656.06 678.794 3
2 -13 4 4036.91 685.778 1
2 -13 -4 4238.4 788.912 1
-2 -13 -4 4288.38 818.114 1
-2 -13 4 4101.9 620.252 1
2 -13 -5 2759.83 649.852 1
-2 -13 -5 2284.24 547.413 1
-2 -13 -5 2155.66 562.95 2
2 13 5 2183.47 527.342 2
-2 13 5 2339.06 417.564 2
-2 -13 5 2683.05 553.908 2
-2 13 -5 1715.99 392.424 3
-2 13 5 2344.85 322.014 3
2 -13 5 2063.68 479.658 1
2 -13 -6 -24.1669 86.757 1
-2 -13 -6 250.089 157.038 1
-2 13 6 32.0006 124.349 2
-2 -13 6 248.658 207.978 2
-2 13 -6 158.274 81.7937 3
-2 13 6 33.1034 36.8843 3
-2 -13 -6 2.81141 117.63 2
2 -13 6 51.937 150.145 1
2 -13 7 606.316 118.51 2
-2 13 -7 1383.75 462.028 3
-2 13 7 1577.69 226.265 3
2 13 7 1759.33 438.26 3
-2 -13 7 1521.55 454.86 2
2 -13 7 1988.64 482.733 1
-2 -13 -7 1337.62 462.761 2
2 -13 -7 1315.6 466.133 1
-2 -13 -7 1615.64 524.783 1
-2 -13 -8 5810.2 1030.04 1
-2 13 -8 7691.58 970.513 3
-2 13 8 5994.35 390.535 3
-2 13 8 8087.54 937.635 2
2 13 8 6126.72 818.508 3
2 -13 8 7571.15 882.821 1
2 -13 -8 7318.33 1093.27 1
-2 13 9 8934.61 1048.16 2
2 -13 9 7454.82 848.613 1
2 -13 -9 9266.54 1254.82 1
-2 -13 -9 8062.44 1210.4 1
-2 13 -9 6792.11 964.254 3
-2 13 10 6925.66 960.693 2
-2 13 -10 5052.69 933.906 3
-2 -13 -10 6919.55 1149.78 1
2 -13 10 5469.08 719.222 1
2 -13 -10 6103.64 1033.47 1
-2 13 -11 4423.18 809.734 3
2 -13 -11 4089.66 845.15 1
2 -13 11 4073.96 615.038 1
-2 13 -12 2029.02 559.676 3
2 -13 12 1660.75 398.481 1
2 -13 -12 2375.44 705.902 1
-2 13 -13 861.496 404.023 3
2 13 -13 1054.9 477.536 3
2 13 -13 643.136 262.956 4
2 -13 -13 1397.6 502.435 1
2 13 -14 323.152 280.004 3
-2 13 -14 36.703 90.5841 3
2 13 -14 -76.1837 222.633 4
2 -13 -14 163.364 116.186 1
2 13 -15 53.165 224.496 3
-2 13 -15 7.80042 153.067 3
2 -13 -15 -8.89576 155.737 1
2 13 -16 2368.95 673.173 3
-2 13 -16 2411.02 659.284 3
2 -13 -16 2307.34 704.123 1
-2 13 -17 243.542 286.22 3
2 -13 -17 867.334 502.093 1
-2 13 -18 242.62 142.553 4
-2 13 -19 -849.517 427.607 4
-2 -14 0 6205.07 940.595 2
2 -14 0 5815.24 951.934 1
-2 -14 0 5369.39 841.199 1
-2 14 0 4463.47 615.643 3
-2 -14 1 6005.79 935.792 2
-2 -14 -1 7616.02 1000.3 2
-2 14 -1 5042.2 704.557 3
-2 14 1 5824.5 643.681 3
2 14 -1 5280.72 799.771 1
2 -14 1 8027.27 1057.27 1
2 -14 -1 7418.79 1073.21 1
-2 -14 -1 7626.66 1023.86 1
-2 -14 1 9536.17 1098.79 1
-2 -14 -2 1623.92 514.2 2
-2 -14 2 1132.98 375.336 2
-2 14 2 1246.07 265.404 3
-2 14 -2 1315.14 368.892 3
2 14 -2 964.693 404.273 1
2 -14 -2 1222.05 455.394 1
2 -14 2 1228.9 431.188 1
-2 -14 -2 1601.77 454.598 1
-2 -14 2 1742.57 474.235 1
-2 -14 3 7846.07 1023.61 2
-2 14 -3 7336.34 836.678 3
-2 14 3 5954.13 579.181 3
-2 -14 -3 7207.66 1052.99 2
2 -14 3 7770.8 983.535 1
2 -14 -3 9593.13 1180.98 1
-2 -14 -3 8411.19 1112.33 1
-2 -14 3 8131.74 959.318 1
-2 14 -4 295.552 289.578 3
-2 -14 -4 259.308 280.675 2
-2 -14 4 278.891 197.943 2
2 -14 -4 531.276 334.933 1
-2 -14 -4 353.355 229.264 1
2 -14 4 -1.43611 215.929 1
-2 14 5 465.549 145.191 3
-2 -14 5 608.606 266.521 2
-2 14 -5 409.966 241.37 3
-2 -14 -5 526.337 271.184 2
2 -14 5 527.031 192.046 1
2 -14 -5 280.682 320.163 1
-2 -14 -5 280.67 140 1
-2 -14 6 1175.54 446.06 2
-2 14 -6 716.035 306.385 3
2 -14 6 1389.73 394.109 1
-2 -14 -6 916.129 481.055 2
2 -14 -6 2693.35 663.248 1
-2 -14 -6 1979.84 630.519 1
-2 -14 7 11747.1 1336.56 2
-2 14 -7 14583.8 1348.31 3
-2 -14 -7 12570.8 1512.39 2
2 -14 7 14596.8 1280.15 1
2 -14 -7 16506.1 1683.2 1
-2 -14 -7 14244.2 1603.44 1
-2 -14 8 1134.78 384.611 2
2 -14 8 1494.94 413.848 1
-2 -14 -8 2704.24 718.673 1
2 -14 -8 1438.05 492.129 1
-2 14 -8 1349.03 451.458 3
-2 -14 9 508.685 334.722 2
2 -14 9 595.013 202.71 1
-2 -14 -9 637.673 311.696 1
2 -14 -9 668.898 415.558 1
-2 14 -9 460.863 223.428 3
2 -14 10 661.007 244.764 1
-2 -14 -10 729.131 321.627 1
-2 14 -10 376.11 243.88 3
2 -14 11 1552.35 358.388 1
2 -14 -11 1879.09 581.661 1
-2 14 -11 2265.09 631.343 3
2 -14 -12 47.0469 90.8789 1
-2 14 -12 -48.8652 79.3618 3
-2 14 -13 423.94 271.432 3
2 14 -13 333.005 251.488 3
2 -14 -13 317.049 344.761 1
2 14 -13 -41.8949 197.434 4
2 -14 -14 -305.851 342.261 1
2 14 -14 477.977 410.674 3
-2 14 -14 505.045 348.24 3
2 -14 -15 -168.131 259.366 1
2 14 -15 201.398 356.48 3
-2 14 -15 43.3797 82.623 3
-2 14 -16 477.224 402.435 3
-2 14 -18 -5.02522 118.499 4
-2 15 0 142.776 129.6 3
2 -15 0 359.748 211.549 1
-2 -15 0 341.299 165.207 1
-2 -15 0 -75.5813 222.477 2
-2 15 1 242.368 159.414 3
-2 15 -1 439.97 203.221 3
-2 -15 -1 409.09 189.954 2
-2 -15 1 241.793 179.705 2
2 -15 1 404.737 274.125 1
2 -15 -1 592.369 288.123 1
-2 -15 -1 541.033 368.586 1
-2 -15 1 854.76 293.709 1
-2 15 -2 3538.66 645.584 3
-2 15 2 2064.36 384.406 3
-2 -15 -2 4386.67 838.75 2
-2 -15 2 3492.86 696.654 2
2 -15 -2 6348.79 1010.1 1
2 -15 2 4902.39 847.564 1
-2 -15 -2 5676.71 955.329 1
-2 -15 2 6122.62 900.963 1
-2 15 3 1814.81 337.796 3
-2 15 -3 3364.97 628.823 3
-2 -15 -3 4040.4 734.676 2
-2 -15 3 4329.15 765.946 2
2 -15 -3 5331.59 943.231 1
2 -15 3 5150.34 805.35 1
-2 -15 3 5764.72 843.094 1
-2 -15 -3 6450.03 1058.55 1
-2 15 -4 3734.58 655.053 3
-2 15 4 850.214 213.22 3
-2 -15 4 3161.21 653.237 2
-2 -15 -4 3721.71 784.577 2
2 -15 -4 4372.12 873.749 1
-2 -15 -4 3730.08 772.592 1
2 -15 4 3727.84 717.844 1
-2 15 -5 125.592 107.101 3
-2 15 5 -9.21524 71.3386 3
-2 -15 5 5.92306 216.143 2
-2 -15 -5 -55.8614 218.657 2
2 -15 -5 12.1288 101.365 1
2 -15 5 19.0507 104.773 1
-2 -15 -5 -338.942 262.932 1
-2 -15 6 99.579 238.514 2
-2 -15 -6 491.089 123.746 2
-2 -15 -6 8.76681 85.112 1
2 -15 6 136.211 138.299 1
2 -15 -6 104.235 207.158 1
-2 15 -6 -106.444 146.056 3
-2 -15 7 1982.97 564.081 2
-2 -15 -7 2230.14 638.929 1
2 -15 -7 2643.06 701.846 1
2 -15 7 1590.33 427.862 1
-2 15 -7 2037.64 558.586 3
-2 -15 8 3462.67 761.59 2
2 -15 8 5097.26 766.016 1
-2 -15 -8 5051.4 980.307 1
2 -15 -8 4697.74 921.207 1
-2 15 -8 4308.47 863.135 3
-2 -15 9 860.59 369.717 2
-2 -15 -9 1388.58 558.651 1
2 -15 -9 1607.48 629.029 1
2 -15 9 1081.29 359.052 1
-2 15 -9 682.004 406.473 3
-2 -15 10 1149.2 420.226 2
2 -15 10 1773.37 405.206 1
2 -15 -10 2184.57 684.099 1
-2 15 -10 2242.17 587.987 3
-2 -15 11 440.28 279.191 2
2 -15 -11 828.097 401.186 1
-2 15 -11 670.462 260.668 3
2 -15 -12 3124.11 822.751 1
-2 15 -12 2408.75 685.434 3
2 -15 -13 244.894 345.586 1
2 15 -13 177.684 85.2299 3
-2 15 -13 31.7737 142.682 3
2 15 -14 6812.98 1200.63 3
-2 15 -14 8551.24 1280.73 3
-2 15 -15 3126.37 754.343 3
-2 16 0 18.0581 65.084 3
2 -16 0 -9.49555 148.602 1
-2 -16 0 15.8803 135.556 1
-2 -16 0 5.39819 110.75 2
-2 16 1 56.3054 115.475 3
-2 16 -1 -306.789 178.769 3
-2 -16 -1 186.19 256.936 1
2 -16 1 164.896 206.279 1
2 -16 -1 274.689 139.707 1
-2 -16 1 48.2512 161.647 1
-2 -16 1 -311.831 320.549 2
-2 -16 -1 366.725 232.725 2
-2 16 2 279.726 202.334 3
-2 16 -2 715.732 273.675 3
2 -16 2 1207.11 424.667 1
-2 -16 -2 1716.06 548.152 1
2 -16 -2 1098.71 438.897 1
-2 -16 2 2157.53 543.491 1
-2 -16 2 977.915 380.312 2
-2 -16 -2 851.407 433.437 2
-2 16 -3 592.81 265.591 3
-2 -16 -3 1384.56 488.354 1
2 -16 3 984.417 372.234 1
2 -16 -3 689.63 358.263 1
-2 -16 -3 759.666 388.295 2
-2 -16 3 607.369 282.299 2
-2 16 -4 467.477 191.211 3
2 -16 4 1218.33 452.892 1
-2 -16 -4 735.291 380.913 1
2 -16 -4 1512.39 553.923 1
-2 -16 -4 541.839 323.827 2
-2 -16 4 426.523 301.648 2
-2 16 -5 1606.15 463.532 3
-2 -16 -5 2177.54 618.853 1
2 -16 -5 1550.12 540.836 1
2 -16 5 1499.35 455.758 1
-2 -16 -5 962.264 354.094 2
-2 -16 5 708.617 265.352 2
-2 -16 6 210.231 166.768 2
-2 16 -6 390.146 294.365 3
2 -16 6 128.176 227.019 1
-2 -16 -6 403.419 375.137 1
2 -16 -6 242.51 199.135 1
-2 16 -7 848.535 351.476 3
-2 -16 7 445.986 217.008 2
2 -16 7 750.04 342.166 1
-2 -16 -7 717.041 387.69 1
2 -16 -7 579.047 341.451 1
-2 16 -8 -76.1302 185.623 3
-2 -16 8 8.52157 150.599 2
2 -16 8 28.6965 129.342 1
2 -16 -8 514.351 389.446 1
-2 -16 -8 -100.764 276.102 1
-2 16 -9 1739.91 516.372 3
-2 -16 9 561.203 345.771 2
2 -16 -9 1146.4 492.368 1
-2 16 -10 -24.5018 144.42 3
-2 -16 10 51.5135 66.6528 2
2 -16 -10 213.814 156.845 1
-2 -16 11 -19.0278 87.7885 2
2 -16 -11 -38.6006 176.1 1
-2 16 -12 875.792 464.958 3
2 16 -12 691.146 360.08 3
-2 16 -13 445.878 341.315 3
-2 16 -14 -340.445 304.961 3
-2 17 0 -11.7334 202.132 3
-2 -17 0 232.962 263.493 1
2 -17 0 134.257 203.531 1
-2 -17 0 56.9622 227.126 2
-2 17 -1 919.44 321.133 3
-2 -17 -1 3990.56 819.811 1
2 -17 1 4307.3 843.19 1
2 -17 -1 4776.98 920.564 1
-2 -17 -1 1089.62 451.891 2
-2 -17 1 1090 409.116 2
-2 17 -2 449.418 272.558 3
2 -17 2 1128.47 423.603 1
2 -17 -2 783.195 351.729 1
-2 -17 -2 1429.14 488.318 1
-2 -17 -2 -5.9621 135.158 2
-2 -17 2 57.8723 188.273 2
-2 17 -3 332.712 228.446 3
2 -17 3 278.208 241.896 1
2 -17 -3 357.752 305.302 1
-2 -17 -3 285.717 255.292 1
-2 -17 3 -27.4159 102.603 2
-2 -17 -3 54.0404 132.171 2
-2 17 -4 1694.13 510.259 3
-2 -17 -4 2226.34 626.106 1
2 -17 4 1962.19 576.26 1
2 -17 -4 3159.51 796.492 1
-2 -17 -4 1201.68 469.497 2
-2 17 -5 18.026 95.3784 3
2 -17 5 283.685 266.8 1
-2 -17 -5 674.912 457.237 1
2 -17 -5 206.643 172.901 1
-2 -17 -5 188.208 248.177 2
-2 -17 5 18.4007 152.83 2
-2 17 -6 -240.573 274.083 3
2 -17 6 20.8594 91.838 1
-2 -17 -6 -59.111 225.583 1
2 -17 -6 -139.768 422.137 1
-2 -17 6 39.0481 194.624 2
-2 -17 -7 -146.877 275.462 1
2 -17 7 78.9988 117.292 1
2 -17 -7 471.712 370.879 1
-2 17 -7 -180.251 271.581 3
2 -17 -8 874.231 443.949 1
-2 17 -8 505.234 298.046 3
2 -17 -9 2640.89 731.867 1
-2 17 -9 2873.72 665.39 3
-2 17 -10 -177.908 90.7974 3
-2 17 -11 813.566 403.167 3
-2 17 -12 -95.8762 176.055 3
-2 17 -13 2238.59 742.787 3
2 -18 0 2838.42 760.704 1
2 -18 1 957.2 456.577 1
2 -18 -1 637.697 353.138 1
2 -18 2 -80.6845 305.283 1
2 -18 -2 452.482 253.826 1
2 -18 3 139.79 246.162 1
2 -18 -3 15.4438 298.116 1
2 -18 4 -82.3787 107.827 1
2 -18 -4 403.961 440.471 1
-2 18 -4 -49.1938 246.433 3
2 -18 5 1566.4 542.685 1
2 -18 -5 1898.42 565.925 1
-2 18 -5 864.638 389.575 3
2 -18 6 597.87 418.066 1
2 -18 -6 1184.78 544.918 1
-2 18 -6 385.233 296.032 3
-2 18 -7 510.364 358.122 3
-2 18 -8 606.426 312.226 3
-2 18 -9 2483.95 694.002 3
-2 18 -10 -472.286 307.683 3
-2 18 -11 2578.74 682.586 3
2 -19 0 93.661 306.895 1
2 -19 1 86.2882 203.238 1
2 -19 -1 247.922 331.485 1
2 -19 2 -68.3841 214.238 1
2 -19 -2 146.882 330.688 1
2 -19 -3 9.0049 271.097 1
2 -19 3 132.041 251.688 1
2 -19 4 311.859 242.734 1
-2 19 -8 163.272 301.583 3
-2 19 -9 -162.822 139.715 3
2 -20 1 -187.483 212.056 1
2 -20 2 -62.5053 349.827 1
-3 0 0 -72.7418 51.5928 2
-3 0 -1 -29.0803 80.6545 5
-3 0 -1 -71.8183 113.877 2
-3 0 -2 21972.8 1041.45 5
-3 0 -2 22863.7 1152.91 2
3 0 2 22820.8 1121.28 2
-3 0 -3 -122.332 104.682 2
-3 0 -3 16.3381 63.937 5
3 0 3 113.27 112.3 2
-3 0 -3 -139.183 132.306 3
3 0 4 893.238 239.099 2
-3 0 -4 803.672 236.942 2
-3 0 -4 876.611 200.187 5
-3 0 -4 851.625 220.716 3
-3 0 -5 76.7082 69.8659 3
-3 0 -5 -6.23051 77.5548 2
3 0 5 97.9271 127.516 2
-3 0 -5 70.7337 69.4295 5
-3 0 -6 11994.7 877.744 3
-3 0 -6 12397 981.059 2
3 0 6 11488.9 967.77 2
-3 0 7 200.281 60.8069 4
3 0 7 -99.0656 61.8342 2
-3 0 -7 44.9336 77.2442 3
-3 0 -7 -81.1935 148.659 2
3 0 8 191.754 124.446 2
-3 0 8 161.31 78.4184 4
-3 0 -8 -22.9798 73.5954 3
3 0 -8 142.499 123.113 1
3 0 9 -42.1931 73.1161 2
-3 0 9 35.5337 79.5651 4
-3 0 -9 98.4272 146.442 3
3 0 -9 4.9117 54.9192 1
-3 0 10 4381.95 546.141 4
3 0 10 3988.12 734.445 2
-3 0 -10 4690.06 624.192 3
3 0 -10 4538.78 505.531 1
-3 0 11 -44.3394 84.0064 4
3 0 11 64.2467 164.61 2
3 0 -11 27.9718 109.636 3
-3 0 -11 33.4262 120.891 3
3 0 -11 24.0199 77.1333 1
-3 0 -12 16464.2 1296.07 4
-3 0 12 17561.7 1174.42 4
3 0 -12 17372.3 1114.46 3
3 0 12 17554.6 1542.07 2
3 0 12 19510.1 1415.09 3
-3 0 -12 16899.4 1306.22 3
3 0 -12 16521.8 1003.22 1
-3 0 -13 -96.5693 154.272 4
-3 0 13 -22.7954 109.934 4
3 0 13 -37.0122 196.243 2
3 0 -13 -117.593 92.5527 3
3 0 13 -144.18 231.292 3
-3 0 -13 56.8255 138.774 3
3 0 -13 -168.792 138.63 1
3 0 13 88.9181 160.016 1
3 0 -14 3347.45 541.041 3
3 0 14 2966.85 557.103 1
3 0 -14 2483.97 415.496 1
-3 0 -14 2708.87 548.678 3
-3 0 14 2698.55 492.366 4
-3 0 -14 3366.29 630.073 4
3 0 -15 -154.116 225.75 3
3 0 -15 -38.3882 127.754 1
3 0 15 47.2156 130.525 1
-3 0 -15 -74.9454 65.8501 3
-3 0 15 -111.27 116.906 4
-3 0 -15 93.1056 224.62 4
-3 0 16 6610.86 821.086 4
-3 0 -16 9116.44 1118.67 4
3 0 -16 8818 929.185 3
-3 0 -16 7767.7 1005.46 3
3 0 16 8474.77 1027.26 1
3 0 -16 5825.27 680.076 1
-3 0 -17 212.442 323.649 4
-3 0 17 13.5535 41.1055 5
3 0 -17 -119.258 162.883 3
-3 0 -17 -209.089 199.781 3
3 0 -17 86.6607 121.561 1
3 0 -18 34.4711 69.6878 1
-3 0 -18 178.58 86.251 3
-3 0 -19 -234.518 82.569 3
3 0 -19 -118.457 186.006 3
-3 0 -19 152.89 131.169 4
-3 0 -20 474.554 316.968 3
3 0 -20 366.432 199.363 3
-3 0 -20 205.408 116.212 4
-3 0 -21 -225.866 161.68 3
3 0 -21 179.711 177.919 3
-3 0 -21 -1.13745 235.894 4
-3 0 -22 91.6357 232.105 3
3 0 -22 117.873 82.5919 3
-3 0 -22 -30.0121 201.514 4
-3 0 -23 -133.218 268.439 3
3 0 -23 -26.8347 160.269 3
-3 0 -23 323.424 334.139 4
3 0 -24 269.14 201.592 3
3 0 -25 -12.5006 201.683 3
3 -1 0 -54.217 53.1719 3
-3 -1 0 30.6996 52.2217 5
-3 -1 -1 21516.4 1151.62 2
-3 1 -1 21692.3 1018.53 2
-3 -1 1 21646.9 1026.71 5
-3 -1 -1 21368.4 1035.92 5
-3 -1 2 8506.95 628.72 5
-3 -1 -2 8430.73 652.487 5
3 -1 2 8087.91 625.945 2
-3 -1 -2 8102.03 724.199 2
-3 1 -2 7520.15 616.58 2
-3 1 -2 8198.54 594.592 3
-3 -1 3 5788.1 527.394 5
-3 1 -3 6360.01 568.07 3
3 -1 3 5843.23 574.214 2
-3 1 -3 5788.66 554.419 2
-3 -1 -3 5874.21 621.395 2
-3 -1 -4 40816.5 1413.38 4
-3 -1 4 40890.2 1353.51 5
-3 1 -4 39470.3 1429.92 5
3 1 4 45159.2 1589.46 5
-3 1 -4 39244 1438.9 3
-3 -1 -4 42770.5 1542.77 3
3 -1 4 41088.3 1540.48 2
-3 -1 -4 43578.9 1745.01 2
-3 1 -4 37631.5 1484.36 2
-3 -1 5 46233.9 1426.55 5
-3 1 -5 42698.7 1521.45 5
3 1 5 44916.6 1618.95 5
-3 -1 5 43923.7 1097.69 4
-3 1 -5 47236.6 1636.76 3
-3 -1 -5 43358.5 1622.96 3
3 -1 5 44766.8 1701.96 2
3 1 5 44985.1 1866.91 2
-3 -1 -5 45413.8 1872.79 2
-3 1 -5 44005.7 1685.49 2
3 1 6 15652.9 952.449 5
-3 -1 6 14741.9 707.688 4
-3 -1 6 14522.1 797.18 5
-3 1 -6 14872.8 905.417 5
-3 -1 -6 14633.4 1099.8 2
-3 1 -6 14230.8 1024.57 2
-3 -1 -6 14633.5 983.541 3
-3 1 -6 14460.8 965.842 3
3 1 6 14069.8 1113.29 2
3 -1 6 13975.7 1053.36 2
3 -1 -7 -4.54158 75.2165 1
-3 -1 -7 -25.0539 76.0361 2
-3 -1 7 37.0247 59.3377 4
3 -1 7 -102.558 101.148 2
3 1 7 -361.529 194.237 2
3 1 7 59.9397 92.0157 5
-3 -1 7 -41.7215 89.6005 5
-3 1 -7 82.0929 61.3314 5
-3 1 -7 -59.3128 191.068 3
-3 -1 -7 135.631 147.639 3
3 1 -8 9067.38 592.266 1
3 -1 -8 8592.46 673.416 1
3 -1 8 8440.32 911.076 2
-3 -1 -8 8938.26 934.509 2
-3 1 8 8938.41 714.248 4
-3 -1 8 8722.63 632.848 4
-3 -1 8 9313.36 621.536 5
3 1 8 9375.17 762.641 5
-3 1 -8 9071.71 844.523 3
-3 -1 -8 9195.99 831.009 3
3 1 8 8053.42 942.353 2
3 -1 -9 21065 1099.85 1
3 1 -9 21895.5 953.882 1
-3 1 9 22066.4 1175.96 4
3 1 9 20592.8 1169.97 5
-3 -1 9 20754.8 941.359 5
-3 -1 9 19363.2 990.117 4
3 -1 9 20410 1468.11 2
-3 -1 -9 20818.5 1298.07 3
-3 1 -9 22283.1 1348.69 3
3 1 9 21552 1571.22 2
-3 -1 10 1618.53 266.822 5
3 1 10 2646.09 428.681 5
-3 1 10 1849.28 366.921 4
-3 -1 10 1989.87 330.414 4
3 -1 10 2054.72 508.309 2
3 1 10 1564.41 464.554 2
3 -1 -10 2149.6 332.404 3
-3 1 -10 1737.34 405.707 3
-3 -1 -10 2155.41 425.065 3
3 1 -10 1748.76 284.728 1
3 -1 -10 1702.35 342.503 1
3 1 11 45154.2 1758.8 5
-3 1 11 41064.3 1812.42 4
-3 -1 11 39646.2 1259.95 5
-3 -1 11 41534.5 1657.88 4
3 -1 -11 44159 1613.38 3
3 1 11 50288.1 2563.23 2
3 -1 11 43660.4 2375.41 2
-3 1 -11 42623.2 2021.34 3
3 1 11 50339.9 2237.44 3
-3 -1 -11 44433.8 2051.32 3
3 -1 -11 44541.6 1722.32 1
3 1 -11 44435.6 1479.74 1
3 -1 -12 2200.02 394.624 1
3 1 12 2594.29 503.444 1
3 1 12 2545.74 423.027 5
-3 -1 12 2221.12 292.297 5
-3 1 -12 2011.32 476.602 4
-3 1 12 2599.88 459.056 4
-3 -1 -12 2481.24 530.54 4
-3 -1 12 2488.46 423.679 4
3 -1 12 2636.7 662.608 2
3 1 12 2373.59 657.492 2
3 1 -12 2476.59 439.101 3
3 1 12 2739.5 520.423 3
3 -1 12 2633.34 534.197 3
3 -1 -12 2430.13 403.483 3
-3 1 -12 2369.56 490.32 3
-3 -1 -12 2709.97 518.558 3
3 1 -12 2421.4 368.629 1
3 1 13 20053.3 1488.15 1
-3 1 13 21683.6 1395.82 4
-3 -1 -13 19197.5 1455.14 4
-3 -1 13 15887.6 745.674 5
-3 1 -13 20399.5 1480.6 4
-3 -1 13 18002.4 1229.48 4
3 1 -13 17786.9 1228.77 3
3 -1 13 17714.9 1660.31 2
3 1 13 21455.3 1816.02 2
3 1 13 19933.6 1482.38 3
-3 1 -13 20116 1485.59 3
3 -1 13 22108.9 1575.49 3
3 -1 -13 19724.8 1199.55 3
-3 -1 -13 19168.9 1446.21 3
3 -1 -13 19434.3 1215 1
3 1 -13 18746.5 1021.97 1
-3 -1 14 -11.6993 38.3616 5
-3 -1 -14 183.934 77.7861 4
-3 -1 14 227.721 153.186 4
-3 1 14 293.538 147.516 4
-3 1 -14 -8.94882 128.187 4
3 -1 14 -2.76452 272.349 2
3 -1 -14 -2.31728 89.5895 3
3 1 -14 16.3032 91.6648 3
-3 1 -14 175.675 153.658 3
-3 -1 -14 -115.621 95.6166 3
3 1 -14 31.6563 119.427 1
3 1 14 -40.0659 84.0952 1
3 -1 14 -77.8005 65.5658 1
3 -1 -14 -50.7394 144.927 1
-3 1 15 4227.61 653.531 4
-3 -1 15 4167.28 655.776 4
-3 -1 -15 3764.49 707.073 4
-3 1 -15 4212.38 724.227 4
3 -1 15 4082.05 656.355 1
3 1 -15 3051.2 444.227 1
3 1 15 3825.18 662.04 1
3 1 -15 4034.44 636.128 3
3 -1 -15 4405.63 617.928 3
-3 1 -15 3897.97 737.942 3
-3 -1 -15 4233.09 724.508 3
3 -1 -15 3945.37 566.609 1
3 1 -16 39.4864 96.0801 3
3 -1 -16 30.9889 100.997 3
3 -1 -16 37.6737 134.009 1
3 1 -16 104.731 119.183 1
3 -1 16 410.101 166.864 1
-3 1 -16 235.427 92.681 3
-3 -1 -16 -1.51834 147.127 3
-3 -1 16 269.963 190.042 4
-3 -1 -16 236.035 287.876 4
-3 1 -16 163.051 251.465 4
-3 -1 -17 27280 2043.25 4
-3 1 -17 28237.6 2031.99 4
3 -1 -17 31520.3 1772.82 3
3 1 -17 29371.5 1818.29 3
-3 -1 -17 26238.6 1910.08 3
-3 1 -17 29712.4 2032.14 3
3 -1 17 26805.1 1837.18 1
3 -1 -18 696.65 263.427 3
3 1 -18 695.419 354.157 3
3 -1 -18 136.439 120.784 1
-3 1 -18 899.13 421.432 3
-3 -1 -18 91.7452 162.051 3
-3 -1 -18 685.797 339.383 4
-3 1 -18 257.526 153.038 4
3 1 -19 339.155 268.966 3
3 -1 -19 31.02 80.2102 1
-3 1 -19 230.957 176.706 3
-3 -1 -19 -10.0046 75.6528 3
3 -1 -19 -25.4139 117.425 3
-3 -1 -19 -220.729 218.303 4
-3 1 -19 213.67 283.452 4
3 1 -20 97.4037 174.275 3
3 -1 -20 28.2567 144.575 1
3 -1 -20 -57.5716 63.5122 3
-3 1 -20 270.605 126.766 3
-3 -1 -20 -32.8441 82.1874 3
-3 1 -20 -50.0881 221.892 4
-3 -1 -20 94.9635 147.142 4
3 -1 -21 481.299 242.508 3
-3 -1 -21 358.848 315.987 3
-3 1 -21 901.104 393.842 3
3 1 -21 564.927 300.133 3
-3 1 -21 554.625 264.4 4
-3 -1 -21 328.045 279.291 4
3 1 -22 2372.16 597.113 3
3 -1 -22 2106.02 539.281 3
-3 -1 -22 2379.33 645.314 3
-3 1 -22 2456.47 667.925 3
-3 -1 -22 3344.62 821.058 4
-3 1 -22 3431.23 879.618 4
-3 -1 -23 1670.02 577.331 3
3 -1 -23 1558.52 457.543 3
3 1 -23 1928.19 513.611 3
-3 1 -23 2389.57 699.469 3
-3 -1 -23 2674.02 773.327 4
-3 1 -23 2816.23 791.212 4
3 1 -24 888.631 366.569 3
3 -1 -24 1103.18 399.03 3
3 -1 -25 -26.0755 143.858 3
3 1 -25 -47.5574 134.895 3
3 -2 0 -63.7347 61.0507 3
-3 -2 0 46.4744 80.2218 2
-3 -2 -1 138263 1931.26 4
3 -2 1 145277 2283.32 3
-3 2 -1 142465 2290.49 3
3 -2 -1 155310 2092.83 3
-3 2 -1 148426 2472.28 2
-3 -2 -1 148067 3157.6 2
-3 2 -2 799.786 187.321 2
-3 -2 -2 1522.91 336.955 2
-3 -2 -2 1252.33 199.856 4
3 -2 2 1371.17 236.987 2
-3 2 -2 940.182 206.744 3
3 -2 2 1054.2 204.997 3
3 -2 -2 1489.39 195.573 3
-3 -2 -3 150810 2412.13 4
-3 2 -3 161241 2731.23 3
-3 2 -3 156828 2659.97 2
-3 -2 -3 157961 3393.2 2
-3 -2 -4 2116.16 400.456 2
-3 2 -4 2218.08 341.318 2
3 -2 4 2250.34 339.178 2
-3 -2 -4 2528.26 331.839 4
-3 2 -4 2517.96 363.04 3
-3 -2 4 2069.27 331.644 5
-3 -2 4 2239.39 188.802 4
-3 -2 5 71692.4 1787.78 5
3 2 5 70399.7 2043.03 5
-3 -2 5 68374 1182.07 4
-3 -2 -5 69071.7 1875.58 4
3 -2 5 75633.4 2119.77 2
-3 -2 -5 74482.3 2177.19 3
-3 2 -5 76341.6 2086.87 3
-3 -2 -5 71995.6 2445 2
-3 2 -5 73962.4 2076.98 2
-3 -2 -6 14352.8 1167.99 2
-3 -2 6 13605.1 777.636 5
-3 -2 6 11872.3 578.683 4
-3 -2 -6 13452.6 884.899 4
3 2 6 13731.7 930.421 5
-3 2 -6 15109.1 969.923 3
-3 -2 -6 12770.1 934.66 3
3 -2 6 13315.8 935.491 2
3 -2 -7 13310.2 900.532 1
-3 -2 7 13563.2 751.78 5
3 2 7 13761.7 943.242 5
-3 -2 7 11743.3 635.363 4
-3 2 -7 13777.1 866.338 5
-3 -2 -7 14912.7 1189.33 2
-3 2 -7 14073.9 1010.81 3
-3 -2 -7 13366.9 981.554 3
3 -2 7 13228 1031.9 2
-3 -2 8 5292.95 475.571 5
3 2 8 6312.22 625.829 5
-3 2 -8 5985.59 583.069 5
3 -2 -8 5466.82 436.93 3
-3 -2 8 5561.01 468.751 4
-3 -2 -8 6046.66 822.041 2
3 -2 8 4934.31 699.82 2
-3 2 -8 6748.27 724.642 3
-3 -2 -8 6471.22 707.363 3
3 -2 -8 6048.43 602.44 1
3 2 -9 473.491 115.416 1
3 -2 -9 -53.5881 90.1951 1
-3 2 9 213.061 141.491 4
3 2 9 169.815 48.4936 5
-3 2 -9 113.029 88.4936 5
-3 -2 9 95.2487 99.4985 4
3 -2 9 59.3905 94.28 2
3 -2 -9 45.483 80.1803 3
-3 2 -9 376.044 188.076 3
-3 -2 -9 87.9289 160.57 3
3 2 -10 1559.66 228.493 1
3 -2 -10 1689.28 356.275 1
3 2 10 1554.8 392.523 1
3 2 10 1412.25 340.593 5
-3 2 10 1367.8 313.529 4
-3 -2 10 1890.43 324.575 4
3 2 10 1425.41 388.087 2
3 -2 10 1420 439.632 2
3 -2 -10 1508.74 271.098 3
3 2 10 1056.48 330.621 3
-3 2 -10 1554.1 387.139 3
-3 -2 -10 1490.98 354.594 3
3 2 11 23389.9 1550.23 1
-3 2 11 23875 1444.85 4
-3 -2 -11 22930.8 1463.64 4
3 2 11 22116.3 1299.44 5
-3 -2 11 24729.1 1244.48 4
3 -2 11 25058 1735.71 2
3 2 11 20002.2 1668.5 2
-3 2 -11 24541.6 1552.72 3
3 2 11 22255.3 1466.67 3
3 -2 -11 22413.8 1107.33 3
-3 -2 -11 21976.7 1436.78 3
3 2 -11 23360.7 946.078 1
3 -2 -11 23412.8 1333.64 1
3 -2 -12 2769.1 475.928 1
3 2 12 2773.22 538.783 1
-3 2 12 3216.24 565.727 4
3 2 12 3508.83 526.488 5
-3 -2 -12 2794.28 543.993 4
-3 -2 12 3421.26 507.894 4
-3 2 -12 3438.02 615.08 4
3 2 12 3352.95 757.035 2
3 -2 12 2502.97 633.753 2
3 -2 -12 2626.22 398.313 3
3 -2 12 3024.47 566.042 3
3 2 12 3338.48 594.02 3
3 2 -12 3265.73 500.144 3
-3 2 -12 3031.42 585.132 3
-3 -2 -12 3120.51 549.444 3
3 2 -12 3061.79 352.479 1
3 2 13 242.96 143.215 5
-3 -2 13 638.695 229.802 4
-3 -2 -13 232.252 173.724 4
-3 2 13 611.051 282.015 4
-3 2 -13 498.373 245.38 4
3 -2 13 394.07 302.92 2
3 2 13 106.195 168.559 2
3 2 -13 349.163 183.528 3
3 2 13 662.982 272.537 3
3 -2 -13 547.61 220.379 3
-3 -2 -13 498.206 225.777 3
-3 2 -13 383.026 231.267 3
3 2 -13 584.702 165.096 1
3 2 13 242.531 208.347 1
3 -2 -13 310.802 91.0682 1
3 2 -14 2767.52 364.175 1
3 2 14 4592.23 759.4 1
3 2 14 3530.55 551.464 5
-3 -2 -14 3709.64 660.071 4
-3 2 -14 3282.31 628.446 4
-3 -2 14 3191.75 523.458 4
-3 2 14 2993.27 587.38 4
3 -2 14 2346.05 630.965 2
3 -2 -14 3522.62 496.248 3
3 2 -14 2884.3 533.207 3
-3 -2 -14 3045.74 578.564 3
-3 2 -14 3267.97 654.57 3
3 -2 -14 4072.07 611.395 1
-3 2 -15 90.4766 143.832 4
-3 -2 -15 312.531 290.923 4
-3 -2 15 130.904 58.0782 4
-3 2 15 144.811 86.9759 4
3 -2 -15 255.677 186.141 3
3 2 -15 13.3011 58.0369 3
3 -2 15 -386.954 265.049 1
3 2 -15 90.6539 72.7184 1
3 -2 -15 240.907 57.4121 1
-3 -2 -15 119.071 122.776 3
-3 2 -15 92.9797 171.676 3
3 2 15 -42.9425 67.1096 5
3 2 16 8503.87 834.926 5
-3 -2 -16 8533.2 1113.57 4
-3 2 -16 9480.3 1139.23 4
3 -2 16 8365.26 974.222 1
3 2 -16 7878.24 935.566 3
-3 2 -16 7075.51 990.465 3
3 -2 -16 8199.15 849.198 3
-3 -2 -16 8071.6 1029.8 3
3 -2 -16 6769.89 846.674 1
3 2 -17 134.348 218.489 3
3 -2 -17 53.1075 185.111 1
3 -2 17 -13.9742 157.235 1
-3 -2 -17 316.311 109.185 3
-3 2 -17 227.478 266.779 3
3 -2 -17 87.9272 116.307 3
-3 2 -17 6.03877 121.069 4
-3 -2 -17 479.959 240.231 4
3 2 -18 85.4094 106.475 3
3 -2 -18 -74.5626 130.849 1
3 -2 18 -284.917 272.888 1
-3 2 -18 -39.7445 68.1685 3
-3 -2 -18 -12.0525 191.857 3
3 -2 -18 -194.627 183.2 3
-3 2 -18 44.2496 164.594 4
-3 -2 -18 -158.98 289.481 4
3 2 -19 2066.3 519.325 3
3 -2 -19 900.341 298.048 1
-3 2 -19 1918.28 533.334 3
-3 -2 -19 1681.43 503.564 3
3 -2 -19 2213.42 493.701 3
-3 2 -19 1947.73 597.658 4
-3 -2 -19 2215.4 608.116 4
3 2 -20 594.419 250.749 3
3 -2 -20 197.456 237.55 1
-3 2 -20 598.893 381.748 3
-3 -2 -20 732.104 412.149 3
3 -2 -20 355.343 130.558 3
-3 2 -20 485.823 410.562 4
-3 -2 -20 477.451 308.777 4
-3 2 -21 501.416 327.421 4
-3 -2 -21 451.664 353.399 4
3 -2 -21 162.348 139.564 3
-3 2 -21 83.3305 257.522 3
-3 -2 -21 224.383 145.346 3
3 -2 -21 -151.779 65.9146 1
3 2 -21 -40.0787 150.78 3
3 -2 -22 7716.28 1006.03 3
3 2 -22 7130.14 1059.71 3
-3 -2 -22 6021.92 1038.6 3
-3 2 -22 7322.33 1205.43 3
-3 -2 -22 7074.22 1223.82 4
-3 2 -22 8814.29 1331.44 4
3 -2 -23 1946.44 543.827 3
-3 -2 -23 1591.11 570.38 3
-3 2 -23 1580.58 598.647 3
3 2 -23 1179.07 381.97 3
-3 -2 -23 2167.69 686.055 4
-3 2 -23 2784.96 799.231 4
-3 -2 -24 230.913 165.063 3
3 -2 -24 53.6758 101.017 3
3 2 -24 288.098 196.307 3
3 2 -25 -342.043 418.351 3
-3 -3 0 5.96242 26.8405 4
-3 -3 0 13.6048 122.429 2
-3 3 0 -2.02709 69.6425 3
3 -3 0 -6.56995 29.8288 3
-3 -3 -1 97.341 67.2491 4
3 -3 1 60.4089 35.3034 3
3 -3 -1 144.077 73.1406 3
-3 3 -1 136.428 95.3874 3
-3 -3 -1 177.165 175.034 2
-3 3 -1 64.4177 34.0438 2
-3 -3 -2 7919.97 486.916 4
3 -3 2 8527.71 579.09 3
-3 3 -2 7549.06 570.067 3
3 -3 -2 7707.95 389.727 3
-3 -3 -2 7781.36 766.017 2
-3 3 -2 8537.03 542.321 2
-3 -3 -3 21006.6 884.826 4
3 3 -3 22678.2 1097.24 5
-3 3 -3 23236.2 947.601 2
3 -3 3 23740.6 1043.38 3
-3 3 -3 21987.8 1012.09 3
3 -3 -3 23164.4 644.502 3
3 -3 3 22661.5 943.969 2
-3 -3 -3 21184.2 1309.11 2
3 3 4 33448.8 1223.67 4
-3 3 -4 31601.6 1191.49 2
3 -3 4 32308.2 1292.74 3
-3 3 -4 31827.9 1304.47 3
3 3 -4 32459.6 1261.29 5
-3 -3 -4 29771.7 1138.91 4
-3 -3 -4 31798.5 1651.56 2
3 -3 4 29707.4 1172.8 2
3 3 5 92755 2182.42 4
-3 -3 -5 86211.6 2790.2 2
-3 3 -5 89076.9 2310.63 3
3 3 -5 87998.1 2045.48 5
-3 -3 -5 88550.9 2134.12 4
3 -3 5 85733.3 2138.3 2
-3 -3 -6 228467 3680.22 4
3 3 6 225084 3860.26 4
-3 -3 -6 226768 4724.93 2
-3 3 -6 241442 3996.14 3
3 -3 6 237003 3788.91 2
3 -3 -6 225358 3834.36 1
-3 -3 -7 2428.25 445.722 3
-3 -3 -7 2494.55 436.18 4
3 -3 -7 1986.34 223.167 3
3 3 7 2041.16 404.594 4
-3 -3 -7 2476.98 506.077 2
3 -3 7 1440.42 385.738 2
-3 3 -7 2380.46 429.129 3
3 -3 -7 1797.37 340.11 1
3 3 8 3363.02 522.664 4
3 -3 8 3951.83 566.92 2
3 3 8 3831.71 555.691 3
3 -3 -8 3523.83 329.415 3
-3 -3 -8 3834.25 553.276 3
-3 3 -8 3589.06 507.331 3
3 -3 -8 3532.08 518.335 1
-3 -3 -8 3114.73 608.474 2
3 -3 -9 70.4822 150.103 1
3 3 -9 86.3599 42.1547 1
-3 -3 -9 393.51 220.18 2
-3 3 -9 55.4475 50.6745 5
3 3 9 161.312 64.544 4
3 -3 9 -95.9141 235.056 2
3 -3 -9 124.23 89.1164 3
-3 3 -9 34.3335 100.246 3
3 3 9 227.19 150.212 3
-3 -3 -9 120.011 149.731 3
3 3 10 13233.5 1175.54 1
-3 -3 -10 14022.7 1137.24 4
-3 3 10 15201.5 1132.21 4
-3 3 -10 13550.4 893.585 5
3 3 10 14011.7 1123.01 4
3 -3 10 14462.4 1238.4 2
3 3 10 15628.4 1200.82 3
-3 3 -10 15085.4 1187.87 3
3 -3 -10 14481 794.556 3
-3 -3 -10 15066.4 1160.58 3
3 -3 -10 14697.2 1084.48 1
3 3 -10 15129.9 609.68 1
3 3 11 3718.22 639.649 1
3 3 11 3877.01 548.864 5
-3 -3 -11 3969.59 641.104 4
-3 3 11 4238.78 627.564 4
-3 3 -11 3215.76 433.578 5
-3 3 -11 3169.24 599.165 4
3 3 11 3503.66 649.14 4
3 3 11 2782.06 716.872 2
3 -3 11 3993.83 679.127 2
3 3 11 3948.79 621.372 3
3 -3 11 4937.41 706.944 3
3 -3 -11 3889.68 442.523 3
-3 -3 -11 4378.91 634.234 3
-3 3 -11 3597.28 595.978 3
3 -3 -11 3526.99 543.403 1
3 3 -11 3958.09 318.569 1
3 -3 -12 308.583 116.697 1
3 3 -12 668.44 131.733 1
3 3 12 675.17 307.029 1
3 3 12 795.931 232.217 5
-3 -3 -12 835.561 322.362 4
-3 3 12 516.426 251.592 4
3 3 12 679.539 302.096 4
-3 3 -12 809.81 278.389 4
3 3 12 743.679 342.145 2
3 -3 12 719.753 313.881 2
3 -3 -12 827.845 223.878 3
3 -3 12 1016.83 359.345 3
3 3 12 710.05 354.78 3
-3 3 -12 858.458 318.135 3
-3 -3 -12 777.023 303.941 3
3 3 -13 30595.1 924.202 1
3 3 13 39038.6 2188.17 1
-3 3 13 35170.4 1948.34 4
-3 -3 -13 37956.3 2122.6 4
3 3 13 38374.4 1830.32 5
-3 3 -13 40011.6 2227.28 4
3 3 -13 39470.2 1939.49 3
3 -3 13 42855.1 2425.02 2
3 -3 -13 39534.1 1552.6 3
3 3 13 38506 2135.32 3
-3 3 -13 43538.9 2237.58 3
-3 -3 -13 40172.4 2091.91 3
3 -3 -13 40363.6 1963.1 1
3 3 14 677.855 357.35 1
3 -3 -14 893.213 340.181 1
3 3 14 877.371 297.85 5
-3 -3 -14 700.922 302.645 4
-3 3 -14 961.948 368.71 4
-3 3 14 726.592 285.185 4
3 -3 14 540.192 372.313 2
3 3 -14 614.535 226.164 3
-3 3 -14 793.501 335.587 3
3 -3 -14 548.964 193.47 3
-3 -3 -14 743.101 303.877 3
3 3 15 1094.78 276.15 5
-3 3 -15 1161.42 389.285 4
-3 -3 -15 1405.29 447.799 4
3 -3 -15 1140.68 308.764 1
3 3 -15 1436.02 386.617 3
-3 3 -15 1039.83 342.121 3
3 -3 -15 1342.92 319.032 3
-3 -3 -15 1651.53 449.13 3
-3 3 -16 736.709 373.401 4
-3 -3 -16 736.622 277.287 4
3 -3 16 789.429 284.355 1
3 -3 -16 826.13 298.144 1
3 3 -16 750.846 282.458 3
-3 3 -16 383.601 219.892 3
-3 -3 -16 740.414 283.3 3
3 -3 -16 742.515 244.474 3
3 3 16 720.338 242.805 5
3 3 17 4236.05 667.215 5
-3 -3 -17 5082.5 867.798 4
-3 3 -17 4799.29 813.365 4
3 -3 17 3994.23 642.604 1
-3 3 -17 4770.77 851.978 3
3 3 -17 4487.55 758.73 3
3 -3 -17 4359.56 623.608 3
-3 -3 -17 3643.73 713.473 3
3 -3 -17 4279.51 728.611 1
-3 3 -18 2151.62 621.854 4
3 3 18 1828.04 408.32 5
-3 -3 -18 2932.38 676.361 4
3 -3 -18 2362.2 488.935 3
-3 3 -18 2022.61 553.53 3
-3 -3 -18 2332.04 588.733 3
3 -3 18 2316.26 541.555 1
3 -3 -18 2148.5 510.204 1
3 3 -18 2335.52 570.888 3
3 3 19 5289.15 749.975 5
-3 -3 -19 8711.42 1219.33 4
-3 3 -19 8058.28 1171.86 4
3 -3 -19 7823.47 914.214 3
-3 3 -19 8492.33 1153.78 3
3 3 -19 7757.41 1046.13 3
-3 -3 -19 6584.2 1010.22 3
3 -3 -19 3754.19 682.587 1
3 -3 -20 200.51 174.639 1
-3 3 -20 724.565 401.512 4
3 3 -20 622.6 245.934 3
-3 -3 -20 1813.74 583.917 4
3 -3 -20 893.216 312.225 3
-3 3 -20 1116.83 464.059 3
-3 -3 -20 964.229 373.992 3
-3 -3 -21 16291.8 1743.22 4
-3 3 -21 13188 1566.12 4
-3 3 -21 12983 1584.15 3
3 -3 -21 12926.7 1234.7 3
3 3 -21 11996.3 1385.3 3
-3 -3 -21 10552.1 1337.91 3
3 -3 -22 80.7172 290.508 1
-3 -3 -22 394.894 300.668 4
-3 3 -22 563.803 259.477 4
-3 3 -22 370.184 300.378 3
3 -3 -22 199.996 117.657 3
-3 -3 -22 377.831 197.967 3
3 3 -22 251.237 98.5264 3
-3 3 -23 3497.76 886.402 4
3 3 -23 2000.81 586.207 3
-3 -3 -23 1727.65 561.694 3
-3 3 -23 2036.6 712.244 3
3 -3 -23 1949.53 540.257 3
-3 -3 -24 -149.806 321.848 3
3 3 -24 -513.109 315.975 3
3 -4 0 125.251 89.959 3
-3 4 0 18.0352 34.6408 3
-3 4 0 -7.43454 37.2947 2
-3 -4 0 -106.802 175.399 2
3 4 1 23.6328 37.1542 4
-3 4 -1 -31.9181 49.1699 2
3 -4 -1 1.34386 28.0738 3
3 -4 1 50.7982 42.5415 3
-3 4 -1 193.612 86.91 3
-3 -4 -1 -142.806 110.884 2
-3 4 1 183.36 66.867 3
-3 -4 1 -40.0122 66.5957 2
3 4 2 8169.12 520.437 4
3 -4 -2 8092.34 352.721 3
3 -4 2 8782.78 584.671 3
-3 4 -2 7947.9 584.911 3
-3 -4 -2 8208.65 512.471 4
-3 4 -2 7632.95 447.559 2
-3 -4 -2 7708.97 819.642 2
3 4 3 48656.9 1433.89 4
-3 4 -3 47641.1 1218.42 2
-3 -4 -3 47389.6 1352.05 4
3 4 -3 45547.3 1608.54 5
3 -4 3 50329.1 1253.49 2
-3 -4 -3 49398.7 2054.64 2
-3 4 -3 50192.8 1533.5 3
3 -4 -3 50695 721.241 3
3 -4 3 48780.2 1505.05 3
3 4 4 8460.47 622.768 4
3 -4 4 8404.32 662.625 3
-3 4 -4 9074.1 699.121 3
-3 -4 -4 7851.49 606.921 4
3 4 -4 7807.77 650.552 5
-3 -4 -4 8169.31 872.08 2
3 -4 4 8434.37 565.1 2
3 4 5 6401.49 580.149 4
-3 -4 -5 6664.47 786.082 2
3 -4 5 6040.59 603.527 3
-3 4 -5 6689.76 631.376 3
-3 -4 -5 6431.89 595.198 4
3 4 -5 6491.65 584.679 5
3 -4 5 6356.36 546.785 2
3 4 -6 1579.79 282.035 5
3 4 6 1275.32 301.251 4
-3 -4 -6 1106.37 275.999 4
3 -4 6 1775.97 334.704 2
-3 -4 -6 1583.86 410.698 2
3 -4 6 1495.17 313.758 3
3 -4 -6 1282.53 119.317 3
-3 4 -6 1123.13 257.168 3
3 4 6 1144.11 317.047 3
3 -4 -6 1015.99 279.568 1
3 4 -7 83.6212 107.037 5
3 4 -7 15.3353 29.7171 4
3 4 7 -73.2923 110.95 4
-3 -4 -7 150.358 130.871 2
3 -4 7 15.1636 98.6621 2
3 -4 -7 86.1354 63.1986 3
-3 4 -7 -35.9222 126.295 3
3 4 7 -17.8716 56.1008 3
3 -4 -7 42.9604 83.9729 1
3 4 -8 24575.1 885.096 4
3 4 8 22781.7 1366.9 4
3 -4 8 23085.4 1368.26 2
-3 -4 -8 23952.3 1703.61 2
3 -4 -8 25074.8 768.954 3
-3 4 -8 25058.9 1422.38 3
3 4 8 24190.8 1426.69 3
3 -4 -8 23341.8 1350.99 1
-3 -4 -9 4494.65 612.44 4
3 4 -9 4822.38 432.886 4
3 4 9 5001.24 650.107 4
3 -4 9 4323.11 611.742 2
-3 -4 -9 5009.51 793.612 2
-3 4 -9 4636.3 650.692 3
3 -4 -9 4660.14 368.54 3
3 4 9 4907.63 657.745 3
-3 -4 -9 5023.17 652.488 3
3 -4 -9 4656.88 612.577 1
3 4 -9 4847.57 254.387 1
3 4 10 6643.52 878.5 1
-3 4 -10 6789.22 630.389 5
-3 -4 -10 7277.92 820.289 4
3 4 -10 7405.52 576.681 4
-3 4 10 7451.46 814.078 4
3 4 10 7981.94 858.903 4
3 -4 10 7719.96 872.973 2
-3 4 -10 7994.81 872.083 3
3 4 10 7652.03 865.311 3
3 -4 -10 7046.67 508.92 3
3 -4 10 8267.61 869.98 3
-3 -4 -10 7556.12 832.232 3
3 -4 -10 7372.06 796.469 1
3 4 11 4040.19 696.022 1
-3 4 11 3225.43 555.149 4
3 4 -11 3429.59 430.302 4
-3 -4 -11 3905.31 638.922 4
-3 4 -11 3360.35 444.937 5
3 4 11 3533.56 636.972 4
3 4 11 3650.58 755.83 2
3 -4 11 3185.18 586.618 2
-3 4 -11 3880.83 630.246 3
3 4 11 3715.19 613.091 3
3 -4 -11 3801.93 394.16 3
3 -4 11 4261.59 668.866 3
-3 -4 -11 3481.72 576.668 3
3 -4 -11 4133.99 594.129 1
3 -4 -12 2610.3 488.041 1
3 4 12 3139.9 611.008 1
3 4 -12 2852.86 414.742 4
-3 4 12 2445.43 520.753 4
-3 4 -12 2655.4 384.948 5
3 -4 12 3253.92 607.608 3
-3 -4 -12 2370.97 507.269 4
3 4 12 3423.82 622.723 4
-3 4 -12 2969.14 609.617 4
3 4 12 2838.86 679.847 2
3 -4 12 2974.94 613.175 2
3 -4 -12 2644.45 364.121 3
3 4 12 2959.56 561.287 3
-3 4 -12 2594.73 513.377 3
-3 -4 -12 2711.25 549.13 3
3 -4 -13 2289.37 476.391 1
3 4 -13 1809.2 343.638 4
-3 -4 -13 1921.25 464.133 4
-3 4 -13 1965.66 481.766 4
-3 4 13 1810.17 458.594 4
3 -4 13 1935.01 538.925 2
3 -4 -13 2228.9 351.105 3
3 4 13 1830.82 520.646 3
-3 4 -13 2693.51 568.364 3
-3 -4 -13 2137.52 468.752 3
3 -4 -14 3720.27 650.689 1
-3 -4 -14 3479.17 671.631 4
3 4 -14 3032.06 478.854 4
-3 4 -14 3352.57 696.371 4
3 -4 14 3277.89 743.864 2
3 4 -14 3577.78 596.24 3
3 -4 -14 3690.14 470.244 3
-3 4 -14 4334.06 736.95 3
-3 -4 -14 3002.12 622.879 3
3 -4 -15 256.387 194.514 1
-3 -4 -15 227.01 226.284 4
3 4 -15 123.883 53.1481 4
3 4 15 119.038 63.7154 5
-3 4 -15 -57.6074 127.758 4
3 -4 15 526.027 422.36 2
3 4 -15 184.707 160.942 3
3 -4 -15 265.821 91.2815 3
-3 4 -15 -87.112 214.427 3
-3 -4 -15 182.779 201.08 3
3 -4 -16 3381.7 631.41 1
-3 4 -16 4633.33 834.197 4
3 4 -16 3553.5 575.083 4
-3 -4 -16 3482.68 707.929 4
3 4 16 2933.9 563.694 5
3 4 -16 3936.06 698.544 3
3 -4 -16 3937 544.069 3
-3 4 -16 3569.01 698.146 3
-3 -4 -16 3999.56 732.547 3
3 -4 -17 3281.71 616.563 1
3 -4 17 3461.59 595.39 1
-3 4 -17 2709 661.357 4
3 4 -17 3295.49 684.641 3
-3 -4 -17 3236.63 695.728 4
3 4 17 2587.73 538.061 5
3 -4 -17 2553.58 482.756 3
-3 4 -17 2442.19 644.619 3
-3 -4 -17 3483.22 710.126 3
-3 4 -18 13739.2 1482.67 4
3 4 18 10126.9 1065.23 5
-3 -4 -18 13272.2 1453.83 4
-3 4 -18 13656.9 1478.09 3
3 -4 -18 12996.9 1080.55 3
3 4 -18 12491 1322.86 3
-3 -4 -18 11872.8 1362.66 3
3 -4 18 10568.4 1079.17 1
3 -4 -18 10675.2 1168.53 1
3 -4 -19 121.83 257.081 1
-3 4 -19 -464.187 284.367 4
3 4 19 136.894 98.5909 5
-3 -4 -19 -142.653 191.885 4
3 4 -19 217.884 269.023 3
3 -4 -19 225.943 173.308 3
-3 4 -19 388.329 255.032 3
-3 -4 -19 347.154 298.924 3
3 -4 -20 2484.14 582.421 1
-3 4 -20 4202.16 881.114 4
-3 -4 -20 5234.63 974.228 4
3 4 20 2778.02 535.709 5
3 4 -20 4400.41 824.422 3
3 -4 -20 4893.44 722.805 3
-3 4 -20 4879.89 924.14 3
-3 -4 -20 4133.15 828.105 3
3 -4 -21 209.357 93.3627 1
-3 4 -21 971.185 550.901 4
-3 -4 -21 579.543 356.157 4
3 4 -21 423.802 312.554 3
3 -4 -21 365.387 216.784 3
-3 4 -21 431.877 344.814 3
-3 -4 -21 646.998 333.182 3
3 -4 -22 -737.24 348.672 1
-3 4 -22 319.723 161.25 4
-3 -4 -22 373.836 306.172 4
3 4 -22 482.354 300.987 3
3 -4 -22 309.796 274.168 3
-3 4 -22 659.845 461.861 3
-3 -4 -22 236.675 291.43 3
3 4 -23 912.658 479.85 3
-3 -4 -23 529.099 418.148 3
-3 4 -23 1420.17 586.365 4
3 4 -24 263.855 290.915 3
-3 -4 -24 108.82 124.403 3
3 5 0 -7.21067 38.2301 4
-3 5 0 39.9883 50.2404 2
-3 -5 0 -146.385 253.323 2
3 -5 0 16.8455 63.3043 3
-3 5 0 11.9335 61.9803 3
3 5 0 15.2215 115.146 1
3 5 -1 6029.2 573.948 1
3 5 1 5641.06 618.13 1
3 5 1 5411.3 384.793 4
3 5 -1 5547.96 267.74 4
3 -5 -1 5528.31 346.141 3
-3 5 -1 5446.76 449.869 3
3 -5 1 5382.11 435.995 3
-3 5 1 5587.98 349.649 3
-3 -5 -1 5532.99 686.348 2
-3 -5 1 4672.32 625.157 2
-3 5 -1 5664.48 299.598 2
-3 5 -2 3345.12 391.275 3
3 -5 2 3587.52 387.452 3
3 5 2 2664.09 324.976 4
3 5 2 3036.61 496.214 1
3 5 -2 3840.79 431.405 1
-3 -5 -2 3011.35 513.065 2
-3 5 -3 15277.4 874.706 3
3 -5 3 15854.3 856.275 3
3 5 3 14459.8 761.991 4
-3 -5 -3 14814.7 1189.84 2
3 5 3 13280.9 1024.53 1
3 5 4 74948.8 1870.42 4
-3 5 -4 82820.7 2173.96 3
3 -5 4 80726.5 2089 3
3 5 4 85703 2529.91 3
-3 -5 -4 80490 2833.25 2
3 -5 4 81651.9 1609.28 2
3 -5 -5 1990.23 418.415 1
3 5 -5 1826 239.826 1
-3 -5 -5 1702.96 296.812 4
3 5 5 1709.63 317.061 4
3 -5 5 1855.59 274.587 2
-3 -5 -5 2016.5 465.055 2
3 -5 5 1706.37 340.986 3
-3 5 -5 2427.55 399.322 3
3 5 5 1931.12 374.649 3
3 -5 -6 37220.5 1719.84 1
3 5 -6 37328.9 1001.32 1
3 5 -6 37030.7 1425.53 5
-3 -5 -6 37739.8 1530.74 4
3 5 -6 39938.5 834.82 4
3 5 6 36858.4 1504.44 4
-3 -5 -6 41147.6 2162.81 2
-3 5 -6 40435.6 1679.11 3
3 5 6 42363 1847.75 3
3 -5 6 39518.6 1393.91 2
3 5 -7 10095.4 450.561 1
3 5 -7 11664 782.041 5
3 5 -7 10954.3 525.872 4
3 5 7 9336.59 825.037 4
3 -5 7 9155.14 785.131 2
-3 -5 -7 11188.8 1171.96 2
-3 5 -7 10562.9 904.516 3
3 5 7 11297 985.04 3
3 -5 -7 9487.2 868.176 1
3 5 -8 9625.38 702.453 5
3 5 -8 9791.51 566.874 4
3 -5 8 10784.7 936.034 3
3 5 8 9589.75 857.677 4
3 -5 8 8591.41 808.825 2
-3 -5 -8 9976.07 1122.54 2
-3 5 -8 11126.8 976.971 3
3 5 8 8640.97 947.004 3
3 -5 -8 10121.6 370.767 3
3 -5 -8 10651 1002.57 1
-3 -5 -9 9243.1 876.075 4
3 5 -9 8459.86 575.952 4
3 -5 9 8111.77 856.604 3
3 5 9 8743.2 855.805 4
-3 -5 -9 8496.53 1083.88 2
3 -5 9 8611.69 839.974 2
3 -5 -9 7741.51 414.088 3
-3 5 -9 9165.94 899.443 3
3 5 9 7392.36 827.672 3
3 -5 -9 8147.52 853.58 1
3 5 10 797.998 322.593 1
-3 -5 -10 1240.9 328.819 4
3 5 10 988.638 288.475 4
3 5 -10 1151.76 227.274 4
3 5 10 956.733 370.936 2
3 -5 10 758.383 284.37 2
3 -5 10 1204.03 358.24 3
3 -5 -10 1385.73 197.463 3
-3 5 -10 1497.85 360.748 3
3 5 10 839.15 343.794 3
3 -5 -10 1151.34 355.593 1
3 5 11 835.158 299.281 1
3 -5 -11 1563.25 415.025 1
-3 -5 -11 1304.85 332.995 4
3 5 -11 894.935 205.371 4
-3 5 11 1075.07 344.67 4
3 5 11 984.697 315.493 4
3 -5 11 1265.8 374.42 2
3 5 11 1121.5 353.165 2
3 -5 11 1235.95 375.651 3
-3 5 -11 1037.96 321.807 3
3 5 11 1060.11 326.609 3
3 -5 -11 1096.74 194.513 3
-3 -5 -11 966.073 298.415 3
3 -5 -12 2949.21 549.235 1
3 5 -12 2545.79 373.429 4
-3 5 12 2912.19 552.635 4
-3 -5 -12 2475.62 513.266 4
-3 5 -12 2467.24 381.954 5
3 5 12 2652.29 560.763 4
3 -5 12 2185.94 526.908 2
3 -5 -12 2606.92 342.035 3
-3 5 -12 2567.07 563.643 3
3 5 12 2945.63 590.926 3
-3 -5 -12 2807.53 537.265 3
3 -5 -13 491.55 181.186 1
-3 5 -13 581.893 188.665 5
-3 -5 -13 587.578 271.903 4
3 5 -13 693.576 213.599 4
-3 5 -13 920.696 304.158 4
3 -5 13 521.301 339.494 2
3 5 13 322.897 253.587 3
-3 5 -13 479.858 253.951 3
3 -5 -13 851.257 224.62 3
-3 -5 -13 1104.8 367.672 3
3 5 -14 29440.5 1494.08 4
-3 -5 -14 28833 1881.49 4
3 5 -14 28918 1841.87 3
-3 5 -14 30254.9 2030.54 4
3 -5 14 27987.4 2054.7 2
3 -5 -14 28703.1 1285.86 3
-3 5 -14 29008.2 1935.97 3
-3 -5 -14 28606.3 1835.68 3
3 -5 -14 27715.5 1810.72 1
3 -5 15 1254.76 464.43 2
3 -5 -15 1905.04 445.266 1
-3 5 -15 2335.13 579.398 4
-3 -5 -15 1836.41 480.795 4
3 5 -15 1487.47 323.995 4
3 5 -15 1794.98 464.675 3
3 -5 -15 2194.5 376.754 3
-3 5 -15 2010.5 544.09 3
-3 -5 -15 1755.89 484.832 3
3 -5 -16 3608.25 695.067 1
-3 5 -16 3886.88 768.118 4
-3 -5 -16 4265.51 779.582 4
3 5 -16 3702.23 571.576 4
3 5 -16 4203.9 748.644 3
3 -5 -16 3833.1 520.962 3
-3 5 -16 4975.41 859.464 3
-3 -5 -16 3878.5 694.604 3
3 -5 -17 2705.23 596.523 1
-3 5 -17 1977.75 565.721 4
3 5 -17 2123.32 460.408 4
-3 -5 -17 2318.54 565.681 4
3 5 17 1643.21 417.954 5
3 5 -17 1851.5 464.565 3
3 -5 -17 2328.98 421.77 3
-3 5 -17 2371.34 610.319 3
-3 -5 -17 1819.87 499.286 3
3 -5 -18 2937.26 662.265 1
-3 5 -18 2684.45 619.383 4
-3 -5 -18 3151.12 683.67 4
3 5 18 3273.38 613.595 5
3 5 -18 3139.05 579.205 4
3 5 -18 2691.27 652.772 3
-3 5 -18 3922.56 792.002 3
3 -5 -18 3696.93 554.684 3
-3 -5 -18 3263.22 706.745 3
3 -5 -19 384.287 221.873 1
-3 5 -19 341.489 190.379 4
3 5 19 259.44 198.117 5
3 5 -19 394.12 166.793 4
-3 -5 -19 441.047 354.642 4
3 5 -19 314.735 270.819 3
3 -5 -19 360.901 203.393 3
-3 5 -19 306.854 318.792 3
-3 -5 -19 405.967 321.192 3
3 -5 -20 1081.08 481.552 1
-3 5 -20 1585.84 589.842 4
3 5 -20 999.663 408.828 3
3 5 20 967.608 390.814 5
-3 5 -20 1545.99 560.655 3
3 -5 -20 1349.76 379.959 3
-3 -5 -20 1670.16 496.484 3
3 5 21 3178.01 642.855 5
-3 5 -21 8405.06 1284.51 4
-3 5 -21 8270.57 1245.06 3
3 5 -21 6325.62 1024.94 3
-3 -5 -21 6104.69 983.062 3
3 -5 -21 3551.16 777.145 1
-3 -5 -22 1540.78 490.279 3
3 5 -22 1899.91 562.243 3
-3 5 -22 3431.92 893.5 4
-3 5 -22 2538.32 702.721 3
3 -5 -22 430.08 387.549 1
3 5 -23 1386.91 493.428 3
-3 -5 -23 820.495 386.406 3
3 -5 -23 -74.018 381.751 1
-3 -5 -24 246.818 288.84 3
-3 -6 0 -15.7573 96.377 2
3 6 0 5.03482 46.3138 4
-3 6 0 49.1301 81.6571 3
3 6 0 88.8974 69.909 1
-3 -6 1 993.511 297.351 2
3 6 1 751.658 144.739 4
3 6 -1 814.709 135.501 4
3 6 -1 839.083 218.929 1
3 6 1 1143.54 288.035 1
-3 6 -1 699.075 168.676 3
-3 6 1 857.439 147.258 3
-3 -6 -1 774.485 276.004 2
3 6 2 27884.7 1426.15 1
3 6 -2 25792.4 1175.16 1
3 6 2 24446.4 966.062 4
3 6 -2 23955 604.241 4
-3 6 -2 26869.5 1104.39 3
-3 6 2 25804.5 623.353 3
-3 -6 2 25464.5 1477.5 2
-3 -6 -2 25578.5 1580.06 2
3 6 3 53550.8 1539.32 4
3 -6 3 53457.7 1592.33 3
-3 6 -3 57742.9 1758.68 3
-3 -6 -3 53497.6 2343.81 2
3 6 -3 51614.4 1580.75 1
3 6 3 50945.8 2101.82 1
3 6 4 3065.15 549.547 1
3 6 -4 3336.01 389.848 1
3 6 4 2770.2 369.507 4
3 -6 4 3193.74 412.119 3
-3 -6 -4 3067.92 577.233 2
-3 6 -4 3356.43 456.696 3
3 -6 4 3659.88 283.211 2
3 -6 -4 4053.16 582.183 1
3 -6 -5 76401.8 2584.08 1
3 6 -5 71217.4 1593.61 1
3 6 5 74881.3 2611.37 1
3 -6 5 72477.5 2115.8 3
3 6 -5 69606.9 987.766 4
-3 6 -5 74404.7 2250.13 3
3 6 5 74362.7 2481.27 3
-3 -6 -5 72076.9 2847.78 2
3 -6 5 68795.9 1510.82 2
3 -6 -6 3030.34 519.54 1
3 6 -6 2565.92 269.284 1
3 6 6 2562.35 420.909 4
3 6 -6 2699.61 223.08 4
-3 -6 -6 3116.85 626.69 2
-3 6 -6 3086.84 485.076 3
3 6 6 2809.08 478.141 3
3 -6 6 2533.27 341.59 2
3 6 -7 5.4384 25.0481 1
3 6 -7 53.6477 100.381 5
3 6 7 4.61782 51.1902 4
3 6 -7 19.6342 27.4952 4
3 -6 7 29.1617 45.3257 2
-3 -6 -7 -140.906 245.674 2
3 6 7 13.2693 96.5098 3
-3 6 -7 183.825 169.661 3
3 -6 -7 3.18754 135.531 1
3 6 -8 3869.76 348.315 4
3 6 -8 3964.88 471.065 5
3 6 8 3877.54 551.753 4
3 -6 8 4368.93 592.94 3
-3 -6 -8 4054.54 737.035 2
3 -6 8 3526.11 495.038 2
-3 6 -8 3932.23 587.916 3
3 6 8 3083.83 564.968 3
3 -6 -8 3647.5 627.549 1
3 -6 -9 6837.26 866.424 1
3 6 9 7130.23 908.104 1
3 6 -9 6384.38 499.696 4
3 6 -9 6664.23 592.849 5
3 -6 9 6893.85 781.414 3
3 6 9 6176.49 760.421 4
3 -6 9 5894.3 700.774 2
-3 -6 -9 6088.95 910.649 2
-3 6 -9 6973.54 830.786 3
3 6 9 5679.4 747.36 3
3 6 9 6379.15 975.058 2
3 -6 -10 12014.4 1179.1 1
3 6 10 11262.8 1197.33 1
3 6 -10 11530 770.746 5
3 6 -10 11525.9 729.923 4
3 -6 10 12016.2 1076.28 3
3 6 10 10258.6 1015.07 4
3 -6 10 11589.1 1035.64 2
-3 6 -10 12393.2 1128.73 3
3 -6 -10 12124 488.692 3
3 6 10 13110.8 1131.93 3
3 6 10 9841.83 1233.47 2
3 6 11 1273.9 384.731 4
3 6 -11 1426.24 267.506 4
3 -6 11 1257.13 362.377 2
3 -6 11 1482.09 379.022 3
-3 6 -11 2112.22 494.061 3
3 -6 -11 1664.96 218.283 3
3 6 11 1470.94 393.09 3
3 -6 -11 1474.19 421.619 1
3 6 -12 282.789 118.552 4
-3 -6 -12 532.608 314.679 4
3 -6 12 27.9876 113.993 2
-3 6 -12 -0.69107 139.227 3
3 -6 -12 309.445 120.724 3
3 6 12 127.906 58.3884 3
3 -6 -12 156.148 220.426 1
3 -6 -13 846.034 325.991 1
-3 6 -13 481.931 200.621 5
3 6 -13 732.804 239.523 4
-3 6 -13 315.723 170.118 3
3 -6 -13 437.142 147.335 3
3 -6 13 828.01 302.466 2
3 6 -14 9315.5 856.061 4
-3 6 -14 8899.22 733.866 5
-3 6 -14 9410.2 1157.69 4
3 -6 14 8780.96 1099.68 2
-3 6 -14 9795.85 1145.47 3
3 -6 -14 9396.78 700.735 3
3 -6 -14 8839.65 1066.22 1
3 -6 -15 7650.89 986.192 1
3 6 -15 7890.94 801.861 4
-3 6 -15 7169.86 645.478 5
-3 6 -15 9087.42 1179.12 4
3 6 -15 7520.3 970.611 3
3 -6 15 7799.9 1100.36 2
-3 6 -15 7904.32 1067.55 3
3 -6 -15 6728.03 628.655 3
-3 -6 -15 7574.35 989.126 3
3 6 -16 -147.243 112.406 4
-3 6 -16 227.278 204.585 4
3 -6 -16 39.3332 130.7 1
3 6 -16 594.647 357.771 3
-3 6 -16 -155.429 152.356 3
3 -6 -16 122.144 77.7144 3
-3 -6 -16 234.843 301.041 3
3 6 -17 7194.42 841.553 4
-3 6 -17 8421.62 1185.1 4
3 6 -17 7989.62 1110.33 3
-3 6 -17 7929.82 1127.04 3
3 -6 -17 7982.9 770.914 3
-3 -6 -17 7611.07 1043.83 3
3 -6 -17 7627.51 1079.29 1
3 -6 -18 173.069 194.116 1
-3 6 -18 331.468 303.584 4
3 6 -18 533.721 264.191 4
3 6 -18 -59.1528 154.681 3
-3 6 -18 -109.784 205.547 3
3 -6 -18 89.8008 88.1776 3
-3 -6 -18 779.697 419.345 3
3 -6 -19 2060.01 544.388 1
-3 6 -19 2712.6 685.264 4
3 6 -19 1954.74 507.648 4
3 6 19 2121.88 552.993 5
3 6 -19 2160.44 602.079 3
-3 6 -19 2932.85 736.021 3
3 -6 -19 2539.33 476.912 3
-3 -6 -19 2093.73 596.882 3
3 -6 -20 2948.26 703.678 1
-3 6 -20 4058.54 879.2 4
3 6 20 2727.51 590.464 5
3 6 -20 2534.08 564.688 4
3 6 -20 3615.54 822.875 3
-3 6 -20 3135.36 744.799 3
-3 -6 -20 2788.98 611.18 3
3 -6 -21 265.004 256.91 1
-3 6 -21 98.9921 140.437 4
3 6 21 203.496 220.608 5
3 6 -21 523.488 310.661 3
-3 6 -21 -28.2288 315.547 3
-3 -6 -21 164.672 189.295 3
3 6 -22 -162.783 328.792 3
-3 -6 -22 155.913 114.183 3
3 -6 -22 254.656 140.645 1
3 -6 -23 132.811 106.676 1
-3 -6 -23 153.329 200.675 3
3 7 0 -38.2614 105.36 1
3 7 0 10.786 50.5639 4
-3 7 0 85.2118 73.6133 3
3 7 -1 213.599 135.748 1
3 7 1 62.4241 138.746 1
3 7 -1 119.643 45.9735 4
3 7 1 -79.2463 78.2659 4
-3 -7 1 253.067 204.325 2
-3 7 1 41.0623 30.9294 3
-3 7 -1 140.982 97.4677 3
-3 7 1 -1.25273 19.3017 2
-3 -7 -1 -80.0162 128.263 2
3 7 2 5895.38 518.002 4
-3 7 2 6138.53 329.247 3
-3 7 -2 6764.69 578.74 3
-3 -7 2 4724.48 675.442 2
-3 -7 -2 5874.63 772.502 2
3 7 2 5624.47 660.26 1
3 7 -2 5878.18 586.565 1
3 7 3 937.348 234.669 4
3 -7 -3 1195.42 311.209 1
-3 -7 -3 923.112 320.568 2
-3 7 -3 907.159 233.833 3
3 7 3 507.84 227.663 1
3 7 -3 721.354 189.153 1
3 7 4 -49.9763 117.877 1
3 7 -4 144.411 89.2681 1
3 7 4 -48.5803 91.97 2
3 7 4 88.1436 43.203 4
3 -7 -4 105.949 103.247 1
-3 7 -4 184.418 132.171 3
-3 -7 -4 49.1856 93.5226 2
3 -7 -5 26374.2 1566.32 1
3 7 -5 23850.9 978.778 1
3 7 5 24601.9 1549.44 1
3 7 5 24051.6 1232.76 4
-3 -7 -5 25086.9 1730.33 2
-3 7 -5 24996.6 1335.21 3
3 7 5 26753.2 1563.48 3
3 7 5 24381.1 1680.9 2
3 -7 5 23230.4 745.379 2
3 7 6 1758.32 434.017 1
3 7 6 1774.88 422.118 3
3 7 -6 1753.71 210.472 4
3 7 6 1742.55 349.871 4
3 -7 6 1512.71 240.054 2
3 7 6 1620.93 464.335 2
-3 -7 -6 1557.61 426.051 2
-3 7 -6 1585.52 365.165 3
3 -7 -6 1697.8 444.177 1
3 7 -6 1653.9 245.405 1
3 7 7 2612.7 577.799 1
3 7 7 3079.04 510.49 4
3 7 -7 3412.68 311.032 4
-3 7 -7 3865.13 577.36 3
3 -7 -7 3678.59 630.658 1
3 7 -7 3605.82 289.94 1
3 7 7 3517.93 578.051 3
3 -7 7 3628.67 419.782 2
3 7 7 3755.36 714.091 2
-3 -7 -7 3429.19 652.56 2
3 7 8 4221.17 696.219 1
3 7 8 3130.53 565.559 4
3 7 -8 3913.36 366.41 4
3 7 8 3870.62 706.368 2
3 -7 8 4454.04 524.587 2
-3 -7 -8 4100.38 755.758 2
-3 7 -8 4071.11 617.305 3
3 7 8 4440.7 643.939 3
3 -7 -8 4296.57 673.634 1
3 7 9 1949.46 477.235 1
3 7 -9 2021.31 284.131 4
3 7 -9 1894.38 357.649 5
3 7 9 2115.09 452.142 4
3 -7 9 2379.5 426.857 2
3 7 9 1545.21 543.365 2
3 7 9 2761.04 541.721 3
-3 7 -9 2300.51 473.482 3
3 -7 -9 2676.15 542.803 1
-3 -7 -9 2321.23 594.405 2
3 7 10 16655.9 1291.5 4
3 7 -10 16007.7 855.514 4
3 7 -10 16560 978.533 5
-3 -7 -10 17825.9 1688.04 2
3 -7 10 16363.9 1192.49 2
-3 7 -10 16753.5 1363.07 3
3 7 10 15522.7 1293.09 3
3 -7 -10 18127.3 1456.37 1
3 7 11 -316.723 239.623 4
3 7 -11 17.6994 80.4083 4
3 7 -11 -82.0976 38.4747 5
3 -7 11 92.1012 104.39 2
-3 7 -11 83.8273 85.4457 3
3 7 11 188.884 219.633 3
3 -7 -11 -34.6235 82.092 1
3 -7 12 41.8031 130.783 2
3 7 12 150.417 198.601 3
-3 7 -12 151.5 72.7123 3
3 -7 -12 119.817 67.9969 1
3 7 -12 27.2124 76.9661 4
3 7 -13 4565.41 550.295 4
-3 7 -13 4313.35 774.282 3
3 -7 -13 4991.41 819.676 1
3 -7 13 4088.18 698.962 2
-3 7 -14 30510.2 1411.4 5
3 7 -14 32524.6 1585.61 4
3 -7 14 30087.4 2013.78 2
-3 7 -14 33626.3 2171.68 3
3 -7 -14 36130.3 1248.7 3
3 -7 -14 34821.2 2249.76 1
3 -7 15 -102.953 182.604 2
-3 7 -15 32.9215 42.2899 5
-3 7 -15 114.861 234.232 4
3 7 -15 233.479 167.168 4
3 -7 -15 81.4908 137.291 1
3 7 -15 167.663 275.848 3
-3 7 -15 -62.4853 167.825 3
3 -7 -15 28.3501 75.9818 3
-3 7 -16 11928.4 1394.36 4
3 7 -16 10842.1 1287.13 3
3 7 -16 10541.3 983.782 4
-3 7 -16 12779.8 1434.25 3
3 -7 -16 12450 862.553 3
3 -7 -16 11773.3 1377.36 1
-3 7 -17 7023.74 1088.96 4
3 7 -17 5090.71 906.205 3
3 7 -17 5066.03 681.609 4
-3 7 -17 5245.47 938.207 3
3 -7 -17 5708.68 620.555 3
3 -7 -17 6533.22 1035.19 1
3 7 -18 3397.91 590.189 4
3 7 -18 3469.27 773.563 3
-3 7 -18 3703.08 801.652 4
-3 7 -18 4198.7 861.048 3
3 -7 -18 3274 751.512 1
3 7 -19 1378.27 347.894 4
3 7 -19 1958.03 585.016 3
-3 7 -19 2347.56 657.675 4
-3 7 -19 1882.78 588.606 3
3 -7 -19 1988.97 550.547 1
3 7 -20 1359.07 385.797 4
3 7 -20 2339.61 665.859 3
-3 7 -20 2106.95 643.424 4
-3 7 -20 2384.56 670.117 3
3 -7 -20 1315.03 392.651 1
3 7 21 470.427 298.58 5
3 7 -21 271.445 254.294 4
-3 7 -21 1291.99 617.134 4
-3 7 -21 729.984 401.198 3
3 -7 -21 864.448 481.413 1
3 7 -21 996.29 432.977 3
3 7 -22 3269.46 811.705 3
3 -7 -22 2017.94 580.811 1
3 -7 -23 59.2358 286.266 1
3 -7 -24 18.1547 272.453 1
-3 -8 0 38.3789 151.276 2
3 8 0 -141.063 134.876 1
-3 8 0 10.0204 31.7458 3
3 8 0 -18.9619 42.8342 4
3 -8 -1 750.383 286.625 1
3 8 -1 331.898 179.342 1
3 8 1 401.988 180.67 1
3 8 1 251.332 142.279 4
-3 -8 -1 460.349 128.285 2
-3 8 -1 333.997 114.572 3
-3 8 1 397.011 129.538 3
-3 -8 1 168.579 110.557 2
3 8 -2 31.158 96.0694 1
3 8 2 293.457 202.54 1
-3 -8 2 -46.2801 131.14 2
3 8 2 56.2339 33.3968 4
-3 8 -2 63.1654 67.7196 3
3 -8 -2 46.8624 60.3727 1
-3 8 2 159.218 50.2468 3
-3 -8 -2 -11.2465 100.262 2
-3 8 2 188.239 69.7508 2
-3 8 3 7244.97 529.49 2
3 8 3 6084.22 658.488 4
-3 8 -3 8364.85 706.4 3
3 8 3 6965.04 831.383 1
3 8 -3 6687.62 648.526 1
3 -8 -3 8822.22 901.327 1
-3 -8 3 6941.03 848.154 2
3 8 3 7372.71 926.577 2
-3 -8 -3 7954.69 969.143 2
-3 8 4 31876.3 1269.16 2
3 8 4 35261.4 1497.35 4
-3 8 -4 34900.6 1543.03 3
3 -8 -4 36779 1892.6 1
3 8 4 33481.7 1875.84 1
3 8 -4 33043.7 1340.58 1
3 8 4 33153.2 1986.43 2
-3 -8 -4 34703 2064.84 2
-3 -8 -5 4703.02 772.734 2
3 8 5 4770.36 586.669 4
-3 8 -5 5970.01 659.865 3
3 8 5 5978.11 866.815 2
3 -8 -5 6013.9 779.09 1
3 8 -5 5265.58 507.94 1
3 8 5 4283.32 673.369 1
3 8 6 4185.89 711.684 1
3 -8 -6 4052.8 684.928 1
3 8 -6 4177.05 404.859 1
3 8 6 4069.09 579.023 4
-3 -8 -6 3469.76 684.277 2
-3 8 -6 3750.27 582.529 3
3 8 6 4349.5 630.983 3
3 -8 6 4069.44 335.076 2
3 8 6 4354.48 752.519 2
3 8 7 53.1138 59.6047 3
3 8 -7 39.6918 53.7011 4
3 8 7 -38.3301 116.765 4
3 -8 7 29.2434 59.2772 2
3 8 7 -37.95 76.2539 2
-3 -8 -7 -81.5377 209.325 2
-3 8 -7 171.295 133.943 3
3 8 -7 32.3236 36.8605 1
3 -8 -7 113.261 161.991 1
3 8 7 -173.936 146.331 1
3 -8 -8 10894.6 1105.9 1
3 8 8 9882.88 1111.53 1
3 8 8 8345.61 879.925 4
3 8 -8 8891.81 599.002 4
3 -8 8 8746.6 693.253 2
-3 -8 -8 10435.1 1240.37 2
-3 8 -8 9967.45 1015.64 3
3 8 8 9553 1005.02 3
3 8 8 9855.9 1216.34 2
3 -8 -9 10231.6 1161.83 1
3 8 9 10134.8 986.279 4
3 8 -9 10444.3 669.334 4
-3 -8 -9 9097.12 1216.56 2
3 -8 9 10163.9 828.042 2
-3 8 -9 11297.5 1074.33 3
3 8 9 10430.3 1052.98 3
3 8 9 11056 1317.24 2
3 -8 -10 -196.235 229.497 1
3 8 -10 145.017 70.7409 4
3 8 10 284.932 198.442 4
3 8 -10 117.318 113.098 5
3 -8 10 33.6596 55.5026 2
3 8 10 181.153 215.955 3
-3 8 -10 140.23 203.459 3
-3 -8 -10 24.58 105.687 2
3 8 -11 2026.19 361.088 5
3 8 -11 2176.04 343.694 4
3 -8 -11 2481.22 617.204 1
3 8 11 2058.89 499.085 3
-3 8 -11 1977.9 488.658 3
3 -8 11 2074.35 448.239 2
3 -8 12 7918.73 924.121 2
3 8 -12 7293.02 664.061 4
3 8 -12 8646.28 698.067 5
3 -8 -12 9067.22 1093.31 1
-3 8 -12 8198.43 1042.12 3
3 -8 13 8230.86 987.427 2
3 8 -13 8400.04 759.511 4
3 -8 -13 8596.28 1150.65 1
-3 8 -13 8600.55 1080.26 3
3 -8 14 7144 946.171 2
-3 8 -14 9676.61 1161.53 3
3 8 -14 8741.32 829.568 4
3 -8 -14 10107.3 1200.78 1
3 -8 -15 -125.669 248.108 1
3 8 -15 165.722 54.2387 4
-3 8 -15 27.4876 68.5892 5
3 8 -15 -234.655 246.133 3
-3 8 -15 -200.643 182.326 3
3 -8 15 145.867 158.68 2
3 8 -16 1824.48 486.719 3
-3 8 -16 1755.34 572.526 4
3 8 -16 1817.74 397.022 4
-3 8 -16 2067.82 567.845 3
3 -8 -16 1892.53 550.007 1
3 8 -17 3395.42 750.53 3
-3 8 -17 4337.76 873.177 4
3 8 -17 3058.51 540.179 4
-3 8 -17 3736.82 787.307 3
3 -8 -17 3548.96 792.277 1
3 8 -18 3222.79 576.345 4
3 8 -18 4436.92 866.641 3
-3 8 -18 5605.12 1035.94 4
-3 8 -18 5690.16 981.359 3
3 -8 -18 4107.2 851.126 1
3 8 -19 551.899 239.272 4
3 8 -19 879.509 413.576 3
-3 8 -19 644.517 426.084 4
-3 8 -19 1150.88 443.958 3
3 -8 -19 1036.14 395.784 1
3 8 -20 249.571 214.891 4
-3 8 -20 152.003 332.917 4
-3 8 -20 376.373 359.519 3
3 -8 -20 -528.281 447.106 1
3 8 -20 -106.095 107.289 3
3 8 -21 537.315 227.136 3
3 -8 -21 177.024 252.999 1
3 -8 -22 -228.004 402.211 1
3 -8 -23 887.256 393.733 1
-3 9 0 64.5855 86.012 3
3 9 0 32.612 74.3813 1
3 -9 0 -44.9111 157.032 1
-3 -9 0 -22.605 151.513 2
3 9 1 7629.06 606.892 4
-3 9 -1 8912 672.249 3
-3 9 1 8245.58 554.682 3
-3 -9 -1 7764.51 951.279 2
-3 -9 1 8666.6 990.018 2
3 9 -1 7045.97 781.896 1
3 -9 -1 7888.71 921.488 1
3 9 1 7930.06 828.932 1
3 -9 1 7666.75 845.623 1
3 -9 -2 411.702 193.089 1
3 9 2 285.578 135.55 4
-3 9 2 629.469 109.058 2
-3 -9 -2 351.676 219.263 2
-3 9 -2 477.853 179.289 3
-3 -9 2 407.736 225.908 2
-3 9 2 627.799 135.397 3
3 9 -2 867.51 252.285 1
3 9 2 104.952 163.549 1
3 9 3 6083.05 632.935 4
-3 9 -3 6658.89 692.989 3
-3 9 3 7209.15 346.248 3
3 -9 -3 8464.28 933.191 1
3 9 3 6921.64 825.83 1
3 9 -3 6406.7 677.92 1
3 9 3 6629.42 883.8 2
-3 9 3 6598.24 502.617 2
-3 -9 3 6106.13 839.409 2
-3 -9 -3 6685.18 890.627 2
-3 9 4 5060.07 513.519 2
3 9 4 4236.59 545.459 4
-3 9 -4 4107.63 572.601 3
3 -9 -4 4282 663.936 1
3 9 -4 4010.83 520.042 1
3 9 4 4816.15 727.813 1
-3 -9 4 4129.09 671.227 2
3 9 4 3701.9 684.703 2
-3 -9 -4 4233.72 753.271 2
-3 9 5 22205.3 1169.17 2
-3 -9 -5 19844.5 1659.18 2
3 9 5 18611.9 1247.47 4
-3 9 -5 21661.4 1312.32 3
3 9 5 20288.4 1650.63 2
3 -9 -5 23774.4 1614.06 1
3 9 -5 20619.4 1045.24 1
3 9 5 19394.7 1472.46 1
3 9 -6 7016.31 557.576 1
3 -9 -6 9731.61 1042.4 1
3 9 6 7479.53 927.061 1
3 9 6 7646.54 811.516 4
-3 -9 -6 8186.57 1116.38 2
-3 9 6 7836.99 755.365 2
-3 9 -6 7976.1 876.199 3
3 9 6 8683.54 950.48 3
3 9 6 7930.7 1042.58 2
3 9 7 753.167 277.694 4
-3 -9 -7 1278.28 428.762 2
3 -9 7 832.085 150.61 2
-3 9 -7 447.608 166.578 3
3 9 7 519.788 270.395 3
3 9 7 1519.46 476.172 2
3 -9 -7 846.629 330.265 1
3 9 -7 675.933 152.373 1
-3 9 7 636.992 248.997 2
3 -9 -8 8522.29 1067.17 1
3 9 8 7228.17 843.831 4
3 9 -8 7883.47 580.556 4
-3 -9 -8 8359.03 1158.39 2
3 -9 8 7514.49 603.69 2
-3 9 -8 7578.97 919.218 3
3 9 8 7581.23 898.573 3
3 9 8 8058.57 1116.21 2
-3 -9 -9 438.952 262.301 2
3 9 9 467.228 249.28 4
3 9 -9 526.532 156.55 4
3 -9 9 653.378 200.209 2
-3 9 -9 319.111 234.123 3
3 9 9 140.854 136.717 3
3 -9 -9 381.703 257.932 1
3 9 -10 4355.79 471.209 4
-3 9 -10 5289.72 823.515 3
3 -9 -10 4431 819.756 1
-3 -9 -10 4943.49 915.689 2
-3 9 10 2962.3 603.711 2
3 9 10 4564.1 730.35 3
3 -9 10 4812.36 590.377 2
3 9 -11 2892.23 398.194 4
3 9 -11 2888.58 441.916 5
-3 9 -11 4060.64 698.071 3
3 -9 11 2880.27 509.763 2
3 -9 -11 3686.07 748.768 1
-3 9 11 2299.53 489.767 2
3 -9 12 8767.66 920.909 2
-3 9 -12 10691.1 1215.05 3
3 9 -12 10163.3 796.608 4
3 9 -12 11204.7 855.573 5
3 -9 -12 11577.8 1282.12 1
3 -9 -13 303.622 196.856 1
3 9 -13 634.989 199.191 5
-3 9 -13 907.483 366.099 3
3 -9 13 411.634 109.804 2
3 9 -13 833.914 239.491 4
3 -9 14 201.554 222.948 2
3 9 -14 121.709 79.4856 4
-3 9 -14 -155.399 261.179 3
3 -9 -14 303.675 306.033 1
3 -9 15 153.029 197.245 2
3 9 -15 329.274 146.057 4
-3 9 -15 -342.137 350.345 3
3 -9 -15 125.698 268.97 1
3 9 -15 518.019 316.651 3
3 9 -16 1306.11 365.99 4
-3 9 -16 1088.18 493.446 4
-3 9 -16 1932.76 566.689 3
3 -9 -16 1174.2 400.015 1
3 9 -16 1398.58 518.627 3
-3 9 -17 668.849 359.853 4
3 9 -17 535.671 166.859 4
-3 9 -17 155.931 182.199 3
3 -9 -17 -30.4564 169.177 1
3 9 -17 895.452 435.81 3
-3 9 -18 -67.154 227.463 4
3 9 -18 81.3747 100.433 4
-3 9 -18 40.0102 78.8845 3
3 -9 -18 11.3866 132.623 1
3 9 -18 367.321 304.902 3
-3 9 -19 9.35942 173.874 4
-3 9 -19 -224.981 292.177 3
3 -9 -19 34.8213 148.142 1
3 9 -19 -64.5822 167.441 3
-3 9 -20 735.592 426.315 4
-3 9 -20 565.602 361.635 3
3 -9 -20 211.15 224.506 1
3 9 -20 132.47 280.813 3
-3 9 -21 -95.4243 227.976 4
3 -9 -21 -10.5135 237.431 1
3 -9 -22 1031.43 386.745 1
-3 10 0 39.6926 106.497 3
3 10 0 107.587 178.796 1
3 -10 0 -67.7966 92.7211 1
-3 -10 0 -122.171 220.005 2
3 10 1 9079.75 717.567 4
-3 10 1 10325.7 665.55 3
-3 10 -1 9994.46 761.252 3
3 -10 1 9970.04 1006.5 1
3 -10 -1 9404.01 1001.96 1
3 10 -1 8624.27 891.222 1
3 10 1 9499.92 1001.44 1
-3 -10 -1 9106.63 1071.68 2
-3 -10 1 8408.27 1039.04 2
3 10 2 2268.09 525.189 1
3 10 -2 2282.29 436.375 1
3 10 2 2463.82 406.295 4
-3 10 2 3005.95 307.601 3
-3 10 -2 3494.4 487.513 3
-3 -10 -2 3092.31 640.261 2
3 -10 -2 3647.44 631.311 1
3 -10 2 3683.57 624.213 1
-3 -10 2 3266.47 647.334 2
3 10 3 5868.91 642.97 4
-3 10 3 6385.46 387.543 3
-3 10 -3 6706.48 719.721 3
3 -10 -3 7308.96 896.474 1
3 10 3 5789.03 813.996 1
3 10 -3 5864.61 653.586 1
3 -10 3 6394.79 789.799 1
-3 -10 -3 6129.83 914.367 2
-3 10 3 7341.08 533.408 2
-3 -10 3 5801.51 871.628 2
3 10 4 5400.94 652.828 4
-3 10 -4 5515.83 666.274 3
-3 -10 -4 4589.38 785.852 2
3 10 4 4955.07 759.274 1
3 10 -4 4495.73 584.94 1
3 -10 -4 6002.67 835.085 1
-3 10 4 5192.57 530.705 2
3 10 4 4325.8 773.338 2
-3 -10 4 4162.3 731.215 2
3 10 5 10502.6 952.499 4
-3 10 5 14082 940.391 2
-3 -10 -5 12361.9 1362.61 2
-3 10 -5 10816.2 1011.13 3
3 10 5 12523.2 1299.87 2
3 10 5 12095.2 1211.93 1
3 10 -5 10855.7 811.234 1
3 -10 -5 13971.8 1281.73 1
3 10 6 199.406 161.913 4
-3 10 6 533.502 233.291 2
-3 -10 -6 376.536 212.213 2
-3 10 -6 460.22 176.967 3
3 10 6 296.104 262.488 2
3 10 6 557.129 301.29 3
3 -10 -6 393.554 249.969 1
3 10 -6 401.608 134.283 1
3 10 7 2062.47 467.587 4
-3 10 7 2045.72 422.569 2
-3 -10 -7 1546.36 510.351 2
-3 10 -7 1426.97 387.835 3
3 -10 7 1352.71 168.444 2
3 10 7 1625.32 425.707 3
3 -10 -7 2545.98 573.249 1
3 10 8 2263.73 485.801 3
3 -10 8 2648.99 312.698 2
3 10 8 2812.03 554.479 4
-3 10 -8 2082.25 500.948 3
-3 -10 -8 3087.53 747.125 2
3 -10 -8 3379.7 649.217 1
3 -10 -9 4308.43 808.986 1
3 10 9 3905.72 679.591 4
3 10 -9 4360.79 479.812 4
-3 10 9 4380.8 705.995 2
3 -10 9 3707.98 450.885 2
-3 10 -9 3992.8 677.023 3
3 10 9 4596.34 711.378 3
-3 -10 -9 4279.06 857.711 2
3 10 -10 2112.62 348.495 4
3 -10 10 1914.85 383.794 2
-3 10 -10 2814.1 605.454 3
3 -10 -10 2026.9 549.753 1
-3 10 10 1738.71 442.473 2
-3 -10 -10 1948.47 679.231 2
-3 10 -11 6991.13 970.493 3
3 -10 11 5222.47 660.616 2
-3 10 11 5141.31 832.067 2
3 10 -11 5892.61 598.12 4
3 10 -12 179.868 137.485 4
-3 10 -12 -152.263 159.065 3
3 -10 12 5.56702 138.179 2
3 -10 -12 74.6829 266.736 1
-3 10 12 -98.6467 197.616 2
3 -10 13 3947.25 636.549 2
-3 10 -13 5880.49 954.476 3
3 10 -13 5161.78 602.196 4
3 10 -13 5464.8 609.906 5
3 -10 -13 5513.4 962.506 1
3 10 -14 665.543 210.088 5
3 10 -14 254.689 109.454 4
-3 10 -14 633.397 331.598 3
3 -10 -14 685.952 361.688 1
3 10 -15 230.06 64.6136 4
-3 10 -15 256.52 161.862 3
3 -10 -15 289.589 257.068 1
3 10 -15 239.379 164.507 3
3 10 -16 879.844 309.43 4
-3 10 -16 1294.05 473.696 3
3 -10 -16 1143.95 404.456 1
3 10 -16 1649.01 510.924 3
3 10 -17 1062.44 306.182 4
-3 10 -17 2555.06 696.573 4
-3 10 -17 2918.26 731.166 3
3 -10 -17 2740.34 712.141 1
3 10 -17 2621 728.746 3
-3 10 -18 679.541 405.047 4
-3 10 -18 1036.85 471.327 3
3 -10 -18 354.008 188.634 1
3 10 -18 521.942 362.407 3
-3 10 -19 1286.41 479.197 4
-3 10 -19 1197.11 545.813 3
3 -10 -19 577.351 362.465 1
3 10 -19 353.747 192.709 3
-3 10 -20 -186.195 296.195 4
3 -10 -20 -14.7446 209.382 1
3 -10 -21 535.789 342.46 1
-3 11 0 28.6161 164.036 3
3 11 0 32.424 96.5122 1
3 -11 0 245.121 215.565 1
-3 -11 0 -348.897 291.591 2
-3 11 -1 50510.9 1800.03 3
-3 11 1 46508.2 1521.26 3
3 -11 1 46480.9 2345.62 1
3 -11 -1 54249.8 2507.23 1
3 11 -1 46086.4 2079.95 1
3 11 1 46264.9 2208.56 1
-3 -11 -1 47494.2 2520.58 2
-3 -11 1 47848 2534.9 2
3 11 2 137.992 87.747 4
-3 -11 -2 242.18 296.368 2
-3 11 2 -12.3728 72.5013 3
-3 11 -2 143.435 177.713 3
3 11 2 399.971 287.976 1
3 -11 2 130.672 206.733 1
3 11 -2 -41.2284 54.127 1
3 -11 -2 76.0442 172.102 1
-3 -11 2 156.322 151.058 2
3 11 3 14659.9 1086.79 4
-3 11 3 14779.6 650.889 3
-3 11 -3 15730.4 1140.52 3
-3 -11 3 16872.3 1464.54 2
-3 -11 -3 16354.5 1563.79 2
3 -11 3 15259.4 1273.24 1
3 -11 -3 18106.1 1504.09 1
3 11 -3 15226.3 1143.61 1
3 11 3 15333.6 1357.25 1
3 -11 4 585.526 279.05 1
3 -11 -4 579.306 318.76 1
3 11 -4 424.589 197.157 1
3 11 4 295.427 183.317 4
-3 11 4 618.525 180.194 2
-3 -11 -4 274.83 162.22 2
-3 11 -4 305.831 143.238 3
-3 11 4 415.82 82.4158 3
3 11 4 643.268 246.978 2
-3 -11 4 647.39 223.812 2
3 11 5 2758.6 502.083 4
-3 11 -5 2907.31 547.99 3
-3 -11 5 3275.8 626.147 2
-3 11 5 3534.37 476.25 2
3 11 5 2895.1 639.193 2
3 11 -5 2948.56 467.988 1
3 -11 5 2995.26 570.579 1
3 -11 -5 2915.05 617.565 1
-3 -11 -5 3839.55 783.072 2
3 11 -6 26431.5 1262.95 1
3 -11 -6 32120.6 2086.64 1
3 -11 6 29929 1737.01 1
-3 -11 -6 28622.1 2167.49 2
3 11 6 28660 1678.62 4
-3 11 -6 29505.9 1729.31 3
3 11 6 31388.4 1935 3
-3 11 6 31588.2 1518.72 2
3 11 7 9947.57 1065.75 4
-3 -11 -7 8920.5 1215.44 2
-3 11 7 10006 914.132 2
-3 11 -7 10407.8 1092.34 3
3 11 7 11587.5 1168.63 3
3 -11 -7 10095.5 1190.33 1
3 11 8 -287.693 184.451 4
-3 11 -8 240.298 207.249 3
3 -11 8 129.691 53.4306 2
3 -11 -8 197.64 82.8684 1
-3 -11 -8 507.048 387.778 2
-3 -11 -9 29999 2376.62 2
-3 11 9 27978.7 1768.41 2
-3 11 -9 33070 2011.91 3
3 -11 9 25230 1042.93 2
3 -11 -9 34342 2289.25 1
-3 11 -10 782.368 333.211 3
-3 11 10 478.212 254.641 2
3 -11 10 618.734 191.566 2
3 11 -10 508.078 188.419 4
3 -11 -10 628.022 155.538 1
-3 11 -11 1437.72 433.962 3
-3 11 11 566.721 204.483 2
3 -11 11 436.565 168.103 2
3 11 -11 611.997 175.476 4
3 -11 -11 1001.03 459.008 1
-3 11 -12 1262.65 427.043 3
-3 11 12 779.266 319.145 2
3 11 -12 901.097 247.362 4
3 -11 -12 1157.8 472.989 1
3 11 -13 -4.77633 117.354 4
3 -11 -13 43.1499 148.898 1
-3 11 -13 -33.1666 98.8839 3
3 11 -14 979.913 236.15 4
-3 11 -14 2332.95 615.964 3
3 -11 -14 1674.83 574.398 1
3 11 -15 749.72 251.492 4
-3 11 -15 1714.04 545.367 3
3 -11 -15 1286.16 501.43 1
3 11 -15 1284.12 451.322 3
-3 11 -16 -281.444 387.365 3
3 -11 -16 165.305 102.048 1
3 11 -16 276.205 339 3
-3 11 -17 103.48 185.018 3
3 -11 -17 -65.2792 190.702 1
3 11 -17 189.797 219.949 3
-3 11 -18 2453.15 771.315 4
-3 11 -18 2902.05 797.453 3
3 -11 -18 3360.98 867.712 1
3 11 -18 2115.58 663.085 3
-3 11 -19 149.967 144.713 4
3 -11 -19 -81.0191 218.387 1
3 12 0 163.453 89.0307 1
3 -12 0 -114.543 114.685 1
-3 12 0 -115.144 74.3428 3
-3 -12 0 -188.177 341.542 2
3 -12 1 15062.8 1324.38 1
3 -12 -1 16384.9 1463.75 1
3 12 -1 12315.2 1152.29 1
3 12 1 14574.8 1277.36 1
-3 -12 1 14752.3 1451.25 2
-3 -12 -1 14190.4 1430.26 2
-3 12 -1 13171.6 961.707 3
-3 12 1 13546.9 843.523 3
3 12 2 14734.6 1049.12 4
-3 12 -2 15336.5 1103.82 3
-3 12 2 13835.9 788.605 3
3 -12 2 15819.1 1385.68 1
3 12 -2 12231.4 1130.36 1
3 -12 -2 16579 1473.39 1
-3 -12 -2 15760.6 1532.8 2
-3 -12 2 17373.2 1554.71 2
3 12 3 206.101 208.467 4
-3 12 3 570.734 137.792 3
-3 12 -3 339.684 215.85 3
-3 -12 -3 466.973 261.896 2
3 -12 3 685.327 275.218 1
3 12 -3 582.573 182.316 1
3 -12 -3 887.948 405.481 1
-3 -12 3 620.192 209.044 2
3 12 4 910.734 262.895 4
-3 12 4 647.211 122.546 3
-3 12 -4 923.391 274.718 3
-3 -12 -4 807.848 373.828 2
3 12 -4 616.397 226.734 1
3 -12 -4 1164.91 402.745 1
3 -12 4 1124.6 328.047 1
-3 12 4 1381.77 263.456 2
-3 -12 4 693.635 281.387 2
3 12 5 4076.29 650.033 4
-3 -12 -5 4721.55 863.95 2
-3 12 -5 4708.45 708.593 3
3 12 -5 4093.25 551.111 1
3 -12 5 4620.5 709.754 1
3 -12 -5 6460.93 950.838 1
-3 -12 5 3466.22 822.873 2
-3 12 5 6308.36 621.877 2
-3 -12 6 741.161 305.337 2
3 12 6 462.679 155.566 4
-3 12 -6 960.029 306.101 3
-3 12 6 587.426 203.912 2
-3 -12 -6 474.628 307.682 2
3 -12 6 657.982 323.763 1
3 -12 -6 638.171 275.369 1
-3 -12 7 728.724 373.553 2
-3 12 -7 205.919 230.495 3
-3 12 7 557.108 203.768 2
-3 -12 -7 791.182 333.358 2
3 -12 -7 407.805 215.612 1
3 -12 7 960.957 322.305 1
-3 12 -8 -211.423 187.69 3
3 -12 8 18.8186 199.768 1
-3 -12 -8 154.178 220.469 2
3 -12 -8 48.7228 174.766 1
3 -12 9 2469.6 262.569 2
-3 12 9 2911.83 547.383 2
-3 12 -9 2684.45 588.162 3
3 -12 -9 3527.88 747.408 1
3 -12 9 3076.47 577.258 1
-3 -12 -9 2958.18 748.471 2
3 12 -10 1079.98 267.22 4
-3 12 10 1161.93 347.695 2
-3 12 -10 1862.1 515.689 3
3 -12 -10 1634.71 505.037 1
3 -12 10 1387.95 390.161 1
3 12 -11 -3.82492 81.6522 4
-3 12 -11 4.3003 108.849 3
3 -12 -11 232.661 203.328 1
3 -12 11 75.5879 146.54 1
3 -12 -12 3125.17 733.878 1
-3 12 -12 2781.06 703.248 3
3 12 -12 1739.01 374.751 4
-3 12 -13 3442.15 748.862 3
3 12 -13 1961.98 384.756 4
3 12 -13 3175.63 563.026 5
3 -12 -14 977.742 490.344 1
-3 12 -14 672.577 357.636 3
-3 12 -15 114.359 78.2733 3
3 -12 -15 -387.436 416.266 1
3 12 -15 -150.801 352.865 3
-3 12 -16 649.68 383.088 3
3 -12 -16 1941.26 645.331 1
3 12 -16 704.858 441.253 3
-3 12 -17 228.718 181.121 3
3 -12 -17 -359.353 314.059 1
3 12 -17 126.739 179.813 3
-3 12 -18 195.597 341.091 4
-3 12 -18 289.164 291.257 3
3 -12 -18 795.746 502.789 1
-3 13 0 25.3501 109.92 3
-3 -13 0 -145.307 254.585 2
3 13 0 67.4293 106.112 1
3 -13 0 -155.553 126.121 1
-3 13 -1 876.949 252.904 3
-3 13 1 822.091 203.646 3
3 -13 1 1107.15 404.527 1
3 -13 -1 1239.91 403.234 1
3 13 -1 1295.57 327.106 1
-3 -13 -1 955.444 416.539 2
-3 -13 1 1252.29 428.406 2
-3 13 -2 559.73 209.367 3
-3 13 2 458.226 147.965 3
3 13 2 81.032 119.656 4
3 13 -2 252.158 218.516 1
3 -13 -2 511.498 249.09 1
3 -13 2 800.71 319.464 1
-3 -13 2 545.056 252.643 2
-3 -13 -2 764.98 295.426 2
-3 13 -3 71.3977 77.697 3
-3 13 3 115.723 79.4018 3
3 13 3 151.531 143.631 4
3 -13 -3 82.228 207.986 1
3 -13 3 338.401 210.672 1
3 13 -3 227.782 142.384 1
-3 -13 -3 484.768 227.437 2
-3 -13 3 620.627 351.262 2
3 -13 -4 746.048 372.944 1
-3 -13 -4 615.162 364.846 2
3 13 4 754.056 345.618 4
-3 13 -4 560.734 253.097 3
-3 13 4 350.825 109.631 3
3 -13 4 756.021 251.313 1
3 13 -4 366.983 101.819 1
-3 -13 4 435.736 262.738 2
3 -13 -5 3028.31 673.057 1
-3 -13 -5 3242.75 744.499 2
3 13 5 2408.49 499.579 4
-3 13 -5 2580.27 536.341 3
-3 -13 5 2380.31 606.632 2
-3 13 5 3482.69 459.245 2
3 -13 5 2722.22 554.84 1
3 13 -5 1456.84 356.556 1
-3 -13 6 2103.06 516.847 2
-3 13 6 4212.33 558.802 2
-3 13 -6 2786.65 576.402 3
-3 -13 -6 3301 782.821 2
3 -13 -6 3094.58 696.747 1
3 -13 6 2970.65 591.088 1
-3 -13 7 1195.82 488.032 2
-3 13 -7 1230.62 441.488 3
-3 -13 -7 2232.86 656.125 2
3 -13 -7 2423.05 582.352 1
3 -13 7 1653.67 417.531 1
-3 13 -8 8220.01 1028.37 3
-3 -13 -8 9301.76 1325.27 2
-3 -13 8 7219.76 1133.32 2
3 -13 8 6178.66 825.931 1
3 -13 -8 9285.3 1231.59 1
3 -13 9 7133.42 901.974 1
3 -13 -9 8031.26 1196.72 1
-3 -13 -9 8372.26 1316.22 2
-3 13 -9 7896.17 1035.24 3
-3 13 -10 171.98 154.619 3
3 -13 10 25.6844 123.519 1
3 -13 -10 -77.1022 81.8257 1
3 -13 11 6428.28 831.404 1
3 -13 -11 7687.95 1182.92 1
-3 13 -11 7417.87 1043.07 3
3 -13 -12 -76.897 142.927 1
3 -13 12 96.0349 213.527 1
-3 13 -12 -43.1351 137.398 3
3 -13 -13 326.564 302.021 1
3 -13 13 169.389 135.331 1
-3 13 -13 842.82 345.511 3
3 -13 -14 4435.32 971.138 1
-3 13 -14 4690.57 895.607 3
3 13 -15 1675.68 629.683 3
3 -13 -15 1581.36 561.608 1
-3 13 -15 1110.14 421 3
3 13 -16 558.244 315.746 3
-3 13 -16 847.845 372.802 3
3 -13 -16 523.357 194.654 1
-3 13 -17 2345.67 718.606 3
-3 14 0 -19.827 151.292 3
-3 -14 0 -159.5 236.551 2
3 -14 0 -149.342 205.397 1
-3 14 -1 107.939 101.241 3
-3 14 1 147.193 150.412 3
3 -14 -1 487.101 242.802 1
3 -14 1 245.269 226.933 1
-3 -14 -1 77.5093 295.748 2
-3 -14 1 581.084 331.007 2
-3 -14 2 227.054 180.174 2
-3 -14 -2 82.9387 227.49 2
3 -14 -2 439.395 224.9 1
-3 14 -2 296.95 195.185 3
-3 14 2 204.381 114.398 3
3 -14 2 2.45436 145.926 1
3 14 -2 226.745 189.17 1
3 14 2 64.9762 77.2157 4
-3 -14 3 1425.48 493.649 2
-3 -14 -3 1748.87 522.452 2
3 -14 -3 1581.95 545.995 1
-3 14 -3 1183.34 329.523 3
-3 14 3 391.238 136.499 3
3 -14 3 1654.51 454.006 1
3 14 -3 686.051 219.747 1
3 14 3 1013.81 282.322 4
-3 -14 4 -102.022 198.511 2
-3 -14 -4 171.658 227.443 2
3 -14 -4 -99.8906 156.626 1
-3 14 4 35.6167 40.3771 3
-3 14 -4 11.8424 149.263 3
3 -14 4 159.498 210.875 1
3 14 -4 -89.5006 237.155 1
3 14 4 -43.0006 179.387 4
-3 -14 -5 -8.63659 228.536 2
3 -14 -5 593.023 179.366 1
-3 14 -5 18.1137 267.431 3
-3 -14 5 440.128 296.882 2
3 -14 5 444.649 261.925 1
-3 -14 -6 -322.967 287.8 2
-3 14 -6 117.558 173.48 3
3 -14 -6 -45.0646 138.614 1
-3 -14 6 225.261 132.559 2
3 -14 6 -88.9077 170.987 1
-3 14 -7 1157.96 426.807 3
3 -14 -7 1974.2 547.825 1
-3 -14 7 1144.41 472.179 2
3 -14 7 1485.72 432.682 1
-3 -14 -7 1163.14 483.453 2
-3 14 -8 721.422 331.05 3
3 -14 -8 246.476 249.658 1
-3 -14 8 752.36 336.685 2
3 -14 8 665.321 249.242 1
-3 -14 -8 1255.2 586.718 2
-3 14 -9 574.018 259.601 3
3 -14 -9 106.292 243.749 1
-3 -14 9 -0.96189 163.634 2
3 -14 9 410.939 226.264 1
3 -14 -10 -31.6711 294.789 1
3 -14 10 312.761 217.615 1
-3 14 -10 240.805 272.672 3
3 -14 -11 162.369 232.332 1
3 -14 11 199.774 174.149 1
3 -14 -12 61.5351 301.431 1
-3 14 -12 327.658 158.176 3
3 -14 -13 151.565 301.842 1
-3 14 -13 -167.441 184.852 3
3 -14 -14 114.97 280.97 1
-3 14 -14 -42.7222 200.524 3
-3 14 -15 1223.62 531.236 3
-3 14 -16 5023 1011.53 3
-3 15 0 -99.3578 121.634 3
3 -15 0 184.92 230.458 1
-3 -15 0 -93.1235 89.3691 2
-3 15 -1 257.514 172.227 3
-3 15 1 205.614 115.67 3
3 -15 -1 1170.28 512.045 1
3 -15 1 1540.22 476.784 1
-3 -15 -1 740.508 365.92 2
-3 -15 1 525.518 280.404 2
-3 15 -2 624.305 219.652 3
-3 15 2 32.6306 95.9577 3
3 -15 -2 1271.7 455.028 1
3 -15 2 875.149 318.201 1
-3 -15 2 768.028 397.409 2
-3 -15 -2 1163.53 389.723 2
-3 15 -3 1106.39 368.695 3
3 -15 -3 2441.02 624.857 1
3 -15 3 1712.75 518.976 1
-3 -15 -3 1800.88 558.576 2
-3 -15 3 1600.9 509.422 2
-3 -15 -4 9899.22 1355.36 2
-3 15 -4 6830.16 895.506 3
-3 -15 4 9091.13 1303.49 2
3 -15 4 10592.9 1233.51 1
3 -15 -4 13217.7 1507.23 1
-3 15 -5 150.322 190.243 3
3 -15 -5 154.035 157.526 1
3 -15 5 184.263 209.612 1
-3 -15 -5 -309.855 358.01 2
-3 -15 5 -55.7731 191.659 2
-3 -15 -6 2061.53 644.973 2
-3 15 -6 1830.33 498.109 3
3 -15 -6 2640.48 708.77 1
-3 -15 6 1492.53 488.904 2
3 -15 6 2160.6 554.839 1
-3 15 -7 -20.4857 128.858 3
3 -15 -7 -157.03 103.001 1
-3 -15 7 -110.971 99.4352 2
3 -15 7 148.937 227.338 1
-3 -15 -7 178.213 161.944 2
-3 15 -8 107.749 166.561 3
3 -15 -8 532.038 206.605 1
-3 -15 8 -78.3787 374.105 2
3 -15 8 260.091 296.153 1
-3 -15 -8 216.869 288.53 2
-3 15 -9 1106.08 387.808 3
3 -15 -9 1761.36 564.832 1
-3 -15 9 995.372 450.216 2
3 -15 9 1216.11 442.206 1
-3 15 -10 3404.07 722.918 3
3 -15 -10 2662.89 770.843 1
-3 -15 10 2317.08 593.886 2
3 -15 10 2038.42 495.968 1
3 -15 -11 1546.39 540.971 1
-3 -15 11 1423.29 523.215 2
-3 15 -11 1172.96 433.848 3
3 -15 -12 251.848 298.22 1
-3 15 -12 226.764 224.71 3
-3 15 -13 1071.31 538.485 3
-3 15 -14 1898.64 676.795 3
-3 15 -15 228.626 284.99 3
-3 16 0 -33.9811 98.2379 3
3 -16 0 11.9646 86.0459 1
-3 -16 0 54.0625 81.5199 2
-3 16 -1 121.622 204.345 3
3 -16 1 799.312 292.689 1
-3 -16 -1 217.335 115.519 2
-3 -16 1 626.979 327.28 2
-3 16 -2 1160.04 336.507 3
3 -16 -2 4777.59 906.228 1
3 -16 2 3085.43 718.49 1
-3 -16 -2 3430.09 803.419 2
-3 -16 2 2206.49 654.539 2
-3 16 -3 319.19 234.806 3
3 -16 -3 1221.72 485.754 1
3 -16 3 664.456 359.91 1
-3 -16 3 990.925 357.488 2
-3 -16 -3 232.072 242.194 2
-3 16 -4 75.7853 200.457 3
3 -16 -4 94.5112 139.908 1
3 -16 4 -230.905 197.847 1
-3 -16 4 23.7441 252.364 2
-3 -16 -4 78.7281 117.909 2
-3 16 -5 -328.732 272.978 3
3 -16 -5 -74.2761 134.58 1
3 -16 5 20.4374 118.655 1
-3 -16 5 -114.022 260.541 2
-3 -16 -5 84.4639 254.272 2
-3 16 -6 63.4947 228.954 3
3 -16 -6 377.342 313.973 1
-3 -16 -6 341.173 276.189 2
3 -16 6 -116.429 192.058 1
-3 -16 6 157.584 341.089 2
3 -16 -7 919.84 420.718 1
3 -16 7 332.62 286.621 1
-3 -16 -7 569.739 427.749 2
-3 -16 7 637.344 303.881 2
-3 16 -7 53.7063 136.53 3
3 -16 -8 261.327 314.706 1
3 -16 8 303.076 237.016 1
-3 -16 8 302.154 396.092 2
-3 16 -8 435.82 287.084 3
3 -16 -9 894.351 468.102 1
3 -16 9 414.261 227.513 1
-3 -16 9 745.7 417.964 2
-3 16 -9 681.168 295.797 3
-3 16 -10 1242.85 439.227 3
-3 -16 10 523.049 274.401 2
3 -16 -10 929.099 425.15 1
-3 16 -11 310.479 280.737 3
-3 -16 11 159.972 149.516 2
-3 16 -12 92.3308 182.848 3
-3 -16 12 66.0706 89.2517 2
-3 16 -13 315.73 119.55 3
-3 -16 13 350.942 386.957 2
-3 16 -14 201.164 160.773 3
3 -17 0 -504.704 254.819 1
-3 -17 0 -83.1199 192.647 2
3 -17 1 191.132 215.748 1
3 -17 -1 -112.017 347.802 1
-3 -17 1 -45.456 172.512 2
-3 -17 -1 122.237 440.662 2
3 -17 -2 1056.36 378.48 1
3 -17 2 895.949 452.707 1
-3 -17 -2 502.272 262.654 2
-3 -17 2 307.399 245.155 2
-3 17 -3 -10.448 71.7438 3
3 -17 -3 162.099 269.508 1
3 -17 3 -102.465 110.891 1
-3 -17 -3 151.517 114.666 2
-3 -17 3 -32.4253 123.385 2
-3 17 -4 313.284 249.462 3
3 -17 -4 729.258 324.968 1
3 -17 4 1130.8 444.397 1
-3 -17 -4 381.195 79.3659 2
-3 -17 4 702.737 344.904 2
-3 17 -5 258.682 299.438 3
3 -17 -5 1434.65 531.439 1
3 -17 5 1136.07 399.226 1
-3 -17 -5 121.935 180.495 2
-3 -17 5 861.528 385.984 2
-3 17 -6 420.189 265.53 3
3 -17 -6 946.643 473.561 1
3 -17 6 1087.41 396.971 1
-3 -17 -6 648.751 260.267 2
-3 -17 6 535.444 412.712 2
-3 17 -7 112.987 62.246 3
3 -17 -7 227.484 99.7737 1
3 -17 7 92.1535 156.067 1
-3 -17 -7 73.4874 170.28 2
-3 -17 7 67.0633 155.128 2
-3 17 -8 34.1561 244.438 3
-3 -17 8 66.2599 152.388 2
3 -17 -8 583.125 466.379 1
-3 17 -9 124.418 94.3229 3
-3 -17 9 225.69 155.936 2
-3 17 -10 103.101 193.629 3
-3 17 -11 2175.1 612.39 3
-3 17 -12 2726.79 742.808 3
-3 17 -13 65.165 143.993 3
-3 -18 0 -39.5482 112.564 2
3 -18 0 81.7628 117.184 1
-3 -18 -1 158.929 302.768 2
-3 -18 1 -138.501 305.855 2
3 -18 1 1399.26 509.113 1
3 -18 -1 1115.02 404.336 1
-3 -18 2 61.3996 134.343 2
3 -18 2 407.301 222.483 1
3 -18 -2 462.389 374.233 1
-3 -18 -3 420.75 303.544 2
3 -18 3 1235.65 472.691 1
3 -18 -3 1345.04 524.194 1
-3 -18 -4 563.52 315.454 2
3 -18 4 1348.08 527.148 1
-3 -18 -5 -322.678 273.675 2
3 -18 5 -231.66 192.643 1
3 -18 -5 -107.265 330.861 1
-3 -18 -6 -546.262 356.031 2
3 -18 6 -36.1726 81.2851 1
-3 18 -8 15.9369 136.548 3
-3 18 -9 -136.948 168.174 3
-3 18 -10 122.301 163.124 3
-3 18 -11 -1244.67 494.798 3
3 -19 0 51.748 201.906 1
3 -19 1 312.053 329.773 1
3 -19 -1 546.554 345.148 1
3 -19 2 67.1644 186.403 1
3 -19 3 331.357 229.395 1
3 -19 4 111.266 154.723 1
-4 0 0 -28.901 109.307 5
-4 0 0 164.349 140.639 2
-4 0 -1 17.7341 82.6291 5
-4 0 -1 -188.377 215.703 2
4 0 1 30.9712 62.5315 3
-4 0 -2 36327.7 1554.31 5
-4 0 -2 36086.5 1641.4 2
-4 0 -3 39.2758 90.9549 5
4 0 3 -124.054 58.7903 2
-4 0 -3 7.59846 92.5895 2
-4 0 -4 6046.46 635.034 5
-4 0 -4 5012.17 589.15 3
4 0 4 5412.18 669.358 2
-4 0 -4 5200.82 631.94 2
-4 0 -5 -113.168 153.787 5
-4 0 -5 -14.3459 175.207 3
4 0 5 -23.7818 95.4384 2
-4 0 -5 -73.6842 91.5627 2
-4 0 -6 7968.51 759.914 5
-4 0 -6 8552.96 801.839 3
4 0 6 8076.84 875.044 2
-4 0 -6 7713.12 857.476 2
-4 0 -7 -18.5055 54.441 3
-4 0 -7 102.67 120.365 2
4 0 7 201.701 164.537 2
-4 0 8 55156.1 1715.38 4
-4 0 -8 53780.8 2401.36 2
-4 0 -8 55385.2 2207.25 3
4 0 8 54190.7 2436.11 2
4 0 9 -291.706 190.568 2
4 0 -9 55.8985 54.1763 1
-4 0 -9 -151.248 198.675 3
-4 0 9 59.4719 125.119 4
-4 0 -9 -25.7643 136.066 4
-4 0 -10 4304.15 660.007 4
-4 0 10 4885.27 577.605 4
4 0 10 3659.59 701.181 2
-4 0 -10 3781.54 614.562 3
4 0 -10 3756.98 482.225 1
4 0 11 -24.0428 117.611 2
4 0 11 78.6739 76.4938 3
-4 0 -11 -117.449 107.007 3
4 0 -11 -121.946 92.754 1
-4 0 11 -38.0075 101.098 4
-4 0 -11 -92.7245 173.397 4
4 0 -12 7377.64 725.755 1
-4 0 12 5861.17 711.119 4
4 0 -12 8095.16 758.026 3
-4 0 -12 7184.34 905.748 4
-4 0 -12 7262.29 910.211 3
4 0 12 7941.65 1076.73 2
-4 0 -13 -155.961 171.431 4
-4 0 13 -39.3125 139.035 4
4 0 13 173.543 322.418 2
4 0 -13 -80.7232 58.1622 3
-4 0 -13 -119.598 188.488 3
4 0 -13 126.121 126.964 1
-4 0 -14 4450.62 766.96 4
-4 0 14 3325.17 565.584 4
4 0 -14 4731.18 651.058 3
-4 0 -14 4514.3 761.713 3
4 0 -14 4422.69 567.799 1
-4 0 15 2.95024 171.616 4
-4 0 -15 149.707 195.195 4
-4 0 15 37.6381 60.3787 5
4 0 -15 -4.3533 103.451 3
-4 0 -15 -71.2336 152.313 3
4 0 -15 -60.4812 100.91 1
-4 0 16 580.976 236.256 4
-4 0 -16 550.123 276.393 4
-4 0 16 196.649 129.097 5
4 0 -16 689.621 266.68 3
-4 0 -16 743.539 387.048 3
4 0 -16 450.877 200.971 1
-4 0 -17 15.4436 116.691 4
-4 0 17 -91.4959 71.7328 5
4 0 -17 26.6614 157.048 3
-4 0 -17 203.541 203.664 3
4 0 -17 45.2495 122.289 1
4 0 -18 528.187 269.847 3
4 0 -18 128.056 151.479 1
-4 0 -18 630.026 358.557 3
-4 0 -18 441.079 105.56 4
4 0 -19 -163.928 134.494 3
4 0 -19 -66.6335 205.342 1
-4 0 -19 303.057 331.749 3
-4 0 -19 -77.6455 106.89 4
-4 0 -20 9072.16 1304.96 4
4 0 -20 6266.82 908.726 3
-4 0 -20 7692.16 1141.38 3
-4 0 -21 119.074 318.942 3
4 0 -21 208.838 200.957 3
-4 0 -21 -434.526 303.892 4
-4 0 -22 8586.98 1294.17 3
4 0 -22 8923.86 1165.96 3
4 0 -23 -67.1391 181.051 3
4 0 -24 -52.7635 193.044 3
-4 -1 0 53095.1 1883.71 5
-4 1 0 52111.1 1804.71 2
4 -1 0 55183.8 1652.6 3
-4 -1 1 5611.48 617.971 5
-4 -1 -1 5174.63 583.845 5
-4 1 -1 5162.43 584.461 2
-4 -1 -1 5473.96 673.795 2
4 -1 1 6101.65 558.964 3
4 -1 -1 5720.38 525.996 3
-4 -1 2 6375.84 641.792 5
-4 -1 -2 6176.95 643.827 5
-4 -1 -2 6405.7 695.323 2
-4 1 -2 6056.37 634.197 2
4 -1 2 6392.58 594.764 3
-4 -1 -3 24905.1 1332.98 5
-4 -1 3 28606.6 1341.98 5
-4 -1 -3 25736.8 1463.4 2
-4 1 -3 26028.4 1359.26 2
4 -1 3 27848.4 1366.38 2
4 1 3 26634.9 1484.05 2
-4 1 -3 29355.5 1326.61 3
4 -1 3 27890.5 1288.41 3
-4 1 -4 11085.1 856.231 5
-4 -1 4 11196.5 847.692 5
-4 1 -4 11445.1 858.637 3
4 -1 4 11899.7 914.452 2
4 1 4 11124.2 987.388 2
-4 1 -4 11906.6 913.769 2
-4 -1 -4 10422.6 956.214 2
-4 -1 -5 34410.6 1476.78 4
-4 1 -5 35075.1 1569.13 5
-4 -1 5 34502.5 1475.09 5
-4 1 -5 34025.7 1642.95 2
-4 -1 -5 39109.2 1700.94 3
-4 1 -5 37032.9 1605.33 3
-4 -1 -5 34909.3 1787.78 2
4 1 5 37408.1 1882.98 2
4 -1 5 35454.9 1678.49 2
-4 -1 -6 13700.6 990.82 4
-4 -1 6 14984.7 722.415 4
-4 -1 6 14644.3 930.631 5
-4 1 -6 13942.4 994.651 5
-4 -1 -6 14322.2 1043.39 3
-4 1 -6 14655.3 1057.71 3
4 -1 6 14191.5 1104.89 2
4 1 6 13932.4 1187.99 2
-4 1 -6 14365.1 1082.51 2
-4 -1 -6 14602 1193.44 2
-4 -1 7 22361.8 985.584 4
-4 -1 7 23025.3 1198.59 5
-4 1 -7 22272.2 1281.35 5
-4 -1 -7 25225.3 1641.14 2
-4 1 -7 25043.4 1510.73 2
-4 -1 -7 23357.8 1398.01 3
-4 1 -7 25346.4 1419.78 3
4 -1 7 24808.6 1536.12 2
4 1 7 20835.2 1500.69 2
-4 -1 -8 1053.23 336.367 2
-4 1 -8 433.025 221.407 2
-4 -1 8 477.106 146.465 4
-4 -1 8 670.942 203.259 5
-4 1 -8 503.735 198.281 5
4 1 8 921.7 360.225 2
4 -1 8 529.421 214.021 2
-4 1 -8 561.355 211.884 3
-4 -1 -8 766.84 290.068 3
4 -1 -9 2314.74 400.626 1
-4 -1 -9 2833 567.5 2
-4 -1 -9 2814.22 504.413 4
-4 -1 9 2196.28 390.498 5
-4 -1 9 2750.22 397.173 4
-4 1 9 2432.13 397.313 4
4 1 9 2338.3 515.318 2
4 -1 9 2612.01 541.569 2
-4 1 -9 2746.18 499.129 3
-4 -1 -9 2881.47 509.199 3
4 1 -10 372.338 170.709 1
4 -1 -10 217.043 130.039 1
-4 -1 10 168.105 75.882 5
-4 1 10 347.79 148.241 4
-4 -1 -10 274.568 192.288 4
-4 1 -10 129.332 178.356 4
-4 -1 10 238.267 78.2747 4
4 1 10 415.497 179.741 2
4 -1 10 180.244 174.334 2
4 1 10 110.694 50.6476 3
-4 1 -10 427.794 200.949 3
-4 -1 -10 309.346 159.367 3
4 1 -11 4290.17 491.58 1
4 -1 -11 4203.15 548.562 1
-4 -1 -11 4457.02 678.976 4
-4 1 11 4435.05 614.993 4
-4 -1 11 4289.9 488.648 5
-4 -1 11 4314.49 520.08 4
4 -1 -11 4605.32 525.633 3
-4 1 -11 4496.17 692.96 4
4 -1 11 3912.51 730.993 2
4 -1 11 5040.4 732.731 3
4 1 11 5251.48 749.789 3
-4 1 -11 4419.53 675.497 3
-4 -1 -11 3916.48 641.218 3
4 1 11 5491.22 884.922 2
-4 -1 -12 3577.17 633.599 4
4 -1 -12 3724.68 510.975 3
-4 1 -12 3498.81 670.584 4
-4 1 12 3602.69 544.29 4
-4 -1 12 3755.21 514.488 4
-4 -1 12 2464.69 389.691 5
4 1 12 3603.64 762.531 2
4 -1 12 3475.04 732.34 2
-4 1 -12 4017.74 683.258 3
-4 -1 -12 3513.6 623.056 3
4 -1 -12 3655.08 538.247 1
4 1 -12 3832.46 469.822 1
4 -1 -13 34031.3 1657.73 1
4 1 -13 32724.9 1429.22 1
4 1 -13 32771.6 1688.21 3
4 -1 -13 35225.8 1613.93 3
-4 -1 13 30717.8 1567.27 4
-4 1 -13 31280.4 1949.02 4
-4 1 13 31441.4 1717.47 4
-4 -1 -13 32455 1974.48 4
-4 -1 13 24381.4 1150.07 5
-4 1 -13 29949.3 1915.55 3
-4 -1 -13 34453.1 2036.7 3
4 -1 13 28317.5 2096.96 2
-4 1 14 4566.29 692.187 4
-4 -1 14 3416.14 421.483 5
-4 -1 -14 5022.87 798.226 4
4 1 -14 6214.14 766.001 3
-4 1 -14 4776.16 796.934 4
-4 -1 14 5385.55 681.56 4
4 -1 -14 4660.38 596.77 3
-4 1 -14 6312.76 901.868 3
-4 -1 -14 5611.03 845.987 3
4 1 -14 5209.91 599.497 1
4 -1 -14 4828.11 673.306 1
-4 -1 15 810.632 299.2 4
-4 -1 -15 500.442 277.1 4
-4 1 15 714.129 241.25 4
-4 1 -15 848.056 357.989 4
4 -1 -15 826.387 282.747 1
4 1 -15 641.335 190.129 1
4 -1 -15 1107.54 293.742 3
4 1 -15 1068.54 339.922 3
-4 -1 -15 1043.6 358.771 3
-4 1 -15 726.088 300.189 3
-4 -1 15 542.438 158.155 5
-4 1 -16 5593.18 915.853 4
-4 -1 -16 5727.17 919.483 4
-4 -1 16 4285.76 666.968 4
4 1 -16 2498.89 431.079 1
4 -1 -16 4520.03 653.526 3
4 1 -16 4483.57 686.539 3
-4 1 -16 5759.71 892.135 3
-4 -1 -16 4520.17 796.04 3
4 -1 -16 3616.52 606.165 1
4 -1 -17 310.76 209.387 3
4 1 -17 223.363 59.7268 3
4 1 -17 68.9992 111.434 1
4 -1 -17 160.661 63.1976 1
-4 1 -17 329.098 226.513 3
-4 -1 -17 384.14 308.384 3
-4 -1 -17 176.792 200.805 4
-4 1 -17 88.9372 235.068 4
4 -1 -18 133.735 114.997 3
4 1 -18 42.8653 73.1515 1
4 -1 -18 58.2826 105.287 1
-4 -1 -18 114.988 99.6299 3
-4 1 -18 24.6862 126.17 3
-4 -1 -18 269.71 273.014 4
-4 1 -18 148.63 88.9965 4
4 -1 -19 2358.15 531.312 3
4 1 -19 2216.93 525.327 3
4 1 -19 190.943 191.188 1
4 -1 -19 491.375 238.9 1
-4 -1 -19 2348.99 629.904 3
-4 1 -19 2973.05 728.865 3
-4 -1 -19 2848.39 758.005 4
-4 1 -19 2502.05 645.04 4
4 -1 -20 484.617 245.254 3
4 1 -20 1021.04 350.565 3
4 -1 -20 17.5266 143.577 1
-4 -1 -20 1132.94 406.732 3
-4 1 -20 712.267 433.456 3
-4 -1 -20 384.14 301.26 4
-4 1 -20 843.991 368.926 4
-4 -1 -21 249.817 151.818 3
-4 1 -21 124.872 217.951 3
4 -1 -21 183.915 126.427 3
4 1 -21 361.431 273.615 3
-4 1 -21 417.094 216.747 4
-4 -1 -21 271.206 288.185 4
-4 -1 -22 584.406 116.218 3
-4 1 -22 1286.37 553.412 3
4 -1 -22 871.979 235.473 3
4 1 -22 1040.1 431.477 3
-4 1 -22 1316.13 581.547 4
-4 -1 -22 1191.99 400.915 4
4 1 -23 -96.9637 230.503 3
4 -1 -23 783.33 369.17 3
-4 -1 -23 847.17 519.63 3
4 1 -24 1597.77 525.953 3
4 1 -25 67.1896 128.641 3
4 -2 0 11137.4 704.24 3
-4 2 0 11755.3 811.602 2
-4 -2 0 11530.2 982.388 2
4 -2 1 651.246 173.043 3
-4 2 -1 574.118 181.312 2
4 -2 -1 357.04 111.896 3
-4 -2 -1 702.032 258.179 2
-4 -2 2 10528.3 838.735 5
4 -2 2 9926.1 729.016 3
-4 -2 -2 9440.29 613.746 4
4 -2 -2 11225 668.767 3
-4 2 -2 10219.9 719.454 3
-4 -2 -2 10681.4 962.977 2
-4 2 -2 9202.47 746.646 2
-4 -2 3 10098.2 813.846 5
4 -2 3 11162.1 805.27 3
-4 -2 -3 10589.3 703.636 4
-4 2 -3 10495.3 765.768 3
-4 -2 -3 9838.6 935.177 2
-4 2 -3 9934.98 786.372 2
4 -2 3 10273.5 782.596 2
-4 -2 4 78987.5 2236.15 5
-4 -2 -4 78577.8 2048.26 4
4 -2 4 82489.5 2283.87 3
-4 2 -4 84063.6 2281.55 3
-4 2 -4 79118.7 2280.87 2
-4 -2 -4 83094 2813.73 2
-4 -2 -5 979.713 245.476 4
4 2 5 806.27 216.08 5
-4 -2 5 819.643 134.567 4
-4 -2 5 473.208 189.161 5
-4 -2 -5 808.646 258.7 2
-4 2 -5 822.63 242.155 2
-4 2 -5 1065.89 266.499 3
4 -2 5 1011.8 253.085 3
4 2 5 1002.67 359.597 2
4 -2 5 1012.67 281.197 2
4 -2 6 851.377 238.584 2
-4 -2 -6 1131.05 344.717 2
4 2 6 810.68 284.642 2
-4 2 -6 1383.76 337.607 2
-4 2 -6 983.571 263.751 5
4 2 6 867.511 265.659 5
-4 -2 6 997.4 235.401 5
-4 2 -6 1063.27 272.993 3
-4 -2 -6 1027.77 213.358 4
-4 -2 6 882.992 168.11 4
4 2 7 3273.47 508.389 5
-4 -2 7 3476.91 438.453 5
-4 -2 7 3207.79 334.559 4
-4 2 -7 3304.51 483.558 5
4 -2 7 2757.41 482.066 2
-4 -2 -7 3065.15 596.277 2
4 2 7 3100.29 630.333 2
-4 2 -7 3148.13 500.985 3
-4 -2 -7 3757.91 570.567 3
-4 2 -7 2973.39 525.057 2
-4 -2 8 853.636 200.266 4
4 -2 8 971.173 271.649 2
-4 -2 -8 980.606 348.368 2
4 2 8 692.464 281.38 2
4 2 8 812.96 269.042 5
-4 2 -8 1002.36 279.921 5
-4 -2 8 991.349 273.219 5
-4 2 -8 1000.81 236.27 3
-4 -2 -8 911.189 284.189 3
4 -2 -9 7633.37 763.471 1
-4 -2 -9 7182.15 779.58 4
-4 2 -9 6487 692.987 5
-4 -2 9 7884.05 590.668 4
4 2 9 6658.45 750.901 5
-4 -2 9 7336.01 639.754 5
-4 -2 -9 7042.38 957.66 2
-4 -2 -9 8317.56 882.61 3
-4 2 -9 6913.32 808.777 3
4 -2 9 6998.1 908.269 2
4 2 9 6525.62 961.951 2
4 2 -10 4427.15 461.915 1
4 -2 -10 3344.43 496.775 1
-4 -2 -10 3356.74 699.109 2
-4 2 -10 3904.8 534.428 5
4 2 10 4767.45 656.722 5
-4 -2 -10 4704.53 667.134 4
-4 -2 10 3928.72 467.591 5
-4 2 10 3481.42 540.91 4
-4 2 -10 4375.55 686.662 4
4 -2 -10 3755.75 428.121 3
-4 -2 10 4334.24 467.7 4
4 -2 10 3306.11 637.148 2
4 -2 10 4564.63 679.665 3
4 2 10 4550.96 698.831 3
-4 -2 -10 4368.39 643.972 3
-4 2 -10 5149.32 708.812 3
4 2 10 4772.96 844.651 2
4 2 -11 123.584 107.21 1
4 -2 -11 -49.0224 132.16 1
4 2 11 210.541 210.21 5
-4 2 11 24.3514 109.945 4
-4 -2 11 -2.41249 64.7226 4
-4 2 -11 102.289 113.961 4
-4 -2 -11 -0.59525 83.2861 4
4 -2 11 70.1937 63.7893 2
4 2 11 181.678 260.777 2
4 -2 11 -25.3631 146.976 3
4 -2 -11 165.257 123.899 3
4 2 11 90.396 110.757 3
-4 2 -11 43.9704 66.2933 3
-4 -2 -11 -142.353 150.18 3
4 -2 -12 12615 1055.13 1
4 2 -12 13361.3 818.247 1
4 2 12 13177.4 1285.66 1
-4 2 12 11874 1077.02 4
4 2 12 14357.3 1147.22 5
-4 -2 -12 11337 1129.37 4
-4 -2 12 12962.4 930.8 4
-4 2 -12 11550 1236.35 4
4 -2 -12 13847.2 926.031 3
-4 -2 -12 13307.1 1244.31 3
-4 2 -12 14641.5 1302.56 3
4 2 12 13314.4 1458.49 2
4 -2 12 13797.2 1374.17 2
-4 2 13 5694.16 796.913 4
4 2 13 5742.59 734.533 5
-4 -2 -13 5999.3 843.78 4
-4 2 -13 4611.62 791.909 4
-4 -2 13 6094.68 669.327 4
4 -2 13 4914.1 878.564 2
4 -2 -13 5832.12 626.619 3
-4 -2 -13 6423.71 872.83 3
-4 2 -13 5930.15 828.452 3
4 -2 -13 5996.17 752.613 1
4 2 -13 5470.7 523.405 1
4 -2 -14 543.943 193.996 1
4 2 -14 412.447 142.949 1
-4 2 14 468.5 254.509 4
-4 -2 -14 476.572 212.664 4
-4 2 -14 217.122 111.895 4
-4 -2 14 669.647 243.755 4
4 2 14 513.691 245.786 5
4 2 -14 542.084 231.706 3
4 -2 -14 448.192 202.17 3
-4 2 -14 542.869 260.708 3
-4 -2 -14 312.794 74.148 3
-4 2 -15 2219.38 580.327 4
-4 -2 -15 2839.07 635.555 4
-4 -2 15 2281.17 485.853 4
-4 -2 -15 2190.15 565.849 3
4 2 -15 2083.7 487.333 3
4 -2 -15 2277.92 432.717 3
-4 2 -15 2015.93 498.006 3
4 -2 -15 2347.14 472.053 1
4 2 -15 1496.03 267.65 1
-4 2 -16 -52.7115 106.65 4
-4 -2 -16 234.554 108.931 4
-4 -2 16 61.6415 176.02 4
-4 -2 -16 -75.7518 230.536 3
4 -2 -16 124.674 134.796 3
4 2 -16 145.805 167.042 3
-4 2 -16 87.5647 91.9958 3
4 2 -16 12.3401 71.9231 1
4 -2 -16 196.494 85.6296 1
-4 -2 -17 904.971 426.762 4
-4 2 -17 379.273 264.458 4
-4 -2 17 789.024 297.916 4
-4 -2 -17 592.393 320.769 3
4 -2 -17 511.572 175.422 3
4 2 -17 525.483 285.361 3
-4 2 -17 1169.71 408.839 3
4 2 -17 54.1938 78.608 1
4 -2 -17 688.379 270.039 1
-4 -2 -18 270.712 247.706 4
-4 2 -18 323.233 214.149 4
-4 -2 -18 213.921 210.892 3
4 -2 -18 631.491 196.986 3
4 2 -18 133.335 70.2885 3
-4 2 -18 75.0792 248.555 3
4 -2 -18 -303.257 195.026 1
-4 2 -19 2680.86 710.429 4
-4 -2 -19 2443.31 699.064 4
-4 -2 -19 2380.48 607.945 3
4 2 -19 2750.34 592.921 3
4 -2 -19 1986.99 465.039 3
-4 2 -19 3162.72 754.916 3
4 -2 -19 1038.08 403.736 1
-4 2 -20 1621.5 553.387 4
-4 -2 -20 2468.21 668.092 4
-4 -2 -20 1269.21 444.703 3
4 2 -20 1202.06 389.31 3
-4 2 -20 1354.77 476.119 3
4 -2 -20 1319.08 343.015 3
4 -2 -20 242.767 266.066 1
-4 2 -21 737.297 375.818 4
-4 -2 -21 816.96 423.844 4
-4 -2 -21 280.706 187.701 3
4 2 -21 351.145 176.415 3
-4 2 -21 254.784 212.724 3
4 -2 -21 530.509 228.436 3
4 -2 -21 -91.7708 86.7943 1
-4 -2 -22 -80.7733 193.566 4
4 2 -22 -128.864 115.904 3
-4 2 -22 76.8442 201.401 4
-4 -2 -22 -375.166 356.936 3
4 -2 -22 77.5793 150.621 3
-4 2 -22 83.5333 189.976 3
-4 -2 -23 145.453 195.05 3
4 2 -23 34.3323 338.902 3
4 2 -24 173.948 307.425 3
4 2 -25 316.926 313.591 3
-4 -3 0 175.063 68.5911 4
4 -3 0 221.711 78.7255 3
-4 3 0 279.849 116.23 2
-4 -3 0 289.371 91.9182 2
4 -3 1 31299.6 1200.35 3
-4 -3 1 29668.8 688.873 4
-4 -3 -1 28480.6 912.309 4
-4 3 -1 32594.9 1225.97 3
4 -3 -1 31811 1084.12 3
-4 -3 1 27766.6 1543.04 2
-4 -3 -1 31724.9 1718.13 2
-4 3 -1 32286.3 1320 2
-4 -3 -2 21851.5 891.03 4
4 -3 -2 24613.1 922.323 3
-4 3 -2 26151.6 1164.49 3
-4 -3 -2 25973.6 1562.92 2
-4 3 -2 23207.3 1108.02 2
4 -3 2 24173.3 1117.62 3
-4 -3 -3 7503.54 562.908 4
4 -3 3 8314.28 672.796 3
-4 3 -3 8477.37 696.493 3
4 -3 -3 7956.47 501.986 3
-4 3 -3 7139.95 623.633 2
-4 -3 -3 9661.98 958.976 2
-4 -3 -4 3796.55 444.854 4
-4 3 -4 4098.37 493.721 2
-4 -3 -4 4283.76 660.11 2
4 -3 4 4159.39 490.682 3
-4 3 -4 4993.25 539.982 3
4 -3 4 3993.39 493.374 2
4 3 5 131288 3277.09 5
-4 -3 -5 134672 2771.93 4
-4 -3 5 131125 1228.82 4
-4 3 -5 141210 3029.5 2
4 -3 5 145422 3162.88 3
-4 3 -5 143993 3148.38 3
4 -3 5 134847 2996.28 2
-4 -3 -5 133542 3774.37 2
-4 -3 -6 29863.4 1392.92 4
4 3 6 29447.1 1564.21 5
-4 -3 -6 30419 1857.57 2
-4 3 -6 30402 1477.76 2
-4 -3 6 28346.9 728.766 4
-4 3 -6 30682.9 1506.2 3
4 -3 6 33612 1568.49 2
4 3 7 73393.7 2496.44 5
-4 -3 7 71143.5 1374.1 4
-4 -3 -7 68854.1 2889.78 2
-4 3 -7 73388.9 2464.7 3
4 -3 7 77354.8 2534.13 2
-4 3 -8 140.262 87.1454 5
4 3 8 -63.3445 79.3835 5
-4 -3 8 56.6837 86.9008 4
4 3 8 48.902 204.05 2
4 -3 8 -43.2669 144.733 2
-4 -3 -8 -122.545 223.111 2
4 -3 8 -27.3445 41.7707 3
-4 3 -8 146.586 162.38 3
4 -3 -8 -39.4396 130.042 1
4 -3 -9 11164.9 969.156 1
4 3 9 11241.3 980.923 5
-4 -3 -9 11171.3 990.295 4
-4 3 -9 11061.6 903.889 5
-4 -3 9 11318.3 687.507 4
4 -3 -9 10152.4 610.534 3
-4 -3 -9 10652.7 1200.71 2
4 3 9 12105.5 1116.68 3
4 -3 9 12073.9 1083.8 3
-4 3 -9 11991.1 1079.11 3
-4 -3 -9 11495.4 1071.4 3
4 -3 9 9669.64 995.268 2
4 3 9 10107.3 1242.17 2
4 3 -10 8520.3 587.702 1
4 -3 -10 8608.63 857.978 1
4 3 10 9664.31 1053.78 1
-4 -3 -10 8999.87 913.55 4
-4 3 -10 7904.74 777.557 5
4 3 10 8466.08 901.335 5
4 -3 -10 7739.85 586.846 3
-4 -3 10 8521.1 652.666 4
-4 -3 -10 8749.19 1126.96 2
4 3 10 9714.7 1040.86 3
4 -3 10 9867.15 1010.48 3
-4 -3 -10 8272.04 924.307 3
-4 3 -10 8889.91 971.772 3
4 3 10 8600.15 1104.68 2
4 -3 10 7649.02 924.675 2
4 3 -11 17196.5 819.403 1
4 -3 -11 16948.8 1266.81 1
4 3 11 19272.7 1546.5 1
-4 -3 -11 18237.3 1368.55 4
4 3 11 16452.5 1266.13 5
-4 3 11 17446.4 1273.46 4
-4 3 -11 15838.8 1102.48 5
-4 -3 11 16948.5 988.731 4
-4 3 -11 17166.5 1382.99 3
4 3 11 19785.3 1483.01 3
4 -3 -11 18497.5 948.284 3
4 -3 11 19369.1 1488.36 3
-4 -3 -11 17746.8 1375.63 3
4 -3 11 14165.3 1306.6 2
4 3 11 17341.6 1653.03 2
4 3 -12 2020.63 278.523 1
4 -3 -12 2189.55 469.247 1
4 3 12 1514.95 396.355 5
-4 3 12 1929.64 439.694 4
-4 -3 -12 2163.97 505.545 4
-4 3 -12 2109.28 547.693 4
-4 -3 12 2135.11 370.754 4
4 -3 12 1736.37 488.385 2
4 -3 -12 1885.68 307.606 3
-4 3 -12 2031.93 505.755 3
-4 -3 -12 2121.98 485.037 3
-4 3 13 11109.7 1098.54 4
-4 -3 -13 11506.5 1202.6 4
4 3 13 11836.5 1105.21 5
-4 3 -13 12302.3 1302.08 4
4 -3 13 11761 1296.23 2
-4 3 -13 12601.9 1256 3
4 -3 -13 12608.5 873.63 3
-4 -3 -13 12252.5 1227.8 3
4 3 -13 10429.7 641.766 1
4 -3 -13 11400.6 1082.37 1
-4 -3 -14 10052.5 1176.91 4
-4 3 14 6979.95 896.122 4
4 3 14 9506.25 991.205 5
-4 3 -14 10835 1204.85 4
4 -3 14 9646.69 1225.14 2
4 -3 -14 11093.8 860.175 3
-4 3 -14 10298.1 1185.37 3
-4 -3 -14 10781.3 1167.74 3
4 3 -14 7177.55 523.527 1
4 -3 -14 9828.04 1021.59 1
-4 -3 -15 16553.9 1552.37 4
4 3 15 16179.5 1299.45 5
-4 3 -15 16641.2 1564.13 4
4 3 -15 16209 1347.34 3
4 -3 -15 15659.7 1077.99 3
-4 3 -15 17409.4 1567.56 3
-4 -3 -15 15989.6 1467.48 3
4 -3 -15 15130.2 1303.9 1
4 -3 -16 -59.0101 148.886 1
4 3 -16 -15.5607 68.0911 1
-4 3 -16 134.941 152.41 4
-4 -3 -16 284.811 227.403 4
4 3 16 179.072 163.758 5
4 3 -16 4.99572 75.044 3
4 -3 -16 161.261 122.068 3
-4 3 -16 261.799 186.882 3
-4 -3 -16 -162.471 180.191 3
4 -3 -17 541.51 293.745 1
-4 3 -17 477.807 200.152 4
-4 -3 -17 470.508 249.487 4
4 3 17 158.047 102.855 5
4 3 -17 666.708 259.608 3
-4 3 -17 937.118 435.117 3
4 -3 -17 348.934 185.751 3
-4 -3 -17 520.093 343.105 3
-4 -3 -18 2504.69 670.751 4
-4 3 -18 2051.67 570.953 4
-4 -3 -18 2164.46 591.44 3
4 3 -18 2197.05 549.538 3
-4 3 -18 2534.71 638.332 3
4 -3 -18 2016.38 441.367 3
4 -3 -18 1743.04 429.304 1
-4 -3 -19 2247.38 643.53 4
-4 3 -19 1741.48 537.138 4
-4 -3 -19 1748.12 543.731 3
4 3 -19 1487.1 451.537 3
4 -3 -19 1840.85 425.006 3
-4 3 -19 2312.3 625.531 3
4 -3 -19 558.561 279.941 1
4 -3 -20 94.3249 153.699 1
-4 3 -20 87.0333 246.737 4
-4 -3 -20 -85.779 157.176 4
4 3 -20 -73.8687 175.767 3
4 -3 -20 23.2128 115.875 3
-4 3 -20 -110.323 237.265 3
-4 -3 -20 31.627 300.141 3
4 -3 -21 -17.4814 145.775 1
-4 3 -21 52.9846 145.465 4
-4 -3 -21 304.543 150.639 4
4 3 -21 -205.804 265.383 3
4 -3 -21 159.434 82.5101 3
-4 3 -21 218.93 206.783 3
-4 -3 -21 171.026 137.526 3
4 -3 -22 8.10407 182.375 1
-4 -3 -22 242.009 291.06 4
4 3 -22 17.5272 165.043 3
-4 3 -22 233.865 255.851 4
-4 3 -22 521.998 231.15 3
-4 -3 -22 15.1966 90.3986 3
-4 -3 -23 376.787 352.89 3
4 3 -23 304.017 158.408 3
4 3 -24 339.437 343.755 3
-4 -4 0 2760.21 234.774 4
4 -4 0 2530.07 302.103 3
-4 4 0 2328.34 318.419 3
-4 4 0 2867.98 357.052 2
-4 -4 0 2802.71 519.917 2
-4 -4 -1 2501.3 261.496 4
4 -4 -1 2337.57 288.446 3
4 -4 1 2324.34 323.572 3
-4 4 -1 2015.82 290.907 2
-4 4 -1 2646.7 338.479 3
-4 -4 1 1954.29 426.915 2
-4 -4 -1 2282.92 486.482 2
-4 -4 -2 43994.6 1270.01 4
4 -4 2 48612.5 1547.98 3
4 -4 -2 45544.3 1128.94 3
-4 4 -2 47520.7 1565.86 3
-4 4 -2 43899.2 1414.75 2
-4 -4 -2 44181.8 2116.95 2
-4 -4 -3 -27.2669 48.2324 4
4 -4 3 9.58444 54.098 3
-4 -4 -3 140.254 192.811 2
-4 4 -3 29.3803 49.0548 2
4 -4 -3 57.4415 67.7965 3
-4 4 -3 25.1073 51.1153 3
4 4 -3 35.4823 49.8195 5
-4 -4 -4 58150.9 1760.51 4
4 4 -4 65096.2 2121.06 5
4 -4 4 63592 1976.46 3
4 -4 -4 65370.3 1174.99 3
-4 4 -4 64811.1 2006.86 3
4 -4 4 63784.1 1827.41 2
-4 -4 -4 59797.2 2563.15 2
-4 4 -4 63650 1805.38 2
4 4 -5 3288.86 474.335 5
-4 -4 -5 2929.45 424.347 4
4 4 5 2215.82 447.503 5
-4 4 -5 3063.2 464.911 3
4 -4 -5 2867.88 236.056 3
4 -4 5 2807.66 429.139 2
-4 -4 -5 2222.79 499.521 2
-4 4 -5 2940.4 408.965 2
4 4 6 2646.61 498.61 5
-4 -4 -6 3211.93 472.671 4
-4 -4 -6 2841.51 582.847 2
-4 4 -6 2773.87 460.369 3
4 -4 6 3116.53 458.348 2
4 -4 -7 3590.3 559.824 1
4 4 7 3145.42 531.702 5
4 -4 -7 3598.31 268.927 3
-4 -4 -7 3576.42 668.412 2
-4 4 -7 3050.84 518.859 3
4 -4 7 3945.38 562.154 3
4 4 7 3751.98 616.09 3
4 -4 7 3834.92 511.339 2
4 -4 -8 16595.3 1220.04 1
4 4 8 15386.8 1197.4 5
4 -4 -8 15554 620.529 3
-4 -4 -8 16674.4 1497.94 2
4 -4 8 17218.6 1251.49 3
-4 4 -8 17028.2 1259.28 3
4 4 8 15683.8 1267.87 3
4 -4 8 14760.4 1142.46 2
4 4 9 2015 545.55 1
4 4 9 1775.51 416.9 5
-4 -4 -9 2206.89 450.77 4
4 -4 9 2502.43 503.578 2
4 4 9 2622.1 650.707 2
4 -4 9 2248.57 449.272 3
4 -4 -9 2154.77 252.372 3
4 4 9 2582.41 547.143 3
-4 4 -9 2249.2 484.505 3
4 -4 -9 2558.99 499.162 1
-4 -4 -9 2179.61 559.773 2
4 4 10 4324.4 737.059 1
-4 4 -10 3824.77 536.925 5
-4 -4 -10 4044.46 637.072 4
4 4 10 3748.38 621.088 5
-4 4 -10 4241.99 679.757 3
4 4 10 4004.22 741.554 3
4 -4 10 4903.26 704.42 3
4 -4 -10 3795.14 372.526 3
4 -4 10 4351.83 663.716 2
4 4 10 4430.2 893.793 2
4 4 -10 4012.13 347.248 1
4 -4 -10 3875.89 593.994 1
-4 -4 -10 3528.09 744.232 2
4 4 -11 1700.2 214.054 1
4 -4 -11 1310.42 358.218 1
4 4 11 1960.55 501.792 1
-4 4 -11 1429.76 322.087 5
4 4 11 1491.14 391.27 5
-4 4 11 1456.03 421.831 4
-4 -4 -11 1807.97 439.707 4
4 -4 -11 1588.25 254.625 3
4 -4 11 1852.33 453.398 3
-4 -4 -11 1362.76 373.531 3
4 4 11 1011.48 330.142 3
-4 4 -11 2161.52 512.71 3
4 -4 11 1582.01 442.637 2
-4 -4 -12 6492.23 874.305 4
-4 4 -12 4548.05 609.527 5
-4 4 12 4665.82 697.838 4
4 4 12 5285.73 742.175 5
4 -4 12 4528.37 772.635 2
-4 4 -12 5421.12 813.927 3
4 -4 -12 5923.08 527.103 3
-4 -4 -12 4700.9 743.547 3
4 -4 -12 4809.64 722.804 1
4 4 -12 4568.68 336.986 1
4 -4 -13 502.504 251.96 1
4 4 -13 147.067 66.9676 1
-4 4 -13 298.278 252.35 4
-4 -4 -13 129.64 151.027 4
4 4 13 343.145 197.321 5
-4 4 13 357.07 254.513 4
-4 4 -13 315.905 178.911 5
4 -4 13 30.322 136.014 2
4 -4 -13 458.307 167.656 3
-4 4 -13 263.844 215.273 3
-4 -4 -13 650.445 293.399 3
4 -4 -14 -34.3189 182.365 1
4 4 14 82.9125 152.266 5
-4 4 -14 -102.172 178.272 4
-4 -4 -14 5.45606 100.092 4
4 -4 14 138.317 160.104 2
4 -4 -14 -67.5463 95.0603 3
-4 4 -14 -48.1225 135.82 3
-4 -4 -14 240.285 198.214 3
4 4 15 -62.5502 83.3807 5
-4 4 -15 145.877 278.376 4
-4 -4 -15 20.8948 151.433 4
4 -4 -15 131.726 158.378 1
4 4 -15 274.573 170.234 3
-4 4 -15 275.123 154.063 3
4 -4 -15 239.465 131.477 3
-4 -4 -15 538.028 308.609 3
4 4 16 4139.52 714.056 5
4 4 -16 4138.24 720.529 3
-4 4 -16 4639.06 834.88 4
-4 -4 -16 4727.25 870.578 4
4 -4 -16 4493.17 572.761 3
-4 -4 -16 4133.99 775.836 3
-4 4 -16 4862.76 846.892 3
4 -4 -16 5285.1 821.489 1
4 -4 -17 -65.6593 125.374 1
-4 4 -17 109.655 143.479 4
-4 -4 -17 276.676 278.463 4
4 4 17 61.7696 99.834 5
4 4 -17 65.8395 155.385 3
-4 4 -17 281.71 286.14 3
4 -4 -17 198.619 138.246 3
-4 -4 -17 397.974 272.249 3
4 -4 -18 992.054 304.968 1
-4 4 -18 397.927 279.882 4
4 4 18 448.397 192.204 5
-4 -4 -18 1073.78 443.964 4
4 4 -18 1015.74 359.33 3
-4 4 -18 1204.73 432.454 3
4 -4 -18 986.56 300.166 3
-4 -4 -18 1078.75 475.114 3
4 -4 -19 99.7239 284.464 1
-4 4 -19 910.65 443.491 4
4 4 19 380.951 156.48 5
-4 -4 -19 1019.1 413.139 4
4 4 -19 394.828 149.257 3
-4 4 -19 306.454 233.891 3
4 -4 -19 737.768 258.605 3
-4 -4 -19 622.861 321.548 3
4 -4 -20 -198.22 185.508 1
-4 4 -20 541.144 381.716 4
-4 -4 -20 490.113 225.822 4
4 4 -20 54.7007 178.594 3
-4 4 -20 131.141 111.989 3
4 -4 -20 -8.43403 126.911 3
-4 -4 -20 -7.3222 141.552 3
4 -4 -21 -27.0718 89.7906 1
-4 4 -21 186.694 283.617 4
-4 -4 -21 292.064 230.722 4
4 4 -21 -204.273 281.713 3
-4 4 -21 443.148 430.01 3
-4 -4 -21 124.391 117.453 3
-4 4 -22 -16.3573 132.64 4
4 4 -22 -100.049 78.6369 3
-4 -4 -22 178.871 290.409 4
-4 -4 -22 221.108 231.142 3
4 -4 -22 66.0036 303.491 1
-4 -4 -23 187.242 199.921 3
4 4 -23 134.763 250.022 3
-4 5 0 139.192 68.8972 2
-4 5 0 121.17 72.4067 3
4 -5 0 219.719 101.328 3
4 -5 1 33585.3 1207.61 3
4 -5 -1 34061.7 1019.14 3
-4 5 -1 33153.7 1211.67 3
-4 -5 1 33036.6 1836.29 2
-4 -5 -1 33819.5 1916.87 2
-4 5 -1 34720 1118.2 2
-4 -5 -2 4519.83 397.461 4
4 -5 -2 4366 323.72 3
4 -5 2 4947.13 488.777 3
-4 -5 -2 3960.14 665.332 2
-4 5 -2 4258.97 464.134 3
-4 -5 2 4020.11 646.978 2
-4 5 -2 4253.33 382.078 2
-4 -5 -3 46052.4 1420.43 4
-4 5 -3 46974.5 1338.84 2
4 -5 -3 46986 909.507 3
4 -5 3 47887.6 1619.68 3
-4 5 -3 45217.5 1625.97 3
-4 -5 -3 48103.4 2321.87 2
4 5 4 17436.8 1000.71 4
-4 -5 -4 18535.1 990.457 4
4 -5 4 18633.1 1079.69 3
4 -5 -4 19557.2 465.31 3
-4 5 -4 18048.3 1092.77 3
-4 -5 -4 19459.7 1492.03 2
-4 -5 -5 30556 1359.43 4
4 5 5 30354.9 1369.11 4
-4 5 -5 30189.8 1479.63 3
4 5 5 29017.2 1729.08 1
4 -5 5 30529.9 1236.32 2
-4 -5 -5 30938.4 1936.84 2
4 -5 -6 2508.06 495.274 1
4 5 -6 2008.67 399.075 5
4 5 6 1726.97 374.443 4
-4 -5 -6 2040.06 493.345 2
4 -5 6 2106.7 352.567 2
-4 5 -6 2016.73 408.546 3
4 5 6 2215.43 473.127 3
4 5 -7 2333.81 412.759 5
4 5 7 1757.72 410.487 4
4 -5 7 1883.16 357.668 2
-4 -5 -7 2002.56 510.484 2
4 -5 7 1977.78 366.209 3
4 5 7 1910.05 450.205 3
-4 5 -7 1820.49 386.604 3
4 -5 -7 2280.18 467.178 1
4 -5 -8 1048.62 297.785 1
4 5 8 805.229 348.733 4
-4 -5 -8 1874.92 544.428 2
4 5 8 1094.83 486.038 2
4 -5 8 1180.61 305.698 2
4 -5 -8 1186.61 120.747 3
4 -5 8 1022.02 312.6 3
4 5 8 1000.26 338.718 3
-4 5 -8 1151.7 309.293 3
4 5 8 1531.84 451.569 1
4 -5 -9 731.783 255.792 1
4 5 9 860.437 314.758 4
-4 -5 -9 594.662 250.124 4
-4 -5 -9 783.008 356.534 2
4 5 9 444.618 282.743 2
4 -5 9 831.421 285.141 2
4 -5 9 1176.38 346.794 3
4 -5 -9 727.553 117.681 3
-4 5 -9 756.811 291.246 3
4 5 9 695.118 245.06 3
4 5 9 794.213 331.665 1
4 5 -10 10342.5 455.476 1
4 -5 -10 10722.1 1055.96 1
4 5 10 10691.7 1161.16 1
-4 -5 -10 10993.9 1047.61 4
4 5 10 9805.99 1020.34 4
-4 -5 -10 10577.7 1301.71 2
-4 5 -10 11194.1 1116.32 3
4 -5 10 10493.8 1062.08 3
4 -5 -10 10316.1 508.464 3
4 5 10 9980.36 1085.62 3
4 -5 10 10420 987.615 2
-4 5 -11 27675.9 1483.66 5
-4 -5 -11 32526.1 1875.14 4
4 5 11 31440.7 1860.12 4
4 -5 -11 30811.4 988.504 3
-4 5 -11 31350.8 1913.3 3
-4 -5 -11 30290.5 2249.35 2
4 -5 -11 30753.9 1833.01 1
4 -5 11 30008.5 1806.8 2
-4 5 -12 5615.63 821.671 3
4 -5 -12 5615.91 461.071 3
4 -5 12 5198.84 796.041 2
-4 -5 -12 4843.59 735.058 4
-4 5 -12 4453.91 608.966 5
4 -5 -12 5408.14 787.728 1
-4 5 -13 -111.898 143.756 5
4 5 13 -86.3315 157.689 5
-4 -5 -13 56.9043 167.108 4
4 -5 13 164.066 155.061 2
4 -5 -13 94.886 78.6926 3
-4 5 -13 119.826 145.429 3
4 -5 -13 -202.519 295.978 1
4 -5 -14 224.737 144.661 1
-4 5 -14 158.694 211.391 4
-4 5 -14 107.191 58.26 5
4 5 14 -11.7969 95.1981 5
-4 -5 -14 140.055 158.719 4
4 -5 14 -386.437 242.303 2
4 -5 -14 53.4971 53.7756 3
-4 5 -14 -254.726 215.75 3
-4 -5 -14 -63.5653 103.313 3
4 -5 -15 2766.66 581.726 1
-4 -5 -15 2229.79 560.263 4
4 5 15 1652.44 420.475 5
-4 5 -15 1829.37 565.215 4
4 -5 15 2037.17 562.904 2
4 -5 -15 2092.97 348.592 3
-4 5 -15 2346.42 587.101 3
-4 -5 -15 1899.11 490.872 3
-4 5 -16 3383.27 804.659 4
-4 -5 -16 4995.1 889.518 4
4 5 16 4646.26 777.259 5
4 5 -16 4372.6 768.753 3
4 -5 -16 5043.52 574.892 3
-4 5 -16 4384.46 831.951 3
-4 -5 -16 5160.14 872.615 3
4 -5 -16 4379.07 777.315 1
4 -5 -17 2360.48 603.128 1
-4 5 -17 2301.23 600.738 4
4 5 17 2759.59 572.621 5
-4 -5 -17 2838.21 671.125 4
4 5 -17 3058.06 691.725 3
4 -5 -17 2785.9 461.149 3
-4 5 -17 3367.44 742.705 3
-4 -5 -17 3041.65 702.37 3
4 -5 -18 179.667 173.584 1
-4 5 -18 -256.513 278.858 4
-4 -5 -18 -9.81585 190.456 4
4 5 18 230.714 266.456 5
4 5 -18 -127.855 126.677 3
-4 5 -18 -80.8439 154.371 3
4 -5 -18 87.7318 134.088 3
-4 -5 -18 361.621 284.556 3
4 -5 -19 446.546 67.3786 1
-4 5 -19 1028.38 447.986 4
-4 -5 -19 1260.11 479.438 4
4 5 19 774.92 288.033 5
4 5 -19 1005.2 380.159 3
-4 5 -19 1278.14 435.675 3
-4 -5 -19 667.915 219.486 3
4 -5 -20 956.196 320.328 1
-4 5 -20 1868.26 606.499 4
-4 -5 -20 1711.61 581.796 4
4 5 20 598.898 266.814 5
4 5 -20 988.555 274.905 3
-4 5 -20 1913.05 541.542 3
-4 -5 -20 1327.19 464.089 3
4 -5 -21 172.364 240.451 1
-4 5 -21 49.2745 108.247 4
4 5 -21 300.446 284.628 3
-4 -5 -21 281.265 150.909 4
-4 5 -21 446.88 342.598 3
-4 -5 -21 268.723 243.631 3
4 5 -22 2915.27 717.417 3
4 -5 -22 529.389 330 1
-4 -5 -22 1917.28 633.737 3
4 5 -23 153.525 153.233 3
4 -5 -23 60.7412 335.536 1
-4 -6 0 7950.16 932.713 2
-4 6 0 8328.01 504.776 2
4 -6 0 7352.05 515.274 3
-4 6 0 7775.98 541.664 3
4 6 0 7874.88 760.315 1
-4 6 -1 2178.02 233.776 2
-4 -6 1 1851.44 459.723 2
4 6 1 1992.6 266.509 4
4 -6 -1 1814.23 238.93 3
-4 -6 -1 2081.07 507.486 2
4 -6 1 2105.49 306.841 3
-4 6 1 2228.2 258.946 3
-4 6 -1 1956.58 305.079 3
4 6 1 2172.35 468.337 1
4 6 -1 1798.01 389.099 1
-4 -6 2 7476.54 880.698 2
-4 -6 -2 7513.62 931.408 2
4 6 2 6553.22 518.597 4
4 -6 -2 8282.69 406.641 3
-4 6 -2 7270.05 412.432 2
4 -6 2 6901.41 586.999 3
-4 6 -2 7261.36 607.552 3
4 6 2 6821.66 776.1 1
4 -6 3 8254.82 690.808 3
-4 6 -3 7940.83 682.494 3
4 6 3 7739.99 617.66 4
-4 -6 -3 6773.51 885.165 2
4 6 3 8152.68 859.427 1
4 -6 4 10705.4 811.556 3
-4 6 -4 9821.79 812.086 3
4 6 4 8785.91 704.97 4
-4 -6 -4 9843.42 1113.63 2
4 6 4 10848.8 1015.45 3
4 6 4 9292.2 972.144 1
-4 -6 -5 24870.2 1794.88 2
4 -6 5 24678.4 996.115 2
4 6 5 21817.2 1171.78 4
-4 6 -5 23266 1302.48 3
4 6 5 23725.7 1535.86 3
4 6 5 21046.4 1510.62 1
4 6 6 6851.27 880.516 1
4 6 -6 7046.68 567.466 1
4 -6 6 6992.05 601.659 2
4 6 6 5789.87 666.289 4
-4 -6 -6 7051.13 956.31 2
-4 6 -6 7619.73 799.733 3
4 6 6 7919.46 910.665 3
4 -6 -6 7789.86 890.191 1
4 6 7 41703.2 2179.68 1
4 6 -7 39079.8 1227.86 1
4 6 7 43596.4 2493.42 2
4 -6 7 38554.4 1513.96 2
4 6 7 43139.1 1830.23 4
-4 -6 -7 39932.7 2400.28 2
4 -6 7 41818.4 1878.22 3
-4 6 -7 43357.8 1950.21 3
4 6 7 43763.5 2154.08 3
4 -6 -7 49001.8 2217.71 1
4 -6 -8 9019.88 955.639 1
4 6 8 8873.3 1126.36 1
4 6 -8 9125.92 531.669 1
-4 -6 -8 8952.73 873.849 4
4 6 -8 9961.67 846.759 5
4 6 8 9184.75 924.991 4
4 -6 8 9451.1 939.716 3
-4 -6 -8 10133.4 1237.02 2
-4 6 -8 9909.78 990.684 3
4 6 8 8817.14 1010.89 3
4 -6 8 10007.1 823.676 2
4 6 8 9499.8 1195.05 2
4 6 -9 1151.92 151.713 1
-4 -6 -9 1130.76 311.897 4
4 6 9 804.279 303.376 4
4 6 9 1322.96 524.375 2
-4 -6 -9 1529.61 532.926 2
4 -6 9 1170.64 357.91 2
4 -6 9 1337.32 336.135 3
4 6 9 1131.23 378.857 3
-4 6 -9 1486.46 411.613 3
4 -6 -9 1193.09 353.112 1
-4 -6 -10 1007.49 263.462 4
4 6 10 1076.41 300.822 4
4 -6 10 1049.28 319.051 2
4 -6 10 1109.01 338.965 3
-4 6 -10 1313.84 372.562 3
4 6 10 908.743 362.673 3
4 -6 -10 1007.35 375.232 1
-4 -6 -10 1368.15 386.385 2
4 6 11 166.928 103.479 4
-4 -6 -11 129.255 175.355 4
4 -6 -11 54.9218 40.651 3
-4 6 -11 444.341 331.199 3
4 -6 -11 45.4371 133.079 1
-4 -6 -11 132.105 219.8 2
4 -6 11 202.163 151.48 2
4 -6 12 230.005 119.859 2
-4 -6 -12 236.82 138.378 4
4 -6 -12 276.578 84.2452 3
-4 6 -12 128.591 183.64 3
4 -6 -12 60.212 119.592 1
-4 6 -13 34396.3 1694.3 5
-4 -6 -13 38280.8 2172.3 4
-4 6 -13 37167.3 2244.43 3
4 -6 -13 38896.7 1132.91 3
4 -6 -13 36757.1 2177.68 1
-4 -6 -14 826.652 318.482 4
-4 6 -14 1118.77 296.571 5
4 -6 14 580.345 265.892 2
4 -6 -14 1169.28 219.245 3
-4 6 -14 1795.63 508.926 3
4 -6 -14 1182.8 403.817 1
-4 -6 -15 599.306 302.685 4
-4 6 -15 638.839 221.726 5
-4 6 -15 427.119 317.487 4
4 -6 15 342.518 298.589 2
-4 6 -15 747.016 368.547 3
4 -6 -15 736.424 182.512 3
4 -6 -15 544.216 324.706 1
-4 6 -16 1351.7 529.763 4
4 -6 -16 400.483 281.586 1
4 6 -16 398.576 238.715 3
4 -6 -16 643.026 187.563 3
-4 6 -16 141.844 212.91 3
4 6 16 771.61 307.37 5
-4 -6 -16 344.508 308.228 4
-4 -6 -17 7170.75 1075.32 4
4 6 17 6431.77 923.616 5
4 6 -17 7016.45 1042.6 3
-4 6 -17 6773.64 1123.1 4
-4 6 -17 6714.7 1049.39 3
4 -6 -17 7312.46 687.416 3
4 -6 -17 6762.17 1016.25 1
-4 6 -18 559.628 226.016 4
4 6 18 181.743 162.897 5
-4 -6 -18 83.5118 145.317 4
4 6 -18 630.825 430.029 3
-4 6 -18 389.856 293.979 3
4 -6 -18 177.739 190.247 1
-4 6 -19 1085.27 518.969 4
4 6 19 711.789 284.348 5
4 6 -19 180.898 253.709 3
-4 6 -19 1150.84 473.587 3
4 -6 -19 679.69 322.517 1
-4 6 -20 -26.7541 193.094 4
4 6 20 314.383 204.236 5
4 6 -20 273.647 127.958 3
-4 6 -20 303.544 196.545 3
4 -6 -20 269.808 166.593 1
-4 6 -21 864.72 497.412 4
4 6 21 183.923 161.273 5
4 6 -21 721.032 420.273 3
4 -6 -21 441.507 292.324 1
-4 6 -21 985.559 416.868 3
4 6 -22 225.409 177.104 3
4 -6 -22 290.341 362.336 1
4 -6 -23 78.2433 179.945 1
-4 -7 0 7885.89 965.547 2
-4 7 0 8045.39 367.721 2
4 7 0 6637.57 428.254 4
-4 7 0 7674.21 544.277 3
4 7 0 7252.48 786.79 1
-4 -7 1 3169.89 578.74 2
4 7 1 3091.49 334.217 4
4 7 -1 3213.47 249.187 4
-4 -7 -1 3727.26 679.413 2
-4 7 1 3009.62 307.43 3
-4 7 -1 3568.13 423.279 3
4 7 1 3690.18 554.306 1
4 7 -1 3418.86 536.149 1
4 7 2 14059.2 769.064 4
4 -7 2 14150.9 845.522 3
-4 7 -2 14277.9 913.193 3
-4 -7 2 13878.2 1281.42 2
-4 -7 -2 15311.2 1369.79 2
4 7 2 15955.8 1221.9 1
4 7 -2 15049.2 1017.01 1
-4 -7 3 1047.95 343.131 2
4 7 3 716.484 291.202 2
4 7 3 840.038 214.762 4
-4 -7 -3 1185.6 390.719 2
4 -7 3 1446.01 267.685 3
-4 7 -3 1025.02 259.016 3
4 7 3 742.789 301.926 1
4 7 -3 627.742 206.07 1
-4 7 -4 26731.9 1346.51 3
4 7 4 25319.5 1776.97 2
-4 -7 -4 25948 1857.05 2
4 7 -4 23681.9 1216.22 1
4 7 4 26609.7 1680.43 1
4 7 4 23262.4 1160.85 4
4 -7 4 23756.5 1226.25 3
4 7 -5 11803 799.076 1
4 7 5 13473.9 1226.98 1
-4 -7 -5 12996.5 1330.56 2
4 7 5 10975.4 1224.76 2
4 7 5 10894.9 848.801 4
-4 7 -5 12350.1 983.111 3
4 7 5 13226.2 1194.82 3
4 -7 -5 13946.1 1226.4 1
4 7 -6 17950.7 925.216 1
4 7 6 19241.3 1521.65 1
4 7 6 20997.6 1719.03 2
4 -7 6 19322 879.661 2
4 -7 6 19027.7 1197.31 3
4 7 6 18740.7 1180.84 4
-4 -7 -6 19142.9 1640.11 2
-4 7 -6 20426.1 1320.5 3
4 7 6 20834.5 1536.04 3
4 -7 -6 19993.6 1461.67 1
4 7 7 3029.69 640.181 1
4 -7 7 3337.42 404.439 2
4 7 7 3185.16 591.858 3
4 7 7 2890.78 675.584 2
4 -7 7 3606.2 563.122 3
4 7 7 2885.01 482.949 4
-4 -7 -7 3771.36 751.181 2
-4 7 -7 2853.24 542.709 3
4 -7 -7 2581.65 555.393 1
4 7 -7 3167.78 352.369 1
4 7 8 6452.39 1016.36 2
4 -7 8 6719.45 635.8 2
4 7 8 6569.81 791.406 4
4 -7 8 6814.22 801.849 3
-4 -7 -8 7353.72 1075.91 2
-4 7 -8 7926.28 881.012 3
4 7 8 7686.95 931.302 3
4 -7 -8 6612.87 844.194 1
4 7 -8 7042.95 449.594 1
4 -7 9 5524.29 625.56 2
4 7 9 5501.83 762.316 4
4 -7 9 7293.32 840.522 3
-4 -7 -9 6271.37 1022.27 2
-4 7 -9 7351.53 884.138 3
4 7 9 6533.01 870.54 3
4 -7 -9 6494.09 859.637 1
4 7 -9 5939.77 321.037 1
4 7 -10 7686.57 754.659 5
4 7 10 8155.76 941.152 4
-4 7 -10 8622.97 997.85 3
-4 -7 -10 7712.32 1170.02 2
4 -7 -10 7434.5 962.49 1
4 -7 10 7553.71 801.066 2
4 -7 11 2200.74 467.122 2
-4 7 -11 2709.23 557.761 3
-4 -7 -11 3172.3 799.387 2
4 -7 -11 2456.92 562.859 1
4 -7 -12 7832.58 1050.05 1
-4 7 -12 8222.11 1040.79 3
4 -7 12 5938.8 806.148 2
4 -7 -13 5892.1 903.479 1
-4 7 -13 5678.33 868.74 3
4 -7 13 4953.37 757.777 2
-4 7 -14 7727.8 1077.67 3
4 -7 14 5064.72 812.096 2
-4 7 -14 6063.67 709.041 5
4 -7 -14 7811.37 1061.4 1
-4 7 -15 9664.44 885.747 5
4 -7 15 7753.23 1077.11 2
-4 7 -15 10215.5 1257.51 3
4 -7 -15 11213.9 615.798 3
4 -7 -15 10831.4 1297.05 1
4 7 -16 3767.53 762.058 3
4 -7 -16 2154.62 570.184 1
-4 7 -16 3120.09 710.989 3
-4 7 -16 3217.15 758.708 4
4 7 -17 757.744 338.107 3
4 -7 -17 342.524 258.958 1
-4 7 -17 703.193 369.467 3
-4 7 -17 489.367 277.13 4
-4 7 -18 4527.39 929.139 4
4 7 18 2556.18 625.829 5
4 7 -18 4124.96 852.18 3
-4 7 -18 2892.78 721.43 3
4 -7 -18 3583.93 750.45 1
-4 7 -19 1326.05 500.826 4
4 7 19 944.519 344.804 5
4 7 -19 662.986 293.969 3
-4 7 -19 1497.02 597.514 3
4 -7 -19 786.988 333.824 1
-4 7 -20 1184.36 604.391 4
4 7 20 502.777 352.023 5
4 7 -20 687.859 311.969 3
-4 7 -20 812.407 397.811 3
4 -7 -20 977.598 451.757 1
4 7 -21 -105.269 152.224 3
4 7 21 332.892 261.92 5
4 -7 -21 -41.2491 205.083 1
-4 7 -21 421.606 212.907 4
4 -7 -22 1534.19 515.89 1
4 -7 -23 -364.276 287.781 1
4 8 0 62.9363 25.6132 4
-4 8 0 3.86784 68.826 3
4 8 -1 3090.67 286.978 4
4 8 1 3243.33 370.992 4
-4 -8 -1 3369.89 634.508 2
-4 8 -1 3539.9 407.647 3
-4 -8 1 3505.62 649.075 2
-4 8 1 3617.57 341.048 3
4 8 -1 3166.22 521.727 1
4 8 1 3654.32 576.022 1
4 8 -2 12916.4 992.96 1
4 8 2 11451.5 723.708 4
4 8 -2 12098.7 461.194 4
4 8 2 13454.2 1146.04 1
-4 8 -2 12486 858.265 3
-4 8 2 12356.6 512.116 3
-4 -8 2 13962.4 1315.55 2
-4 -8 -2 13371.8 1327.54 2
4 8 3 3520.7 626.724 1
4 8 3 2656.92 374.201 4
-4 -8 -3 3859.21 710.864 2
-4 8 -3 3218.58 481.435 3
-4 -8 3 3011.05 633.008 2
4 -8 -3 3232.94 609.635 1
4 8 -3 2767.54 441.585 1
4 8 -4 191.826 104.897 1
4 8 4 193.591 145.757 1
4 8 4 450.096 295.768 2
4 8 4 265.53 140.318 4
-4 -8 -4 440.282 255.81 2
-4 8 -4 177.933 98.4151 3
4 -8 -4 305.16 119.851 1
4 -8 -5 4478.23 720.458 1
4 8 -5 3534.53 443.493 1
4 8 5 2731.12 626.191 1
4 8 5 2986.25 463.961 4
-4 -8 -5 4336.23 800.371 2
-4 8 -5 3495.05 523.316 3
4 8 5 3746.68 681.829 3
4 8 5 3987.11 743.729 2
4 8 6 265.695 207.732 1
4 8 -6 83.5651 77.4123 1
4 8 6 181.305 110.577 4
4 8 6 255.964 226.353 2
4 8 6 152 137.922 3
-4 -8 -6 297.665 200.581 2
-4 8 -6 267.171 200.31 3
4 -8 -6 174.05 134.386 1
4 8 -7 1054.34 187.427 1
4 -8 7 1030.6 206.216 2
4 8 7 860.488 328.642 3
4 8 7 749.407 262.106 4
-4 -8 -7 1475.06 575.049 2
-4 8 -7 1061.72 339.569 3
4 -8 -7 1118.43 401.687 1
4 -8 -8 16169.6 1401.94 1
4 8 -8 16498.3 721.55 1
4 8 -8 17813 506.433 4
4 8 8 15239.6 1186.3 4
-4 -8 -8 18267 1742.7 2
-4 8 -8 16132.3 1311.81 3
4 8 8 16941.2 1477 3
4 -8 8 14745.3 884.629 2
4 8 9 893.814 334.022 4
4 8 -9 888.187 123.39 4
-4 -8 -9 1128.85 394.921 2
4 -8 9 750.03 246.568 2
-4 8 -9 718.735 270.846 3
4 -8 -9 1095 400.535 1
4 8 -9 752.06 112.614 1
4 8 10 -72.6654 119.496 4
4 8 -10 -34.4967 33.663 4
-4 8 -10 122.112 204.419 3
-4 -8 -10 -204.858 238.756 2
4 -8 10 -101.283 82.2119 2
4 -8 -11 2124.23 539.889 1
4 8 -11 2178.16 289.139 4
-4 8 -11 1473.84 451.136 3
-4 -8 -11 2529.73 677.598 2
4 -8 11 1649.51 391.398 2
4 -8 12 22.6883 163.732 2
4 8 -12 197.224 137.568 4
-4 8 -12 121.415 165.775 3
4 -8 -12 147.48 178.606 1
-4 8 -13 17593.5 1577.05 3
4 8 -13 14367 863.061 4
4 -8 -13 16913.1 1606.4 1
4 8 -14 -5.57989 49.6696 4
-4 8 -14 -29.7208 175.641 3
4 -8 -14 -90.9491 180.667 1
4 -8 14 145.151 191.227 2
4 8 -15 1154.34 285.788 4
-4 8 -15 1691.4 518.217 3
4 -8 -15 1348.48 457.707 1
4 -8 15 400.234 229.59 2
4 -8 -16 19.7309 314.621 1
-4 8 -16 -7.06438 216.741 3
-4 8 -16 -47.5681 171.172 4
4 8 -17 1024.16 423.565 3
4 -8 -17 1032.55 397.563 1
-4 8 -17 619.646 297.452 3
-4 8 -17 876.578 384.976 4
4 8 -18 44.9504 238.239 3
4 -8 -18 -382.758 198.898 1
-4 8 -18 -382.028 364.163 3
-4 8 -18 516.557 344.813 4
-4 8 -19 1799.73 596.459 4
4 -8 -19 1592.9 592.97 1
4 8 -19 808.299 467 3
-4 8 -19 1390.6 537.42 3
4 8 19 552.076 347.777 5
-4 8 -20 534.589 359.971 4
4 8 -20 10.651 274.306 3
4 8 20 34.1851 182.708 5
4 -8 -20 772.225 420.058 1
-4 8 -20 313.035 272.354 3
4 8 21 222.518 202.681 5
4 -8 -21 99.1155 223.829 1
4 -8 -22 25.1976 343.11 1
4 -8 -23 337.79 530.129 1
4 9 0 8932.12 605.491 4
-4 9 0 10861.3 691.091 3
-4 -9 0 9846.63 1160.05 2
4 9 0 10631.8 1017.74 1
4 9 -1 590.298 127.764 4
4 9 1 659.547 162.537 4
-4 -9 1 605.094 317.137 2
-4 -9 -1 441.039 250.186 2
-4 9 1 670.318 153.888 3
-4 9 -1 750.045 204.917 3
4 9 -1 489.963 244.024 1
4 9 1 423.929 213.953 1
4 9 -2 924.698 287.398 1
4 9 2 1044.48 373.673 1
-4 -9 2 808.328 339.636 2
4 9 -2 867.356 156.747 4
4 9 2 838.379 229.503 4
-4 9 2 906.182 130.862 2
-4 -9 -2 877.786 346.325 2
-4 9 -2 1003.52 231.016 3
-4 9 2 859.069 136.515 3
4 -9 -2 1319.11 421.257 1
4 9 3 3816.36 650.502 1
4 9 3 2655.23 399.3 4
4 9 -3 2865.68 242.626 4
-4 9 -3 3900.5 531.509 3
-4 9 3 3575.55 353.854 2
-4 -9 -3 3612.45 721.349 2
4 -9 -3 4046.59 691.133 1
4 9 -3 3046.04 479.105 1
-4 -9 3 3622.74 728.807 2
4 9 -4 3041.99 214.96 4
4 9 4 3982.55 516.28 4
-4 9 4 4427.04 476.348 2
-4 9 -4 4525.7 615.794 3
4 9 4 4669.91 805.435 2
-4 -9 -4 5071.16 879.67 2
-4 -9 4 4639.5 799.722 2
4 -9 -4 5883.48 822.846 1
4 9 -4 4133.78 541.322 1
4 9 4 4222.45 719.882 1
4 9 -5 663.764 209.581 1
4 9 5 639.834 358.789 1
4 9 5 408.28 230.705 2
4 9 5 580.43 342.617 3
4 9 5 374.102 154.473 4
4 -9 -5 776.685 267.491 1
-4 9 -5 894.839 309.694 3
-4 -9 -5 242.245 85.4033 2
-4 -9 -6 18837.4 1744.97 2
4 9 6 14538.5 1091.17 4
-4 9 -6 16369.8 1260.73 3
4 9 6 18400.5 1524.83 3
4 9 -6 16342.1 953.571 1
4 -9 -6 21116.1 1631.08 1
4 9 -7 19254.8 509.49 4
4 9 7 16362.6 1215.28 4
-4 9 -7 21952.9 1473.33 3
-4 -9 -7 20251.1 1866.14 2
4 -9 -7 23552.6 1738.47 1
4 9 -7 18277 914.702 1
4 -9 7 19910.3 675.987 2
4 9 -8 6995.42 357.699 4
4 9 8 5245.07 724.293 4
-4 -9 -8 6331.49 1060.62 2
-4 9 -8 7061.08 857.927 3
4 -9 8 5411.15 461.773 2
4 9 -8 6514.85 474.976 1
4 -9 -8 6764.55 958.425 1
4 9 9 62.9442 117.666 4
4 9 -9 382.795 87.8955 4
4 9 -9 195.975 60.0993 5
4 -9 9 296.388 138.302 2
-4 -9 -9 299.506 160.94 2
-4 9 -9 298.416 220.288 3
4 -9 -9 359.62 250.368 1
4 -9 10 266.604 142.269 2
4 -9 -10 398.892 225.862 1
-4 -9 -10 207.31 114.965 2
-4 9 -10 89.3095 172.254 3
4 9 -10 239.614 91.8065 4
4 -9 -11 1019.22 370.174 1
4 -9 11 748.451 281.863 2
4 9 -11 1054.25 205.274 4
-4 9 -11 1473.82 468.822 3
-4 -9 -11 1166.48 545.612 2
4 9 -12 1494.05 266.088 4
-4 9 -12 1601.2 507.407 3
4 -9 -12 1340.14 450.404 1
4 -9 12 855.003 249.796 2
4 9 -13 2395.43 352.772 4
-4 9 -13 2533.87 587.754 3
4 -9 -13 2872.52 692.032 1
4 -9 13 1276.53 302.877 2
4 -9 -14 155.462 129.62 1
4 9 -14 51.0156 59.0848 4
-4 9 -14 -25.252 169.259 3
4 -9 -15 690.756 355.492 1
4 9 -15 886.071 214.311 4
-4 9 -15 994.714 341.178 3
-4 9 -16 600.109 330.992 3
4 -9 -16 910.295 374.381 1
4 9 -17 3341.25 732.918 3
4 -9 -17 3667.6 821.63 1
-4 9 -17 4706.36 943.359 3
-4 9 -17 4655.66 925.132 4
4 9 -18 187.287 198.58 3
-4 9 -18 -126.91 253.103 3
-4 9 -18 70.0221 146.008 4
4 9 -19 -21.4821 198.041 3
-4 9 -19 -522.749 269.72 3
4 -9 -19 -47.3668 341.621 1
-4 9 -19 11.3235 188.335 4
4 9 20 116.566 205.557 5
4 -9 -20 -3.80821 125.591 1
4 9 21 346.995 313.774 5
4 -9 -21 1324.67 548.759 1
4 10 0 9989.6 691.692 4
-4 10 0 10591.4 726.226 3
-4 -10 0 12101.2 1314.46 2
4 -10 0 11753.2 1189.43 1
4 10 0 10482.5 1037.17 1
4 10 1 1684.87 289.666 4
4 10 -1 1429.74 238.433 4
4 10 -1 1463.25 373.42 1
4 10 1 1265.64 349.402 1
-4 -10 -1 1901.69 562.655 2
-4 -10 1 1434.22 456.669 2
-4 10 -1 1561.76 290.428 3
-4 10 1 1544.7 234.564 3
4 -10 -1 1982.68 539.483 1
4 -10 -2 217.574 236.564 1
4 10 -2 489.996 246.917 1
4 10 2 499.861 320.271 1
4 10 -2 208.301 62.3688 4
4 10 2 409.072 149.066 4
-4 -10 2 355.219 228.885 2
-4 10 2 355.969 96.1293 3
-4 10 -2 606.674 205.587 3
-4 -10 -2 220.238 239.637 2
4 10 3 5335.24 599.066 4
4 10 -3 5755.64 408.546 4
-4 10 -3 7667.73 771.211 3
-4 -10 3 8560.21 1143.47 2
-4 10 3 8175.6 483.314 2
-4 -10 -3 7649.85 1087.6 2
4 -10 -3 8656.99 1049.37 1
4 10 -3 6261.4 746.826 1
4 10 3 8729.5 1024.7 1
4 -10 -4 1093.36 361.586 1
4 10 -4 885.9 138.598 4
4 10 4 841.962 248.211 4
-4 -10 4 1106.49 407.209 2
-4 -10 -4 735.915 344.003 2
-4 10 4 1037.87 215.679 2
-4 10 -4 1030.06 313.369 3
4 10 -4 1115.73 300.946 1
4 10 -5 2116.78 394.18 1
-4 -10 5 2268.38 541.328 2
4 10 5 1718.34 388.119 4
-4 10 -5 2469.15 468.126 3
4 -10 -5 2780.81 604.527 1
-4 -10 -5 2336.97 632.421 2
-4 10 5 2313.65 382.513 2
4 10 -6 3099.12 253.498 4
4 10 6 1901.02 447.622 4
-4 -10 -6 2690.86 663.876 2
-4 10 6 2809.28 425.444 2
-4 10 -6 2732.13 556.404 3
4 10 -6 2663.64 392.957 1
4 -10 -6 3772.17 708.3 1
-4 -10 -7 6476.53 1089.9 2
-4 10 7 5416.74 684.897 2
-4 10 -7 5519.77 811.607 3
4 10 -7 6446.32 355.309 4
4 10 7 5301.56 711.053 4
4 10 -7 5548.72 525.221 1
4 -10 -7 7814.69 1031.45 1
4 10 -8 1823.79 268.84 1
4 -10 -8 3001.71 669.586 1
4 10 8 1767.92 439.154 4
4 10 -8 2148.31 217.917 4
-4 -10 -8 1892.12 556.471 2
-4 10 -8 2497.35 562.57 3
4 -10 8 1734.64 205.426 2
-4 -10 -9 327.017 162.08 2
4 -10 9 251.707 90.3615 2
4 -10 -9 438.138 234.981 1
-4 10 9 293.449 94.4902 2
-4 10 -9 364.464 139.787 3
4 10 -9 286.133 89.0952 4
4 -10 -10 3033.4 698.01 1
4 -10 10 1916.97 299.848 2
4 10 -10 2494.05 283.656 4
4 10 -10 2678.16 500.052 5
-4 10 -10 2275.63 533.601 3
-4 -10 -10 2569.94 678.726 2
-4 10 10 1191.39 348.509 2
4 -10 -11 4214.68 797.758 1
4 10 -11 3323.19 368.267 4
4 10 -11 4301.35 627.698 5
4 -10 11 2336.98 408.143 2
-4 10 -11 2552.18 570.42 3
-4 10 11 2417.81 537.667 2
-4 -10 -11 3609.32 932.581 2
-4 10 12 -363.159 235.139 2
-4 10 -12 280.748 255.753 3
4 -10 -12 12.5211 263.458 1
4 10 -12 -63.8708 90.4257 4
4 10 -13 1629.97 305.736 4
-4 10 -13 2437.96 626.003 3
4 -10 -13 2016.15 636.073 1
-4 10 -14 493.059 135.056 3
4 -10 -14 8.29463 254.126 1
-4 10 -15 292.879 304.903 3
4 -10 -15 774.253 417.898 1
-4 10 -16 619.776 355.066 3
4 -10 -16 556.286 419.524 1
4 10 -17 121.926 62.6935 3
-4 10 -17 604.855 434.919 4
-4 10 -17 194.571 191.894 3
4 -10 -17 479.39 347.263 1
4 10 -18 340.639 191.376 3
-4 10 -18 -205.033 210.688 3
4 -10 -18 -168.514 290.906 1
-4 10 -18 -78.7107 226.785 4
4 -10 -19 315.997 416.051 1
-4 10 -19 -5.22395 210.514 4
4 -10 -20 90.1071 187.395 1
4 10 21 62.4991 197.27 5
4 11 0 307.643 127.189 4
4 -11 0 844.321 330.618 1
-4 -11 0 87.6731 188.806 2
-4 11 0 389.907 149.52 3
4 11 0 414.643 286.819 1
4 11 -1 270.674 93.5051 1
4 11 1 341 212.234 1
4 11 -1 190.64 65.3027 4
4 11 1 177.573 136.103 4
4 -11 1 -299.932 177.703 1
4 -11 -1 241.313 306.115 1
-4 11 -1 328.214 178.744 3
-4 11 1 88.0593 70.9508 3
-4 -11 -1 82.3996 155.493 2
-4 -11 1 -92.9754 248.802 2
4 11 2 41296.2 1661.47 4
-4 11 -2 44809.1 1777.46 3
-4 -11 -2 53059 2900.34 2
-4 -11 2 52029.1 2850.98 2
4 -11 2 49412 2491.45 1
4 -11 -2 52762.4 2649.88 1
4 11 2 45830.5 2372.8 1
4 11 -2 42244.3 2033.21 1
4 -11 -3 2660.39 609.724 1
4 11 -3 2448.78 473.63 1
4 11 -3 1339.49 215.817 4
4 11 3 2078.73 378.815 4
-4 -11 -3 2361.37 646.646 2
-4 11 -3 2164.65 436.857 3
-4 -11 3 3493.34 726.504 2
4 11 4 2829.53 467.966 4
-4 -11 -4 4671.69 873.466 2
-4 11 -4 4129.11 576.073 3
-4 11 4 5073.53 457.547 2
-4 -11 4 4835.84 863.371 2
4 11 -4 4101.39 600.724 1
4 -11 -4 4999.81 838.861 1
-4 -11 5 21.1771 213.576 2
4 11 5 150.694 130.415 4
4 -11 -5 328.332 269.476 1
4 11 -5 143.172 109.347 1
-4 11 -5 -10.0924 141.232 3
-4 11 5 123.866 78.987 2
-4 -11 -5 -312.733 261.665 2
4 11 6 7472.67 851.634 4
-4 11 6 9423.18 813.427 2
-4 -11 -6 11190.8 1414.77 2
-4 11 -6 9270.53 991.361 3
-4 -11 6 9318.9 1155.1 2
4 11 -6 8261.18 741.453 1
4 -11 -6 10991.4 1261.92 1
4 11 7 -219.512 153.578 4
4 11 -7 -68.226 64.0068 4
-4 11 -7 -126.798 221.694 3
4 11 -7 146.797 132.924 1
4 -11 -7 -106.241 138.282 1
-4 11 7 32.0504 102.404 2
-4 -11 -7 -230.927 235.631 2
4 11 -8 59.3146 70.0146 4
4 11 8 37.7843 59.7561 4
-4 -11 -8 313.136 338.91 2
-4 11 -8 29.6342 147.133 3
4 -11 -8 -166.636 207.989 1
4 11 -8 132.683 40.0245 1
-4 -11 -9 13466.6 1652.18 2
-4 11 9 9054.85 991.518 2
-4 11 -9 10411.6 1182.04 3
4 11 -9 9062 534.5 4
4 -11 -9 11923.3 1369.66 1
4 -11 -10 156.986 220.961 1
4 11 -10 2.135 53.4007 4
4 11 -10 102.891 144.743 5
-4 11 10 -20.1234 119.447 2
-4 11 -10 -31.3886 141.873 3
-4 -11 -10 -115.461 177.083 2
4 11 -11 1607.48 426.178 5
4 -11 -11 1647.79 600.224 1
4 11 -11 996.423 191.834 4
-4 11 -11 1443.74 457.575 3
-4 11 11 780.604 326.246 2
-4 -11 -11 1623.24 609.411 2
4 -11 -12 3122.89 749.639 1
4 11 -12 3270.32 571.558 5
-4 11 -12 3301.68 704.094 3
4 -11 -13 585.057 266.518 1
4 11 -13 509.325 216.287 5
-4 11 -13 575.05 287.319 3
4 -11 -14 132.84 220.383 1
-4 11 -14 160.016 198.027 3
4 -11 -15 1596.67 552.608 1
-4 11 -15 1376.87 463.624 3
4 -11 -16 6360.17 1099.42 1
-4 11 -16 6479.3 1104.35 3
4 11 -17 287.241 101.441 3
4 -11 -17 1525.05 574.584 1
-4 11 -17 1161.25 569.305 3
4 -11 -18 558.998 360.13 1
-4 11 -18 1224.41 450.948 3
-4 11 -18 1050.45 505.751 4
4 12 0 9302.22 743.459 4
-4 12 0 9781.77 756.56 3
-4 -12 0 16521.5 1655.28 2
4 -12 0 18877.1 1634.62 1
4 12 0 13513.7 1275.45 1
4 12 -1 2288.24 472.222 1
4 12 -1 1094.98 250.215 4
4 12 1 1254.98 281.221 4
4 -12 -1 2143.05 537.897 1
4 -12 1 1870.48 537.643 1
-4 12 -1 1743.93 367.749 3
-4 12 1 1234.42 234.57 3
-4 -12 1 1761.64 504.494 2
-4 -12 -1 2023.26 547.711 2
4 12 2 6857.35 719.297 4
4 12 -2 4717.72 482.87 4
-4 12 2 4400.77 376.982 3
-4 12 -2 8605.62 823.081 3
-4 -12 -2 12678 1459.71 2
-4 -12 2 13064 1473.86 2
4 -12 2 12438.8 1285.43 1
4 -12 -2 12407.8 1322.75 1
4 12 -2 9375.75 982.78 1
4 -12 3 317.963 272.339 1
4 -12 -3 748.932 342.125 1
4 12 -3 109.591 61.3994 1
4 12 3 301.685 208.852 4
4 12 -3 102.831 96.1311 4
-4 -12 -3 245.066 244.763 2
-4 12 -3 218.498 138.603 3
-4 -12 3 347.343 235.601 2
-4 12 4 523.087 111.996 2
-4 -12 4 559.938 253.96 2
-4 -12 -4 425.564 266.146 2
4 12 4 180.978 98.2579 4
-4 12 -4 622.197 290.82 3
4 -12 -4 779.095 380.319 1
4 -12 4 537.782 293.78 1
4 12 -4 418.09 131.481 1
-4 -12 5 2476.59 649.416 2
-4 12 5 2925.7 394.453 2
4 12 5 1728.98 413.089 4
-4 -12 -5 2837.04 681.831 2
-4 12 -5 3150.44 600.473 3
4 -12 5 3536.5 686.242 1
4 -12 -5 3810.86 770.246 1
4 12 -5 2100.22 409.29 1
4 12 6 3113.98 559.502 4
-4 -12 -6 4099.9 898.15 2
-4 12 -6 3460.44 662.427 3
-4 12 6 4209.03 547.213 2
-4 -12 6 4551.58 880.773 2
4 -12 -6 5060.03 888.367 1
4 12 -6 2424.7 416.934 1
-4 12 7 3141.63 492.735 2
-4 -12 7 2445.3 649.117 2
4 12 7 1909.06 505.283 4
-4 -12 -7 3290 841.245 2
-4 12 -7 2677.39 601.02 3
4 12 -7 2169.47 380.231 1
4 -12 -7 3170.59 716.524 1
-4 12 -8 17742.9 1520.13 3
-4 -12 -8 22063.7 2147.11 2
4 -12 -8 22775.6 1944.53 1
-4 12 -9 391.96 259.748 3
4 -12 -9 129.175 143.13 1
4 12 -9 239.573 79.3447 4
-4 12 -10 500.213 362.921 3
4 -12 -10 187.99 311.249 1
-4 -12 -10 380.607 257.958 2
4 12 -11 1699.71 420.096 5
4 -12 -11 1281.04 424.35 1
-4 12 -11 1472.76 510.786 3
4 12 -12 966.822 310.98 5
-4 12 -12 1013.62 367.828 3
4 -12 -12 887.17 284.415 1
-4 12 -13 400.424 287.19 3
4 -12 -13 31.893 194.741 1
-4 12 -14 59.1813 247.192 3
4 -12 -14 75.5732 222.68 1
-4 12 -15 272.906 267.01 3
4 -12 -15 302.565 185.256 1
-4 12 -16 1035.39 433.827 3
4 -12 -16 908.557 391.958 1
-4 12 -17 -249.654 230.013 3
4 -12 -17 48.3472 261.393 1
4 13 0 165.645 94.4059 4
-4 -13 0 539.061 224.704 2
-4 13 0 478.458 180.803 3
4 -13 0 637.963 286.404 1
4 13 -1 331.383 152.886 4
-4 -13 1 1517.38 467.917 2
-4 -13 -1 494.264 289.797 2
4 13 1 495.079 187.068 4
-4 13 1 321.467 130.074 3
-4 13 -1 699.991 241.106 3
4 -13 1 1280.24 451.062 1
4 13 -1 562.734 323.18 1
4 -13 -1 1407.4 465.223 1
4 13 -2 85.2398 100.045 4
4 13 2 233.4 146.867 4
4 -13 2 558.891 335.522 1
4 -13 -2 307.094 197.895 1
4 13 -2 63.2416 112.38 1
-4 13 2 96.4915 86.5593 3
-4 13 -2 199.213 60.7093 3
-4 -13 -2 287.971 197.833 2
-4 -13 2 -30.3555 334.457 2
4 13 -3 9164.4 989.426 1
4 -13 3 18314.7 1596.47 1
4 -13 -3 23144.3 1929.82 1
4 13 3 6893.45 793.993 4
-4 13 -3 12654.4 1083.43 3
-4 -13 -3 21197.8 1961.44 2
-4 -13 3 18850.7 1917.21 2
-4 -13 -4 19576.7 1961.81 2
-4 13 -4 14890.2 1199.3 3
-4 -13 4 20640 1916.2 2
4 -13 4 17827.5 1552.05 1
4 13 -4 6922.66 819.919 1
4 -13 -4 23154.9 1943.55 1
-4 -13 5 -41.6844 173.847 2
-4 -13 -5 416.91 388.298 2
4 13 5 151.406 232.744 4
-4 13 -5 436.561 279.075 3
4 13 -5 57.6041 198.611 1
4 -13 -5 -7.63838 159.764 1
4 -13 5 181.314 175.647 1
-4 -13 6 2662.77 644.614 2
4 13 6 1924.16 453.088 4
-4 -13 -6 3741.5 882.965 2
-4 13 -6 2522.38 561.897 3
4 -13 -6 3752.15 792.19 1
4 -13 6 3739.02 718.459 1
-4 -13 -7 14912.1 1738.51 2
-4 13 -7 11336.2 1214.71 3
-4 -13 7 11990.9 1457.6 2
4 -13 7 14174.6 1378.1 1
4 -13 -7 14259 1562.14 1
4 -13 -8 798.196 434.315 1
-4 -13 8 501.945 325.283 2
-4 -13 -8 277.456 307.304 2
-4 13 -8 440.109 162.417 3
4 -13 8 666.334 306.94 1
-4 13 -9 322.639 173.501 3
4 -13 9 39.8942 168.429 1
-4 -13 -9 -219.344 364.574 2
4 -13 -9 -122.236 228.67 1
-4 13 -10 255.734 247.902 3
4 -13 10 -47.0732 72.5642 1
-4 -13 -10 321.197 390.433 2
4 -13 -10 201.858 268.422 1
4 -13 -11 3710.05 850.421 1
-4 13 -11 3983.49 812.061 3
4 -13 -12 2163.61 720.083 1
4 13 -12 1469.33 444.423 5
-4 13 -12 1445.48 511.454 3
-4 13 -13 2164.6 628.27 3
4 -13 -13 1842.61 626.223 1
-4 13 -14 1866.94 626.309 3
4 -13 -14 2688.92 785.328 1
-4 13 -15 777.11 349.295 3
4 -13 -15 577.182 333.259 1
-4 13 -16 -558.222 390.922 3
-4 14 0 -61.4371 117.134 3
4 -14 0 138.641 190.382 1
-4 -14 0 -57.5134 351.93 2
4 14 1 75.5541 122.849 4
-4 14 1 53.1393 59.4742 3
-4 14 -1 104.63 127.723 3
4 -14 -1 708.213 311.772 1
4 -14 1 377.515 229.179 1
-4 -14 -1 716.772 340.579 2
-4 -14 1 841.401 428.234 2
4 14 2 103.895 176.476 4
-4 14 2 2.28033 57.2811 3
-4 14 -2 -11.099 137.893 3
4 -14 2 441.598 249.206 1
4 -14 -2 617.966 311.881 1
-4 -14 -2 857.853 470.645 2
-4 -14 2 492.329 318.428 2
4 14 3 940.456 299.247 4
-4 14 -3 1537.18 372.958 3
4 -14 -3 4245.22 814.076 1
4 -14 3 2801.5 630.156 1
4 14 -3 760.136 302.342 1
-4 -14 -3 2872.47 732.648 2
-4 -14 3 2762.63 796.893 2
4 14 4 -73.5316 190.706 4
-4 -14 4 -51.6793 139.785 2
-4 -14 -4 239.067 326.351 2
-4 14 -4 -117.711 142.264 3
4 -14 -4 13.976 155.078 1
4 -14 4 332.037 237.889 1
4 -14 -5 2252.14 626.943 1
-4 -14 5 1622.87 589.983 2
-4 -14 -5 1170.79 477.792 2
-4 14 -5 1208.94 407.01 3
4 -14 5 1316.59 471.647 1
4 -14 -6 1570.16 564.399 1
-4 -14 6 886.025 433.597 2
-4 14 -6 628.865 284.74 3
4 -14 6 894.27 370.735 1
-4 -14 -6 916.819 505.336 2
-4 -14 7 4074.13 848.053 2
-4 -14 -7 4245.98 1002.83 2
-4 14 -7 2421.25 604.458 3
4 -14 -7 5649.44 1037.66 1
4 -14 7 3488.43 730.705 1
4 -14 -8 1255 549.429 1
-4 14 -8 735.297 315.937 3
-4 -14 -8 660.698 468.653 2
4 -14 8 471.076 208.702 1
-4 -14 8 592.432 367.265 2
4 -14 -9 1276.55 575.215 1
-4 14 -9 769.042 375.465 3
4 -14 9 842.239 346.496 1
-4 -14 -9 1058.95 570.424 2
-4 -14 9 980.572 370.769 2
4 -14 -10 47.2106 168.927 1
-4 14 -10 1.86772 78.7185 3
4 -14 10 254.62 288.818 1
-4 -14 -10 -493.765 415.531 2
-4 -14 10 119.812 155.41 2
4 -14 11 1192.25 457.277 1
4 -14 -11 1027.24 437.703 1
-4 14 -11 1477.1 507.578 3
4 -14 12 404.457 245.794 1
-4 14 -12 262.631 212.641 3
4 -14 -12 836.431 461.104 1
-4 14 -13 4876.77 938.906 3
4 -14 -13 5341.43 1082.19 1
-4 14 -14 989.796 474.324 3
-4 14 -15 -174.345 244.642 3
4 -15 0 3744.29 798.044 1
-4 -15 0 4321.78 893.002 2
-4 -15 1 184.048 146.411 2
-4 -15 -1 867.191 372.437 2
4 -15 -1 984.26 397.524 1
4 -15 1 886.917 465.042 1
-4 15 -1 44.1361 77.9588 3
-4 -15 2 776.245 432.322 2
-4 -15 -2 2462.08 726.144 2
4 -15 -2 2535.2 685.634 1
4 -15 2 2426.78 629.306 1
-4 -15 3 3.39337 213.751 2
-4 -15 -3 185.658 213.739 2
-4 15 -3 28.954 61.4204 3
4 -15 -3 494.261 333.346 1
4 -15 3 302.494 186.755 1
-4 -15 -4 3229.24 862.11 2
-4 -15 4 2029.44 712.323 2
4 -15 4 3052.15 657.512 1
-4 15 -4 793.697 312.77 3
4 -15 -4 2875.59 707.122 1
-4 -15 5 -141.711 183.146 2
4 -15 5 409.401 275.597 1
-4 15 -5 153.686 145.789 3
4 -15 -5 -107.644 194.412 1
4 -15 -6 -23.7329 107.113 1
-4 -15 6 227.95 294.957 2
-4 -15 -6 -128.677 305.332 2
-4 15 -6 -31.0031 239.223 3
4 -15 6 -219.199 252.649 1
4 -15 -7 263.958 360.63 1
-4 -15 7 84.6342 191.486 2
-4 -15 -7 126.939 252.382 2
-4 15 -7 92.3994 170.526 3
4 -15 7 -219.717 208.199 1
4 -15 -8 2123.31 617.932 1
-4 15 -8 535.523 346.528 3
4 -15 8 628.015 297.044 1
-4 -15 -8 1378.16 581.51 2
-4 -15 8 1747.56 695.947 2
4 -15 -9 433.682 342.611 1
-4 15 -9 10.1234 188.18 3
4 -15 9 -128.194 255.705 1
-4 -15 -9 -144.363 367.866 2
-4 -15 9 -3.56742 227.301 2
4 -15 -10 -201.002 332.214 1
-4 15 -10 272.831 278.615 3
4 -15 10 -105.373 61.7497 1
-4 -15 10 -292.514 234.609 2
4 -15 -11 1849.71 612.783 1
-4 -15 11 1729.98 536.731 2
4 -15 11 357.409 275.084 1
-4 15 -11 1390.88 503.953 3
-4 15 -12 331.921 185.378 3
-4 -15 12 382.935 323.423 2
-4 15 -13 554.099 93.2639 3
-4 15 -14 184.825 231.485 3
-4 -16 0 1091.62 505.921 2
4 -16 0 1093.9 390.138 1
-4 -16 -1 6.03246 130.007 2
-4 -16 1 374.932 279.417 2
4 -16 1 376.512 333.768 1
4 -16 -1 98.1278 180.449 1
-4 -16 2 604.583 292.887 2
-4 -16 -2 924.225 373.121 2
4 -16 2 227.093 230.382 1
4 -16 -2 515.643 245.97 1
-4 -16 3 242.545 275.847 2
-4 -16 -3 380.615 316.206 2
4 -16 3 561.957 366.265 1
4 -16 -3 669.794 381.487 1
-4 -16 -4 2078.23 623.442 2
-4 -16 4 1133.13 452.656 2
4 -16 4 682.233 395.288 1
-4 16 -4 270.682 198.574 3
4 -16 -4 2039.63 594.945 1
-4 -16 -5 208.086 87.4319 2
-4 -16 5 -131.459 360.868 2
4 -16 5 272.537 115.434 1
-4 16 -5 -68.5604 252.918 3
4 -16 -5 150.519 276.817 1
-4 -16 -6 -21.988 167.161 2
-4 -16 6 -68.9892 296.274 2
-4 16 -6 -6.34922 163.507 3
4 -16 -6 345.059 140.491 1
4 -16 6 78.6239 84.6671 1
-4 16 -7 467.449 360.771 3
4 -16 7 905.842 399.47 1
-4 -16 -7 1050.51 542.973 2
-4 -16 7 473.583 304.63 2
4 -16 -8 5.08659 123.006 1
-4 16 -8 -254.68 204.331 3
4 -16 8 5.54878 102.432 1
-4 -16 -8 366.443 223.683 2
-4 -16 8 423.721 362.987 2
4 -16 -9 954.282 452.256 1
-4 -16 9 805.144 412.122 2
4 -16 9 207.992 235.916 1
-4 16 -9 205.511 214.153 3
-4 16 -10 324.14 359.117 3
-4 -16 10 437.323 314.157 2
-4 16 -11 260.544 230.737 3
-4 -16 11 559.931 319.707 2
-4 16 -12 721.124 405.977 3
-4 -16 12 241.831 186.58 2
-4 16 -13 389.907 317.646 3
-4 -16 13 261.303 308.646 2
-4 -16 14 337.059 348.737 2
-4 -17 0 702.942 478.067 2
4 -17 0 105.582 135.008 1
-4 -17 -1 303.552 188.662 2
-4 -17 1 264.091 195.913 2
4 -17 1 105.822 135.511 1
4 -17 -1 647.105 407.361 1
-4 -17 -2 1120.14 404.697 2
-4 -17 2 1161.54 434.711 2
4 -17 2 1733.8 558.031 1
4 -17 -2 2520.31 742.401 1
-4 -17 -3 2155.69 723.535 2
-4 -17 3 647.992 418.836 2
4 -17 3 1613.16 526.055 1
4 -17 -3 2693.47 785.284 1
-4 -17 4 -244.823 236.556 2
-4 -17 -4 27.4484 126.901 2
4 -17 4 -160.428 186.76 1
4 -17 -4 435.469 266.352 1
-4 -17 5 715.08 337.586 2
-4 -17 -5 1146.38 454.781 2
4 -17 5 294.574 211.239 1
-4 -17 -6 703.203 422.596 2
-4 -17 6 194.666 218.036 2
4 -17 6 336.301 309.842 1
4 -17 -6 71.246 197.024 1
4 -17 7 630.365 385.133 1
-4 -17 -7 829.858 446.573 2
-4 -17 7 630.579 298.022 2
-4 -17 8 948.036 457.433 2
4 -17 8 925.025 430.464 1
-4 -17 -8 1208.57 567.73 2
-4 17 -8 218.201 286.161 3
-4 17 -9 372.792 297.868 3
-4 -17 9 1305.9 570.695 2
-4 17 -10 157.913 111.144 3
-4 -17 10 -235.739 240.624 2
-4 17 -11 155.492 119.375 3
-4 -17 11 -32.9146 288.428 2
-4 17 -12 -145.058 270.236 3
4 -18 0 901.042 497.341 1
-4 -18 0 1145.06 526.646 2
4 -18 -1 -28.5981 194.985 1
4 -18 1 89.7154 155.918 1
-4 -18 1 -54.4222 228.318 2
-4 -18 -1 77.0516 266.699 2
4 -18 -2 -63.4158 182.068 1
4 -18 2 226.937 224.271 1
-4 -18 -2 470.521 336.584 2
-4 -18 2 -201.245 277.478 2
4 -18 3 -267.512 309.834 1
-4 -18 -3 -255.128 256.807 2
-4 -18 3 526.022 358.234 2
4 -18 4 385.466 223.452 1
-4 -18 4 32.5479 351.994 2
-4 -18 -4 -500.702 353.682 2
4 -18 5 496.586 393.532 1
-4 -18 5 -100.026 231.842 2
-4 -18 -5 481.374 355.968 2
-4 -18 -6 140.739 138.493 2
4 -18 6 44.4809 170.495 1
-4 -18 -7 2065.59 804.762 2
4 -19 3 -291.151 239.474 1
4 -19 4 -150.979 108.799 1
-5 0 0 141.087 189.819 5
5 0 0 -3.23226 83.3453 3
-5 0 0 88.498 94.4588 2
-5 0 1 167.116 89.8356 5
-5 0 -1 -122.812 148.426 5
-5 0 1 38.4007 61.9146 2
-5 0 -1 27.9117 93.1052 2
5 0 1 53.164 64.218 3
-5 0 2 13283.7 1036.54 5
-5 0 -2 12978.2 1052.18 5
-5 0 -2 13513.9 1110.3 2
-5 0 -3 116.464 107.736 5
-5 0 -3 -61.8393 158.708 2
-5 0 -4 8822.05 879.555 5
-5 0 -4 10048.1 997.409 2
5 0 4 10165.8 970.947 2
-5 0 -5 -16.4184 50.9821 5
5 0 5 -115.253 193.368 3
5 0 5 -126.451 203.401 2
-5 0 -5 92.8042 111.013 2
-5 0 -6 6579.69 751.283 5
-5 0 -6 7508.32 896.29 2
5 0 6 6476.16 832.505 2
-5 0 -6 7059.41 803.979 3
-5 0 -7 -244.134 210.81 2
5 0 7 112.243 146.787 2
-5 0 -7 46.3422 132.896 3
-5 0 -8 676.975 245.511 2
5 0 8 1057.88 375.818 2
-5 0 -8 808.803 283.819 3
5 0 8 883.18 299.168 3
-5 0 -8 799.066 334.109 4
-5 0 -9 -6.02979 135.914 2
-5 0 9 10.5149 52.1473 4
-5 0 -9 -84.6399 142.611 4
5 0 9 -52.5587 294.444 2
5 0 9 -98.4122 127.419 3
-5 0 -9 44.2771 107.677 3
-5 0 10 12170.6 898.716 4
-5 0 -10 11426.9 1130 4
-5 0 -10 11254 1255.62 2
5 0 10 11666.8 1157.84 3
-5 0 -10 12198.5 1173.75 3
5 0 10 12123.7 1298.54 2
5 0 11 -107.031 218.775 2
-5 0 -11 20.3619 95.9184 3
5 0 -11 185.402 182.494 1
-5 0 11 -83.8248 113.233 4
-5 0 -11 -201.742 177.481 4
-5 0 12 8603.63 822.619 4
-5 0 -12 9288.3 1067.99 3
5 0 -12 8362.17 829.008 1
-5 0 -12 9536.88 1080.7 4
-5 0 -13 37.3266 121.334 4
-5 0 13 142.607 139.744 4
-5 0 13 -25.9972 61.4728 5
-5 0 -13 157.586 99.9833 3
5 0 -13 -23.6858 77.128 1
-5 0 14 1021.08 277.344 5
-5 0 -14 1856.9 476.802 4
-5 0 14 1114.46 328.512 4
5 0 -14 1749.24 399.715 3
-5 0 -14 1746.44 500.873 3
5 0 -14 1492 372.909 1
-5 0 15 -33.6324 93.9854 4
-5 0 -15 143.405 62.6535 4
5 0 -15 48.8916 158.209 1
5 0 -15 111.851 156.161 3
-5 0 -15 107.992 174.338 3
-5 0 15 26.4262 159.405 5
-5 0 -16 10831 1307.4 4
-5 0 16 4671.07 702.544 4
5 0 -16 10728.6 1048.09 3
-5 0 -16 11354.4 1319.92 3
5 0 -16 7072.37 811.097 1
5 0 -17 -29.8746 145.407 3
5 0 -17 -64.6204 59.2099 1
-5 0 -17 82.7318 189.141 3
-5 0 -17 399.307 346.492 4
5 0 -18 721.991 303.476 3
5 0 -18 141.785 216.54 1
-5 0 -18 724.17 321.523 3
-5 0 -18 776.413 263.533 4
5 0 -19 358.652 250.058 3
5 0 -19 27.6783 216.885 1
-5 0 -19 54.0096 79.1712 3
-5 0 -19 38.0366 252.914 4
-5 0 -20 832.085 363.985 3
5 0 -20 1679.07 473.396 3
-5 0 -20 1729.01 592.594 4
-5 0 -21 -149.99 112.698 3
5 0 -21 -205.588 193.558 3
5 0 -22 320.168 180.687 3
-5 1 0 -42.8799 72.2804 2
-5 -1 0 -50.6762 70.7276 2
5 -1 0 -45.701 77.1071 3
-5 -1 0 -40.6896 62.0859 5
-5 -1 1 26968.1 1482.86 5
-5 -1 -1 25551.2 1472.6 5
5 -1 -1 27824 1309.05 3
5 -1 1 28315.5 1390.08 3
-5 -1 1 25160.5 1506.34 2
-5 -1 -1 25808.1 1610.62 2
-5 1 -1 29785.1 1592.71 2
-5 1 -2 486.399 205.689 5
-5 -1 2 49.5445 158.664 5
-5 -1 -2 635.109 243.753 5
5 -1 2 339.021 165.155 3
5 -1 -2 459.999 205.103 3
-5 -1 -2 383.824 170.065 2
-5 1 -2 227.885 125.473 2
-5 -1 -3 5582.89 685.214 5
-5 1 -3 5218.5 664.345 5
-5 -1 3 5641.01 681.589 5
-5 1 -3 4984.92 667.203 2
-5 -1 -3 5753.73 778.718 2
-5 1 -4 1953.54 408.86 5
-5 -1 4 1665.3 356.351 5
5 1 4 1843.28 454.766 2
-5 1 -4 1797.53 389.047 3
5 -1 4 2182.6 447.1 2
-5 -1 -4 2135.55 469.784 2
-5 1 -4 2036.07 443.018 2
-5 -1 5 899.932 294.591 5
-5 1 -5 789.62 271.002 5
-5 -1 -5 1125.58 371.756 2
-5 1 -5 813.354 304.466 2
5 -1 5 699.408 208.606 3
-5 1 -5 1184.55 325.078 3
5 -1 5 749.913 260.603 2
5 1 5 1010.92 307.849 2
-5 -1 6 14894.8 1068.81 5
-5 1 -6 14804 1130.42 5
5 -1 6 16123.7 1199.17 3
-5 -1 -6 13062.7 1220.45 2
-5 1 -6 15430.9 1257.48 2
-5 1 -6 15245.1 1167.43 3
5 -1 6 16215.6 1286.48 2
5 1 6 15174 1311.4 2
-5 -1 7 58944.8 1579.02 4
-5 -1 7 52937.5 2021.87 5
-5 1 -7 50707.7 2137.07 5
-5 1 -7 55438.3 2442.58 2
-5 -1 -7 55284.2 2607.7 2
5 -1 7 53841 2253.13 3
-5 -1 -7 59742.6 2403.98 3
-5 1 -7 57284.1 2318.68 3
5 1 7 59426.3 2705.49 2
5 -1 7 57756.5 2522.97 2
-5 -1 8 13328.9 808.854 4
-5 -1 8 13137.3 996.586 5
-5 1 -8 11470 1049.25 5
-5 -1 -8 12011.6 1055.18 4
-5 -1 -8 13674.5 1337.81 2
-5 1 -8 12289.5 1189.82 2
5 -1 8 13482.2 1159.76 3
5 1 8 14676.9 1233.43 3
-5 -1 -8 13723.3 1184.37 3
-5 1 -8 14005.4 1184.08 3
5 1 8 13378.3 1334.43 2
5 -1 8 13012.3 1228.21 2
-5 -1 -9 219.13 128.488 2
-5 1 -9 168.907 110.408 2
-5 1 -9 509.294 257.305 4
-5 -1 -9 238.013 96.3722 4
-5 -1 9 303.008 145.006 4
-5 -1 9 82.5976 146.331 5
5 1 9 607.382 312.898 2
5 -1 9 142.98 184.327 2
5 -1 9 448.66 164.104 3
5 1 9 224.511 200.19 3
-5 -1 -9 333.586 214.421 3
-5 1 -9 516.99 253.144 3
5 -1 -10 513.969 256.235 1
-5 -1 -10 1152.44 450.865 2
-5 -1 10 781.734 223.868 4
-5 -1 -10 1116.84 343.389 4
-5 1 -10 758.477 328.234 4
-5 -1 10 731.718 225.198 5
-5 1 10 586.745 211.366 4
5 -1 10 1046.33 362.869 2
5 1 10 602.26 265.761 2
-5 1 -10 1056.31 360.608 3
5 -1 10 702.244 281.905 3
-5 -1 -10 901.398 298.809 3
5 1 -11 1111.06 286.792 1
5 -1 -11 821.609 261.602 1
-5 1 -11 723.625 230.331 4
-5 -1 -11 918.568 344.995 4
-5 -1 11 958.373 245.69 4
-5 -1 11 467.468 238.968 5
-5 1 11 804.693 240.993 4
5 1 11 1130.24 436.993 2
5 -1 11 966.636 343.08 2
-5 1 -11 1547.72 436.239 3
-5 -1 -11 1102.22 303.259 3
5 1 -12 41.6558 134.409 1
5 -1 -12 147.838 138.401 1
-5 -1 12 75.1504 72.7522 4
-5 1 -12 -75.6868 149.232 4
-5 1 12 55.8639 68.7764 4
-5 -1 -12 -115.147 208.34 4
-5 -1 12 -0.43298 61.9533 5
5 -1 12 -11.7951 94.3023 2
-5 1 -12 156.243 218.491 3
-5 -1 -12 161.626 177.34 3
-5 1 13 4532.87 651.907 4
-5 -1 13 5615.99 658.323 4
-5 -1 -13 6164.65 877.828 4
-5 -1 13 3645.08 533.32 5
-5 1 -13 6254.37 892.585 4
5 -1 -13 6125.95 696.177 3
-5 -1 -13 6500.19 928.591 3
-5 1 -13 5017.72 811.309 3
5 1 -13 5450.03 642.797 1
5 -1 -13 5480.54 708.613 1
5 -1 -14 963.644 249.51 1
5 1 -14 816.849 229.668 1
-5 -1 14 910.138 273.938 4
-5 1 -14 891.125 402.38 4
-5 1 14 900.062 311.093 4
-5 -1 -14 839.8 343.307 4
-5 -1 14 485.738 164.153 5
5 -1 -14 1112.71 325.957 3
-5 1 -14 1454.03 457.758 3
-5 -1 -14 1103.43 430.698 3
5 1 -15 159.386 52.6885 1
5 -1 -15 489.666 238.464 1
-5 1 -15 -113.569 211.299 4
-5 -1 15 368.895 222.425 4
-5 1 15 100.592 152.872 4
-5 -1 -15 -121.472 145.025 4
-5 -1 15 72.9939 60.9573 5
5 1 -15 68.1686 124.022 3
5 -1 -15 423.457 186.993 3
-5 1 -15 116.748 180.216 3
-5 -1 -15 704.58 309.646 3
-5 -1 16 668.009 296.954 4
-5 -1 -16 1208.98 427.029 4
-5 1 -16 733.935 326.264 4
-5 -1 -16 1226.46 390.567 3
5 1 -16 1103.45 351.527 3
5 -1 -16 1419.08 345.9 3
-5 1 -16 829.532 399.599 3
5 -1 -16 552.027 252.928 1
5 1 -16 333.172 171.441 1
-5 -1 -17 3665.25 757.707 4
-5 1 -17 4109.07 824.545 4
-5 -1 -17 3442.73 740.525 3
5 -1 -17 3617.24 599.238 3
5 1 -17 3493.5 630.523 3
-5 1 -17 3557.64 794.97 3
5 -1 -17 1749.95 415.693 1
-5 -1 -18 -88.0728 233.916 4
-5 1 -18 -197.143 303.311 4
-5 -1 -18 -22.6152 114.07 3
5 -1 -18 -41.069 179.42 3
5 1 -18 119.814 223.803 3
-5 1 -18 196.435 266.579 3
5 1 -18 -40.1814 101.365 1
5 -1 -18 117.501 186.177 1
-5 -1 -19 699.181 333.565 4
-5 1 -19 560.664 323.68 4
-5 -1 -19 189.334 107.449 3
5 1 -19 800.575 290.777 3
5 -1 -19 702.512 273.863 3
-5 1 -19 303.291 313.813 3
5 -1 -19 0.68225 264.093 1
5 1 -20 347.383 151.437 3
5 -1 -20 1152.35 359.795 3
-5 -1 -20 1240.83 520.731 4
-5 1 -20 1276.41 385.861 4
-5 1 -20 1313.87 524.638 3
-5 -1 -20 856.878 453.515 3
5 -1 -21 3091.76 639.774 3
5 1 -21 3446.73 716.344 3
-5 -1 -21 5589.89 1132.32 4
-5 1 -21 4505.38 973.815 4
-5 1 -21 4334.67 921.708 3
-5 -1 -21 3587 794.073 3
5 1 -22 86.4218 70.3366 3
5 1 -23 254.282 175.107 3
-5 2 0 -0.45504 106.236 2
-5 -2 0 -127.816 199.568 2
5 -2 0 -30.4392 54.3167 3
-5 -2 1 62080.3 2278.66 5
-5 -2 1 56634.4 2371 2
-5 -2 -1 60092.8 2502.3 2
-5 2 -1 60368.2 2200.18 2
5 -2 1 60967.6 1957.07 3
5 -2 -1 64592 1892.97 3
-5 -2 2 12665.9 1025.37 5
5 -2 -2 14292.9 872.932 3
5 -2 2 14320.1 973.376 3
-5 -2 -2 12397.8 1154.36 2
-5 2 -2 11271 954.826 2
-5 -2 3 6816.9 734.13 5
-5 -2 -3 5834.53 584.716 4
-5 2 -3 7267.54 716.942 3
5 -2 -3 6970.65 607.563 3
-5 -2 -3 5830.46 802.886 2
-5 2 -3 7415.53 768.743 2
-5 2 -4 73.393 104.377 2
-5 -2 -4 412.863 192.337 2
-5 -2 -4 263.486 112.051 4
-5 -2 4 408.936 188.304 5
-5 2 -4 560.911 216.999 3
5 2 4 247.856 138.62 2
5 -2 4 425.402 197.596 2
-5 2 -5 57024.2 2233.79 5
-5 -2 5 60318.3 2157.85 5
-5 2 -5 59677.4 2295.66 2
-5 -2 -5 61942.3 2065.93 4
-5 2 -5 63201.9 2252.14 3
-5 -2 -5 61279.5 2705.92 2
5 -2 5 62940.7 2338.68 2
5 2 5 64318.1 2732.35 2
-5 2 -6 1808.74 373.261 5
-5 -2 6 1806.54 383.977 5
-5 -2 6 1759.09 230.256 4
-5 2 -6 1804.88 405.691 2
-5 -2 -6 1742.41 464.47 2
5 -2 6 1956.83 421.467 3
5 -2 6 1691.88 385.243 2
5 2 6 1991.21 489.857 2
-5 2 -6 1962.86 434.575 3
-5 -2 7 6598.49 507.771 4
-5 2 -7 6121.31 734.705 5
-5 -2 7 6603.71 703.206 5
-5 2 -7 6878.17 826.138 2
-5 -2 -7 7304.66 977.292 2
5 -2 7 8362.36 879.25 3
-5 2 -7 7370.39 846.992 3
5 2 7 8244.42 1033.41 2
5 -2 7 7230.12 864.699 2
-5 -2 8 5638.19 492.58 4
-5 2 -8 4898.69 653.784 5
-5 -2 8 4905.02 641.684 5
-5 -2 -8 5695.53 708.955 4
5 2 8 4929.38 785.63 3
5 -2 8 6775.44 826.439 3
-5 -2 -8 5458.12 852.494 2
-5 2 -8 6228.66 812.737 2
-5 2 -8 6048.13 776.445 3
5 2 8 4800.5 824.135 2
5 -2 8 5904.19 804.682 2
-5 -2 9 3985.03 426.155 4
-5 -2 -9 4649.1 656.444 4
-5 2 -9 4670.36 655.075 5
-5 -2 9 3597.72 564.488 5
-5 -2 -9 4118.42 779.699 2
5 -2 9 4323.53 697.14 3
5 2 9 5019.01 771.122 3
-5 -2 -9 4764.97 719.687 3
-5 2 -9 4676.03 712.006 3
5 2 9 3909.8 842.756 2
5 -2 9 4379.91 731.496 2
5 -2 -10 108.321 186.262 1
-5 -2 -10 384.782 308.211 2
-5 2 10 254.606 169.848 4
-5 -2 10 657.188 249.694 5
-5 2 -10 516.368 211.451 5
-5 -2 10 468.013 166.301 4
-5 -2 -10 728.904 282.12 4
5 -2 10 196.371 212.174 2
5 2 10 166.522 134.112 2
5 -2 10 368.561 199.887 3
-5 2 -10 667.394 296.199 3
-5 -2 -10 711.858 281.197 3
5 2 -11 7579.11 684.4 1
5 -2 -11 6698.33 792.235 1
-5 2 -11 5790.88 864.045 4
-5 -2 11 4434.96 602.813 5
-5 -2 11 6245.18 590.966 4
-5 -2 -11 6997.57 880.118 4
-5 2 11 6507.99 751.41 4
-5 -2 -11 6817.91 1084.12 2
-5 2 -11 7579.05 960.368 3
-5 -2 -11 6567.67 904.972 3
5 -2 11 7081.47 993.005 2
5 2 -12 6035.93 610.743 1
5 -2 -12 6118.73 786.925 1
-5 2 -12 7298.14 951.387 4
5 -2 -12 6647.07 649.431 3
-5 -2 12 6987.18 662.141 4
-5 2 12 5631.72 725.659 4
-5 -2 -12 5656.11 831.923 4
-5 2 -12 7316.85 974.442 3
-5 -2 -12 6401.03 909.981 3
5 -2 12 5414.94 905.657 2
-5 -2 -13 5177.13 837.84 4
-5 2 -13 6130.62 944.325 4
5 -2 -13 6583.7 676.991 3
-5 2 13 3981.87 624.057 4
-5 -2 13 5105.6 632.957 4
5 -2 13 4918.2 898.969 2
-5 2 -13 6185.78 911.681 3
-5 -2 -13 5638.1 877.302 3
5 2 -13 6100.56 624.888 1
5 -2 -13 6816.41 828.67 1
-5 -2 -14 2042.11 548.21 3
-5 2 14 1435.87 426.115 4
-5 -2 -14 1809.99 524.218 4
-5 2 -14 2507.19 616.664 4
-5 -2 14 1815.29 371.787 4
5 2 -14 1441.74 284.034 1
5 -2 -14 2498.26 418.38 3
-5 2 -14 1787.01 515.346 3
5 -2 -14 2153.21 470.58 1
-5 -2 -15 916.437 351.062 4
-5 2 -15 1863.73 559.024 4
-5 -2 15 1008.84 306.693 4
5 2 -15 456.238 210.326 1
5 -2 -15 682.989 268.684 1
5 -2 -15 1274.29 315.363 3
5 2 -15 1097.18 346.054 3
-5 2 -15 803.84 331.786 3
-5 -2 -15 1421.18 452.66 3
5 -2 -16 4692.48 733.658 1
5 2 -16 1515.94 324.535 1
5 2 -16 5478.83 813.064 3
-5 -2 16 5471.54 724.658 4
-5 2 -16 5367.95 931.98 4
-5 -2 -16 5223.75 916.611 4
5 -2 -16 5080.09 672.027 3
-5 2 -16 5203.2 912.424 3
-5 -2 -16 5338.32 904.211 3
-5 -2 -17 335.86 200.778 3
5 2 -17 625.925 284.096 3
5 -2 -17 438.488 184.266 3
-5 2 -17 544.762 379.556 4
-5 -2 -17 363.225 242.349 4
-5 -2 17 569.619 118.673 4
-5 2 -17 959.908 381.754 3
5 2 -17 88.6423 39.8424 1
5 -2 -17 282.576 152.114 1
-5 -2 -18 12.3267 154.277 3
5 2 -18 -60.3404 148.418 3
5 -2 -18 -44.7452 83.41 3
-5 -2 -18 59.801 197.654 4
-5 2 -18 170.005 204.857 4
-5 2 -18 89.6598 112.195 3
5 -2 -18 55.8729 82.2796 1
-5 -2 -19 35.6487 166.03 3
5 -2 -19 198.702 192.219 3
5 2 -19 -33.3783 116.535 3
-5 -2 -19 327.079 285.796 4
-5 2 -19 108.694 171.986 4
-5 2 -19 -59.3183 115.126 3
5 -2 -19 76.6122 189.477 1
-5 -2 -20 568.851 463.763 3
5 2 -20 185.34 229.777 3
-5 2 -20 -16.3991 208.086 4
-5 -2 -20 309.124 144.292 4
5 -2 -20 349.8 193.541 3
-5 2 -20 452.314 400.692 3
5 -2 -20 168.048 162.685 1
-5 2 -21 998.667 454.125 4
-5 -2 -21 1249.53 492.936 4
-5 2 -21 1062.46 424.791 3
-5 -2 -21 669.093 299.408 3
5 2 -21 604.963 323.248 3
5 2 -22 302.079 135.468 3
5 2 -23 244.129 120.739 3
5 2 -24 82.1624 322.532 3
-5 -3 0 24.3079 58.1308 4
-5 3 0 7.10767 45.7191 2
-5 -3 0 205.534 185.618 2
5 -3 0 -0.94191 65.4586 3
-5 -3 1 1320.29 189.483 4
-5 -3 -1 1296.65 213.516 4
5 -3 -1 1417.07 268.474 3
5 -3 1 1523.49 311.805 3
-5 -3 1 1816 472.969 2
-5 3 -1 1277.54 305.038 2
-5 -3 -1 1531.92 451.112 2
-5 -3 -2 2417.68 327.644 4
-5 3 -2 1863.27 367.079 2
-5 -3 -2 1900.03 444.573 2
5 -3 2 2480.77 393.316 3
5 -3 -2 2498.94 345.517 3
-5 3 -2 2380.54 393.575 3
-5 -3 -3 382.882 240.514 2
-5 3 -3 505.089 193.385 2
-5 3 -3 852.417 235.876 3
5 -3 -3 812.748 206.072 3
5 -3 3 855.3 225.093 3
-5 -3 -3 749.423 202.587 4
-5 -3 -4 318.448 146.492 4
5 3 4 299.199 276.823 2
-5 3 -4 137.943 161.089 3
5 -3 -4 186.479 72.87 3
-5 3 -4 39.7432 106.405 2
-5 -3 -4 -19.1221 106.167 2
-5 3 -5 44.4863 141.51 2
-5 -3 -5 46.4385 151.923 2
5 3 5 168.272 189.289 5
-5 3 -5 176.148 155.812 3
5 -3 5 119.531 101.993 2
5 3 5 100.572 93.5152 2
-5 -3 5 49.6087 21.6289 4
-5 -3 -5 -50.0044 99.5428 4
-5 -3 -6 1025.01 364.658 2
-5 3 -6 770.6 291.558 2
5 3 6 1164.82 381.81 5
-5 -3 6 942.722 132.77 4
-5 3 -6 714.741 262.615 3
5 -3 6 1164.11 330.324 3
5 -3 6 1427.21 371.984 2
5 3 6 1202.79 412.082 2
-5 3 -7 1470.58 372.767 2
-5 3 -7 1121.04 286.418 5
5 3 7 1008.95 315.411 5
-5 -3 7 1193.2 164.607 4
-5 -3 -7 1056.91 339.663 2
5 3 7 1060.99 347.167 3
5 -3 7 1438.53 375.69 3
-5 3 -7 1115.86 317.6 3
5 -3 7 956.877 242.729 2
5 3 7 1629.84 472.574 2
-5 -3 -8 2211.36 433.405 4
-5 -3 8 2447.59 272.409 4
5 -3 8 1783.72 420.037 2
-5 -3 -8 2199.69 539.545 2
5 3 8 2450.86 605.956 2
5 -3 8 2511.2 509.747 3
-5 3 -8 2742.12 546.386 3
5 3 8 3112.98 610.667 3
-5 3 -8 2640.33 495.718 5
5 3 8 2321.19 500.803 5
5 3 9 2245.13 488.335 5
-5 3 -9 1718.54 389.507 5
-5 -3 -9 1943.48 419.206 4
-5 -3 9 1577.84 247.075 4
5 -3 9 1779.41 449.711 2
5 3 9 1186.5 523.81 2
-5 -3 -9 1527.27 489.89 2
5 -3 9 1688.43 433.912 3
5 3 9 1982.29 494.696 3
-5 3 -9 1756.77 444.225 3
5 -3 -9 1825.86 406.307 1
5 -3 -10 6816.24 826.12 1
5 3 10 6748.13 858.08 5
-5 3 -10 5457.07 712.734 5
-5 -3 -10 6226.31 807.114 4
-5 -3 10 6545.63 533.686 4
-5 -3 -10 7085.57 1054.22 2
5 -3 10 7193.74 921.291 3
-5 3 -10 6630.82 870.349 3
5 -3 10 6221.71 892.625 2
5 -3 -11 19045.7 1395.61 1
5 3 -11 19900.6 1041.08 1
-5 -3 -11 18834.3 1447.27 4
5 3 11 20075.8 1510.8 5
-5 3 11 15865.7 1240.36 4
-5 3 -11 16650.4 1262.21 5
5 -3 -11 19041.4 990.982 3
-5 -3 11 18735.2 994.516 4
-5 -3 -11 18001.3 1748.64 2
-5 3 -11 19843.9 1544.75 3
5 -3 11 17283.1 1491.93 2
-5 -3 -11 18354.6 1519.23 3
5 3 -12 27.1598 100.596 1
5 -3 -12 165.297 164.683 1
5 3 12 179.914 141.569 5
-5 3 12 39.9323 147.096 4
-5 3 -12 1.12354 65.526 5
-5 -3 12 -139.969 72.0451 4
-5 -3 -12 159.421 106.234 4
-5 3 -12 -83.0517 79.0277 4
5 -3 12 -54.0614 107.231 2
5 -3 -12 -10.1602 32.4508 3
-5 3 -12 -135.164 205.661 3
-5 -3 -12 126.041 251.235 3
5 -3 -13 90.6165 118.394 1
5 3 -13 318.277 142.468 1
5 3 13 120.081 62.165 5
-5 3 13 -132.972 168.109 4
-5 -3 -13 206.902 95.4096 4
-5 3 -13 178.33 210.358 4
-5 -3 13 269.18 136.655 4
5 -3 13 136.539 208.054 2
5 -3 -13 108.946 42.0755 3
-5 3 -13 382.252 284.123 3
-5 -3 -13 84.3156 183.943 3
-5 -3 -14 8257.42 1113.15 4
5 3 14 9081.4 1026.64 5
-5 3 -14 9608.94 1197.44 4
5 -3 -14 9769.2 809.94 3
-5 3 -14 9020.78 1138.13 3
-5 -3 -14 8464.75 1095.91 3
5 -3 -14 9143.71 1033.17 1
5 3 -14 5814.75 549.45 1
-5 -3 -15 98.6854 211.724 4
-5 3 -15 624.443 369.8 4
-5 -3 -15 120.241 132.914 3
5 -3 -15 277.851 149.143 3
-5 3 -15 263.155 199.892 3
5 3 -15 -14.8459 92.6638 1
5 -3 -15 261.129 99.8678 1
-5 -3 -16 65.1551 122.289 4
-5 3 -16 -35.9599 70.4682 4
-5 -3 -16 -174.806 190.587 3
5 3 -16 114.116 191.803 3
5 -3 -16 119.693 77.8815 3
-5 3 -16 305.82 229.598 3
5 -3 -16 -178.802 212.652 1
5 3 -16 0.29243 84.9998 1
-5 -3 -17 4406.18 871.922 4
-5 3 -17 3644.74 794.28 4
-5 -3 -17 3796.83 776.012 3
5 -3 -17 3800.44 567.272 3
5 3 -17 3918.04 728.562 3
-5 3 -17 3891.43 807.373 3
5 -3 -17 3289.33 659.747 1
-5 3 -18 1237.44 488.758 4
-5 -3 -18 1679.19 546.359 4
-5 -3 -18 713.77 294.857 3
5 3 -18 1396.91 479.233 3
-5 3 -18 990.863 329.302 3
5 -3 -18 1302.69 353.319 3
5 -3 -18 748.561 384.654 1
-5 -3 -19 473.809 202.736 4
-5 3 -19 395.034 358.553 4
-5 -3 -19 609.581 277.001 3
5 3 -19 255.88 92.4976 3
-5 3 -19 505.833 301.153 3
5 -3 -19 646.513 251.451 3
5 -3 -19 343.575 184.149 1
-5 3 -20 3060.76 798.397 4
-5 -3 -20 3723.2 859.793 4
-5 -3 -20 1634.86 486.069 3
5 3 -20 2191.45 554.14 3
-5 3 -20 2543.02 705.295 3
5 -3 -21 -26.2688 168.825 1
-5 -3 -21 96.4807 159.633 4
-5 3 -21 -164.992 393.805 4
-5 3 -21 -86.0735 191.691 3
-5 -3 -21 49.9416 120.513 3
5 3 -21 -20.7995 132.896 3
5 3 -22 342.162 254.254 3
5 3 -23 360.823 368.948 3
-5 -4 0 -14.2635 61.3467 4
5 -4 0 -28.6056 56.0408 3
-5 -4 0 -75.0217 193.67 2
-5 4 0 -15.4279 66.3751 2
5 -4 1 2369.95 365.328 3
5 -4 -1 2599.42 340.033 3
-5 4 -1 2418.93 398.664 2
-5 -4 1 2410.73 210.931 4
-5 -4 -1 2131.84 274.383 4
-5 -4 -1 3107.32 634.554 2
-5 -4 1 2068.87 471.617 2
5 4 -2 3935.11 604.441 5
-5 -4 -2 4176.62 425.669 4
5 -4 -2 5161.27 466.495 3
5 -4 2 4826.08 538.172 3
-5 4 -2 4494.62 519.57 3
-5 -4 -2 5035.41 794.034 2
-5 -4 2 4291.13 658.334 2
-5 4 -2 5007.85 560.084 2
-5 4 -3 149.094 88.1395 2
-5 -4 -3 66.9814 111.149 2
-5 -4 -3 87.2485 101.242 4
5 -4 -3 4.81382 31.5335 3
5 -4 3 203.414 134.469 3
-5 4 -3 14.872 125.694 3
-5 -4 -4 478.505 308.411 2
-5 4 -4 372.672 188.196 2
-5 -4 -4 371.357 156.646 4
5 -4 -4 284.129 118.13 3
-5 4 -4 215.243 162.203 3
-5 4 -5 14881.8 1040.36 2
-5 -4 -5 14327.9 944.797 4
5 4 5 14546.6 1218.53 5
-5 4 -5 14924.4 1100.19 3
5 -4 -5 16257.6 731.206 3
5 -4 5 14662.3 1009.68 2
5 4 5 16430.8 1466.3 2
-5 -4 -5 15788.9 1451.36 2
-5 4 -6 1338.79 323.424 2
5 4 6 1395.36 358.279 5
5 -4 6 1388.07 318.821 3
-5 -4 -6 1803.81 465.847 2
-5 4 -6 1657.75 370.048 3
5 4 6 1238.23 365.433 3
5 -4 -6 1545.17 228.553 3
5 -4 6 1768 381.773 2
5 4 6 805.944 309.654 2
5 4 7 4196.57 668.395 5
-5 -4 -7 3743.34 723.014 2
5 -4 7 3771.4 591.478 3
-5 4 -7 4078.08 627.404 3
5 4 7 4355.19 707.803 3
5 4 7 4706.4 849.886 2
5 -4 7 3715.36 582.32 2
5 4 8 169.487 123.631 5
-5 -4 -8 313.348 194.559 4
-5 -4 -8 -3.57907 161.373 2
5 -4 8 3.33667 126.346 2
5 -4 8 34.9299 82.4894 3
5 4 8 -84.4624 168.964 3
-5 4 -8 156.145 153.663 3
5 4 8 271.608 246.458 2
-5 4 -9 446.209 235.687 5
5 4 9 186.462 137.731 5
-5 -4 -9 411.829 192.948 4
5 -4 9 580.21 214.751 2
-5 -4 -9 494.946 249.075 2
5 -4 -9 468.224 130.373 3
5 -4 9 696.591 262.675 3
-5 4 -9 348.381 157.792 3
5 -4 -9 308.534 206.656 1
5 -4 -10 32704.4 1874.27 1
-5 -4 -10 32321 1866.26 4
-5 4 -10 31658.7 1725.58 5
5 4 10 33324.3 1964.96 5
5 -4 -10 30179.6 1065.95 3
-5 -4 -10 33433.2 2354.63 2
-5 4 -10 34576.6 1985.58 3
5 -4 10 26305.2 1740.2 2
-5 4 -11 855.236 290.615 5
5 4 11 1386.98 390.429 5
-5 -4 -11 1510.24 428.519 4
5 -4 -11 1370.49 250.717 3
5 -4 11 960.787 326.826 2
-5 4 -11 1458.98 419.498 3
5 4 -11 1354.58 245.344 1
5 -4 -11 1908.64 481.619 1
-5 -4 -11 1175.65 481.452 2
5 4 12 3736.9 684.997 5
-5 -4 -12 4641.6 802.029 4
-5 4 -12 4339.25 645.806 5
-5 4 12 2273.75 489.485 4
5 -4 12 3516.81 695.966 2
5 -4 -12 4746.96 478.519 3
-5 4 -12 5068.52 794.8 3
5 4 -12 4070.01 407.649 1
5 -4 -12 4111.67 726.162 1
5 4 13 775.661 363.855 5
-5 4 -13 405.159 205.231 5
-5 -4 -13 788.706 303.417 4
-5 4 -13 194.082 269.655 4
5 -4 13 831.837 379.872 2
5 -4 -13 864.337 232.593 3
-5 4 -13 548.005 242.984 3
5 4 -13 598.232 120.046 1
5 -4 -13 599.904 269.623 1
5 -4 -14 13198 1258.77 1
-5 -4 -14 12786.2 1370.35 4
5 4 14 12726.4 1288.33 5
-5 4 -14 14184.5 1483.61 4
5 -4 -14 14419.1 919.709 3
-5 4 -14 13267.1 1392.9 3
-5 -4 -14 12316.3 1356.55 3
5 -4 14 9993.4 1273.92 2
5 4 15 2189.15 540.488 5
-5 4 -15 3167.57 779.294 4
-5 -4 -15 3248 730.74 4
5 -4 -15 2246.58 592.973 1
5 -4 -15 3468.52 459.624 3
-5 4 -15 3195.04 707.406 3
-5 -4 -15 2863.15 677.794 3
5 4 16 2716.82 577.56 5
-5 4 -16 2299.36 652.118 4
-5 -4 -16 2584.21 651.376 4
5 -4 -16 3066.92 625.587 1
5 -4 -16 2932.43 464.59 3
5 4 -16 2359.56 565.738 3
-5 4 -16 3503.52 764.916 3
-5 -4 -16 2812.67 683.365 3
5 -4 -17 5947.33 894.164 1
-5 4 -17 5549.09 985.29 4
5 4 -17 6236.94 960.916 3
-5 -4 -17 6090.91 1025.01 4
5 4 17 5403.21 849.763 5
5 -4 -17 6636.57 717.683 3
-5 4 -17 6876.77 1093.88 3
-5 -4 -17 5575.94 948.227 3
-5 4 -18 2058.46 628.815 4
-5 -4 -18 2019.54 618.265 4
-5 -4 -18 1899.97 555.831 3
5 4 -18 1881.34 559.863 3
5 -4 -18 1989.03 383.107 3
-5 4 -18 2464.48 655.696 3
5 -4 -18 1755.35 518.231 1
5 -4 -19 71.5652 151.403 1
-5 4 -19 590.262 292.784 4
-5 -4 -19 692.674 426.431 4
5 4 -19 342.082 198.732 3
-5 4 -19 288.841 244.82 3
-5 -4 -19 507.377 325.927 3
5 -4 -20 500.836 224.661 1
-5 4 -20 2465.41 737.903 4
-5 -4 -20 2931.01 721.503 4
5 4 -20 1221.26 370.712 3
-5 4 -20 1829.76 579.289 3
-5 -4 -20 1403.85 428.519 3
-5 -4 -21 1081.25 426.557 4
5 4 -21 401.451 211.847 3
-5 4 -21 2395 741.476 4
-5 4 -21 1719.57 581.687 3
-5 -4 -21 527.894 343.551 3
5 4 -22 1758.76 546.868 3
5 4 -23 -2.31818 120.675 3
5 -5 0 53.8218 51.1081 3
-5 5 0 103.549 99.107 2
-5 -5 0 -59.1406 186.485 2
-5 -5 -1 11711.2 606.432 4
5 5 -1 12148.6 1064.52 5
5 -5 1 12323.5 820.526 3
5 -5 -1 12497.7 739.427 3
-5 5 -1 12869.8 834.498 3
-5 5 1 11388.1 823.81 2
-5 -5 1 11465.7 1182.54 2
-5 -5 -1 11251.7 1209.12 2
-5 5 -1 12345.4 830.132 2
5 5 -2 513.288 280.443 5
-5 -5 -2 860.182 194.642 4
5 -5 2 622.523 174.201 3
-5 -5 -2 408.705 214.591 2
-5 5 -2 616.32 158.094 2
5 -5 -2 550.224 136.962 3
-5 5 -2 546.882 182.721 3
-5 -5 2 647.72 275.877 2
-5 -5 -3 9340.67 682.828 4
5 5 -3 8099.94 877.262 5
5 -5 3 9377.1 777.661 3
5 -5 -3 9010.08 530.258 3
-5 5 -3 8828.82 704.069 2
-5 5 -3 8999.6 791.429 3
-5 -5 -3 9565.22 1102.27 2
-5 -5 -4 55530.7 1804.36 4
5 5 -4 55970.1 2287.95 5
5 5 4 55527.7 2385.87 5
5 -5 -4 59975.6 1254.61 3
-5 5 -4 55057.7 1806.65 2
-5 5 -4 55590.5 2080.82 3
-5 -5 -4 54967.2 2744.57 2
5 5 4 56265 2698.63 2
-5 -5 -5 15957 1015.88 4
5 5 5 14115.7 1220.31 5
5 -5 -5 16436.7 604.204 3
-5 5 -5 14389.3 974.353 2
5 5 5 16897.2 1356.28 3
-5 5 -5 15775.8 1134.32 3
5 5 5 15973.5 1494.88 2
-5 -5 -5 15747.7 1481.36 2
5 5 6 24658 1648.69 5
5 -5 -6 28721.7 745.764 3
5 -5 6 28469.5 1582.16 3
-5 5 -6 27099.3 1556.91 3
5 5 6 28212 1785.33 3
-5 -5 -6 26608.5 1943.55 2
5 -5 6 25996.9 1364.55 2
5 5 6 27658.4 2038.66 2
5 5 7 -4.54281 137.113 5
-5 -5 -7 37.6824 119.242 2
5 -5 7 163.558 166.693 3
-5 5 -7 94.0021 99.833 3
5 5 7 10.188 140.043 3
5 -5 -7 25.4233 23.3985 3
5 -5 7 65.4831 124.914 2
5 5 7 96.2098 177.069 2
5 -5 -8 11091.1 1096.55 1
-5 -5 -8 11335.8 1033.09 4
5 5 8 10521.9 1097.61 5
5 -5 -8 11059 450.223 3
-5 -5 -8 12081.4 1389.51 2
5 -5 8 11351 1067.57 3
5 -5 -8 11583.4 477.115 3
-5 5 -8 11327.6 1057.19 3
5 -5 8 10186.6 936.236 2
5 5 9 54.0175 107.373 5
-5 -5 -9 372.581 191.019 4
5 -5 9 267.839 137.762 3
5 -5 -9 296.566 78.9136 3
5 -5 -9 432.033 194.092 1
-5 5 -9 9.70164 98.6794 3
5 -5 9 357.585 175.347 2
-5 -5 -9 143.432 184.576 2
-5 -5 -10 3331.92 747.414 2
5 -5 10 2756.81 549.679 2
-5 -5 -10 3961.53 668.827 4
5 5 10 3249.31 639.759 5
5 -5 -10 3842.71 311.275 3
-5 5 -10 4256.41 722.365 3
5 -5 -10 4012.54 713.758 1
5 -5 -11 13744.5 1309.62 1
-5 -5 -11 14977 1651.27 2
-5 -5 -11 15676.3 1320.16 4
-5 5 -11 13130.4 1138.84 5
5 5 11 15332.2 1380.02 5
5 -5 -11 15914.6 691.667 3
-5 5 -11 14315.2 1340.6 3
5 -5 11 11460.5 1173.23 2
5 5 -12 25803.8 885.917 1
5 -5 -12 31487.8 1950.54 1
-5 -5 -12 29814.7 1945.71 4
-5 5 -12 28358.8 1657.58 5
5 5 12 29137.9 1900.11 5
-5 -5 -12 31323 2487.63 2
5 -5 -12 32505.6 1081.45 3
-5 5 -12 31863 2075.91 3
5 -5 12 26241.6 1807.61 2
5 5 13 3184.19 646.053 5
-5 5 -13 3202.44 550.073 5
-5 -5 -13 3604.38 683.592 4
5 -5 13 2542.5 615.165 2
5 -5 -13 3291.48 373.668 3
-5 5 -13 3516.89 702.7 3
5 -5 -13 3719.94 708.968 1
5 5 -13 2142.9 209.992 1
5 5 14 416.916 228.964 5
-5 5 -14 485.778 220.719 5
5 -5 14 78.1067 183.568 2
5 -5 -14 633.088 186.815 3
-5 5 -14 -13.28 77.6206 3
-5 -5 -14 698.463 262.882 4
-5 5 -14 381.847 378.809 4
5 -5 -14 460.112 286.386 1
-5 5 -15 1724.53 552.437 4
5 -5 -15 1645.41 294.304 3
-5 5 -15 1529.81 469.686 3
5 -5 -15 1252.22 438.323 1
-5 -5 -15 1525.68 494.136 4
5 5 15 1339.84 396.827 5
-5 5 -16 1766.12 609.206 4
-5 -5 -16 1187.75 497.805 4
5 5 16 860.34 364.357 5
5 -5 -16 1455.21 306.873 3
-5 5 -16 1472 471.333 3
5 -5 -16 1744.24 524.812 1
-5 5 -17 1649.93 482.699 4
5 5 17 1759.62 505.771 5
-5 -5 -17 2682.45 710.754 4
5 5 -17 1749 538.954 3
-5 5 -17 2330.02 594.776 3
5 -5 -17 1286.43 470.602 1
-5 5 -18 1574.86 583.982 4
5 5 18 1863.53 536.691 5
-5 -5 -18 1983.53 613.783 4
5 5 -18 1404.8 442.291 3
-5 5 -18 2521.13 669.216 3
5 -5 -18 1900.46 602.537 1
-5 5 -19 224.708 231.696 4
5 5 19 217.179 228.02 5
-5 -5 -19 -43.9318 213.361 4
5 5 -19 484.513 297.56 3
-5 5 -19 156.112 177.42 3
5 -5 -19 -278.405 219.064 1
5 -5 -20 1475.19 500.295 1
-5 5 -20 3148.82 844.717 4
-5 -5 -20 2928.95 744.304 4
5 5 -20 2712.7 699.791 3
-5 5 -20 3861.39 923.87 3
-5 -5 -20 1111.38 517.081 3
5 5 -21 -37.3969 269.044 3
5 -5 -21 -73.7742 195.1 1
-5 -5 -21 -59.8506 178.498 4
-5 -5 -21 -96.2671 287.185 3
5 5 -22 210.816 302.588 3
5 -5 -22 121.942 275.378 1
5 6 0 185.042 209.111 5
-5 6 0 -10.1671 61.995 3
-5 6 0 -97.4314 78.9788 2
-5 -6 0 -179.771 180.075 2
5 -6 0 8.49593 80.0792 3
5 6 1 11061.3 1059.94 5
5 6 -1 12012 1095.91 5
-5 6 -1 12561.1 814.035 3
-5 6 1 11220.3 765.608 2
-5 -6 1 12112.6 1238.77 2
-5 -6 -1 11074.9 1220.47 2
-5 6 -1 11652.7 720.013 2
5 -6 1 12187.8 818.302 3
5 -6 -1 12598.8 704.177 3
5 6 2 5884.39 791.455 5
5 6 -2 5437.07 729.795 5
5 -6 2 6160.48 628.612 3
5 -6 -2 6073.16 445.047 3
-5 6 -2 5495.93 568.293 3
-5 -6 2 6215.83 877.791 2
-5 6 -2 5376.07 482.599 2
-5 -6 -2 5478.08 855.802 2
5 6 3 5724.17 789.316 5
5 6 -3 7136.85 833.371 5
-5 6 -3 6653.47 553.121 2
5 -6 -3 7124.87 418.291 3
5 -6 3 7646.69 700.832 3
-5 6 -3 6710.1 668.793 3
-5 -6 3 6774.04 906.531 2
-5 -6 -3 6562.18 975.394 2
-5 6 -4 644.661 160.282 2
5 6 -4 618.339 258.579 5
5 6 4 762.769 313.176 5
-5 -6 -4 929.18 237.478 4
-5 -6 -4 894.491 327.84 2
5 -6 -4 920.03 118.852 3
-5 6 -4 668.495 197.886 3
5 6 4 1043.59 354.636 3
5 6 4 940.961 349.664 2
5 6 4 943.378 414.688 1
5 6 5 6878.53 874.062 5
5 6 -5 6904.97 795.511 5
-5 -6 -5 7355.87 687.249 4
5 6 5 7389.18 940.728 1
-5 6 -5 6886.62 751.22 3
5 6 5 7875.85 966.909 3
-5 -6 -5 6747.59 990.582 2
5 6 5 7460.5 1015.19 2
5 6 -6 -144.872 210.989 5
5 6 6 111.363 158.636 5
-5 -6 -6 209.141 233.745 2
5 6 6 54.5235 138.063 1
5 -6 6 77.0148 104.642 3
-5 6 -6 293.397 201.879 3
5 6 6 -222.395 247.134 2
5 -6 6 19.1035 36.7085 2
5 6 6 -7.67628 96.9481 3
5 -6 -7 -5.99914 179.627 1
-5 -6 -7 -88.9862 268.134 2
5 6 -7 181.681 130.194 5
5 6 7 207.547 139.735 5
5 -6 7 112.962 107.267 3
-5 6 -7 77.9676 55.2965 3
5 -6 7 -1.22404 66.2805 2
5 -6 -8 5062.32 757.604 1
-5 -6 -8 4579.24 899.118 2
5 6 8 3302.57 688.902 5
-5 -6 -8 4280.86 619.01 4
5 -6 8 4946.87 717.583 3
-5 6 -8 4162.32 680.212 3
5 -6 8 4054.08 584.114 2
5 -6 -9 8494.77 994.094 1
-5 -6 -9 7298.91 1145.39 2
-5 -6 -9 8773.42 922.076 4
5 6 9 8037.42 998.318 5
5 -6 9 8888.73 992.593 3
-5 6 -9 8902.5 1006.23 3
5 -6 9 6642.46 770.116 2
-5 -6 -10 201.702 205.758 4
5 6 10 -1.49926 106.339 5
-5 6 -10 176.458 109.369 3
5 -6 -10 255.414 79.425 1
5 -6 10 84.868 160.589 2
-5 -6 -10 -269.419 272.367 2
5 6 -11 199.624 70.1962 1
5 -6 11 365.808 246.123 2
-5 6 -11 243.796 119.043 3
5 6 -11 376.416 80.8583 1
5 -6 -11 378.672 220.634 1
-5 -6 -11 154.456 190.408 2
5 6 11 333.598 251.574 5
-5 -6 -11 367.461 279.306 4
5 -6 12 724.34 353.341 2
-5 6 -12 608.015 258.841 5
5 6 12 425.262 214.227 5
-5 -6 -12 359.386 263.334 4
-5 6 -12 684.826 327.754 3
5 -6 -12 902.572 109.321 3
5 -6 -12 476.168 237.328 1
-5 -6 -12 1037.55 431.172 2
5 -6 13 3227.87 634.455 2
-5 6 -13 4002.46 639.728 5
5 6 13 4351.09 780.208 5
-5 -6 -13 5500.58 840.229 4
-5 6 -13 5288.97 879.965 3
5 -6 -13 5320.38 348.769 3
5 -6 -13 4563.6 781.029 1
-5 6 -14 1668.93 385.458 5
5 6 14 2392.71 575.384 5
-5 -6 -14 1889.28 515.631 4
5 -6 14 1936.5 491.722 2
-5 6 -14 2649.64 669.609 3
5 -6 -14 2407.93 270.839 3
5 -6 -14 2253.92 577.761 1
5 6 15 1115.07 377.936 5
-5 -6 -15 2118.49 551.497 4
-5 6 -15 888.827 351.493 5
-5 6 -15 1497.35 484.542 3
5 -6 -15 1389.41 480.055 1
-5 6 -15 1325.85 528.638 4
-5 -6 -16 3678.14 765.337 4
5 6 16 2653.15 618.529 5
-5 6 -16 3465.33 776.939 4
-5 6 -16 3023.86 712.385 3
5 -6 -16 2761.32 654.937 1
-5 -6 -17 4300.58 866.932 4
5 6 17 2261.71 639.714 5
5 6 -17 3540.88 737.844 3
-5 6 -17 3923.59 901.648 4
-5 6 -17 4276.42 873.492 3
5 -6 -17 3488.42 744.307 1
-5 -6 -18 2691.5 696.344 4
5 6 18 716.924 371.206 5
5 6 -18 1833.57 537.143 3
-5 6 -18 2167.02 681.153 4
-5 6 -18 1964.47 637.059 3
5 -6 -18 1794.43 605.1 1
5 6 19 -72.429 162.781 5
-5 -6 -19 159.649 243.06 4
5 6 -19 326.272 218.76 3
-5 6 -19 234.871 269.571 4
-5 6 -19 -272.976 325.158 3
5 -6 -19 -62.5636 277.08 1
5 6 20 437.293 312.688 5
-5 -6 -20 761.968 437.913 4
-5 6 -20 785.738 481.643 4
5 6 -20 394.413 260.05 3
5 -6 -20 325.267 182.904 1
-5 6 -20 -126.062 315.245 3
5 -6 -21 -509.979 317.371 1
5 6 -21 -244.033 235.652 3
5 -6 -22 47.3314 170.909 1
5 -7 0 44.1938 57.9603 3
-5 7 0 21.0942 67.8685 2
5 7 0 -130.421 168.322 1
-5 -7 0 110.086 124.156 2
-5 7 0 54.2926 44.5737 3
5 7 -1 -94.7561 96.5628 5
-5 7 -1 -50.0828 81.4416 2
-5 -7 -1 253.112 243.693 2
5 -7 -1 -6.17914 41.5355 3
5 -7 1 -28.3078 48.4417 3
-5 -7 1 -21.2021 190.362 2
-5 7 1 82.5346 98.6108 2
-5 7 -1 15.2804 84.6624 3
5 7 -1 39.7832 81.8857 1
5 7 1 -231.53 232.481 1
5 7 -2 2704.13 491.435 1
5 7 2 2510.89 521.319 1
5 7 -2 2334.58 489.827 5
5 -7 -2 2415.22 249.852 3
5 -7 2 2407.97 386.084 3
-5 -7 2 2295.32 535.901 2
-5 7 -2 2121.04 369.418 3
-5 -7 -2 2342.74 584.64 2
-5 7 -2 2472.02 265.47 2
5 7 -3 5327.06 725.977 5
5 -7 3 5827.33 608.975 3
-5 7 -3 5295.19 637.398 3
-5 -7 3 5750.27 880.11 2
-5 -7 -3 5415.7 897.317 2
5 7 3 6256.41 839.56 1
5 7 -3 6294.8 705.578 1
5 7 -4 6002.15 780.424 5
5 7 4 6890.5 924.317 1
5 7 -4 5640.03 648.378 1
-5 7 -4 6695.08 722.092 3
5 7 4 6635.97 923.545 3
-5 -7 -4 7178 1047.03 2
5 7 -5 5745.26 760.016 5
5 7 5 5306.11 842.612 1
5 7 -5 4861.54 578.287 1
5 -7 5 4657.73 618.89 3
-5 7 -5 5813.21 717.502 3
-5 -7 -5 5930.42 959.097 2
5 -7 -6 53528.9 2540.77 1
5 7 -6 47447.9 2140.73 5
5 -7 6 48801.9 2085.7 3
-5 7 -6 51146.8 2167.25 3
-5 -7 -6 46687.7 2769.86 2
5 7 -7 5779.97 562.161 1
5 7 -7 6447.38 814.092 5
5 7 7 4673.49 652.64 4
5 -7 7 7084.42 827.836 3
-5 -7 -7 6570.63 1070.26 2
-5 7 -7 7257.21 864.773 3
5 -7 -7 7574.19 1010.35 1
5 -7 7 6181.61 592.221 2
5 7 -8 13306.5 807.471 1
5 7 -8 16328 1264.08 5
5 7 8 13277.2 1113.84 4
5 -7 8 15875.6 1266.28 3
-5 -7 -8 17957 1798.36 2
-5 7 -8 16733.5 1352.75 3
5 -7 8 14218.8 980.998 2
5 -7 -8 14422.5 1360.53 1
5 7 -9 29.7244 59.3288 1
5 7 9 17.5355 83.6573 4
-5 -7 -9 14.6456 69.0999 4
-5 -7 -9 -316.807 295.179 2
5 -7 9 76.3638 43.8861 2
-5 7 -9 132.426 179.906 3
5 -7 -9 -477.507 249.642 1
-5 -7 -10 237.109 234.215 4
5 -7 10 243.036 155.988 2
5 7 -10 66.4572 27.4224 1
-5 7 -10 -2.95468 140.883 3
5 -7 -10 -94.9419 84.4528 1
-5 7 -11 4633.01 787.984 3
5 -7 11 2725.65 528.72 2
5 -7 -11 4186.32 750.515 1
-5 -7 -11 4101.02 888.096 2
-5 -7 -11 4671.1 743.468 4
5 7 12 15959.9 1527.31 5
-5 -7 -12 16980.9 1450.67 4
-5 -7 -12 18326.8 1964.76 2
-5 7 -12 17888.4 1596.82 3
5 -7 -12 14642.2 1461.78 1
-5 7 -13 589.059 254.64 5
-5 -7 -13 587.647 338.075 4
5 7 13 745.698 388.717 5
-5 7 -13 447.834 238.727 3
5 -7 -13 665.868 307.02 1
5 -7 13 589.039 269.358 2
-5 -7 -14 4411.28 801.853 4
5 7 14 3589.33 751.932 5
-5 7 -14 3887.76 624.047 5
-5 7 -14 4972.48 909.048 3
5 -7 -14 3895.72 740.839 1
5 -7 14 1871.83 529.217 2
5 7 15 -119.425 298.067 5
-5 -7 -15 -21.0134 71.7615 4
-5 7 -15 376.554 313.94 3
5 7 16 2256.97 543.629 5
-5 7 -16 3420.46 776.036 4
-5 7 -16 2929.95 726.578 3
5 -7 -16 2507.78 578.898 1
5 7 17 1119.25 456.891 5
5 7 -17 1799.89 580.457 3
-5 7 -17 856.423 385.144 4
-5 7 -17 2600.71 700.9 3
5 -7 -17 1224.22 469.069 1
5 7 18 1385.05 502.454 5
5 7 -18 1169.16 400.721 3
-5 7 -18 1842.52 575.675 4
-5 7 -18 2041.89 642.539 3
5 -7 -18 1595.84 553.278 1
5 7 19 151.61 217.775 5
5 7 -19 90.6915 188.549 3
-5 7 -19 -343.161 112.022 4
-5 7 -19 37.9057 101.789 3
5 -7 -19 -65.6917 254.614 1
5 7 -20 511.453 377.952 3
5 -7 -20 341.395 184.449 1
5 7 20 463.485 264.212 5
5 -7 -21 672.361 290.746 1
5 -7 -22 317.683 210.59 1
-5 -8 0 -174.462 286.65 2
-5 8 0 25.2472 89.8303 3
5 8 0 3.56488 110.09 1
-5 8 0 -81.2086 36.5867 2
-5 -8 1 10595.5 1234.94 2
-5 8 1 10307.9 573.255 2
-5 -8 -1 8092.6 1098 2
-5 8 -1 7518.68 656.561 3
-5 8 1 8351.68 564.618 3
5 8 1 9300.72 997.394 1
5 8 -1 8293.96 924.273 1
-5 -8 2 1025.13 358.331 2
-5 -8 -2 1287.61 433.925 2
-5 8 -2 1287.73 284.389 3
5 8 2 1075.13 361.883 1
5 8 -2 968.133 304.609 1
5 8 3 312.683 275.134 1
5 8 -3 99.9898 115.168 1
5 8 3 -33.3266 36.445 4
5 8 -3 108.402 159.823 5
-5 -8 -3 243.535 270.857 2
-5 8 -3 -0.84291 131.716 3
-5 -8 3 -121.657 211.25 2
5 8 -4 13856.4 1041.03 1
5 8 4 14099 1342.09 1
5 8 -4 14554.9 1252.17 5
5 8 4 9200.04 785.482 4
-5 8 -4 13368.1 1027.93 3
-5 -8 4 15629.4 1455.15 2
-5 -8 -4 13978.5 1503.16 2
5 8 -5 1060.99 272.26 1
5 8 -5 1214.03 398.659 5
5 8 5 980.764 264.813 4
-5 -8 -5 1423.18 493.635 2
5 -8 5 1147.68 305.822 3
-5 8 -5 925.614 303.115 3
5 -8 -5 1460.1 462.482 1
5 8 -6 3848.24 628.859 5
5 8 6 3365.35 530.401 4
5 -8 6 4177.3 610.494 3
-5 -8 -6 4143.07 813.023 2
-5 8 -6 3487.5 618.104 3
5 -8 -6 4462.82 768.603 1
5 8 -6 3912.66 492.08 1
5 8 -7 823.146 231.786 1
5 8 -7 919.577 298.876 5
5 8 7 698.762 255.659 4
-5 -8 -7 1067.86 423.467 2
5 -8 7 1236.14 356.877 3
-5 8 -7 798.985 315.256 3
5 -8 -7 1217.58 417.36 1
5 8 -8 6651.45 831.254 5
5 8 8 5941.45 750.826 4
5 -8 8 6559.64 822.095 3
-5 -8 -8 7753.61 1186.79 2
-5 8 -8 7390.55 917.156 3
5 -8 8 6276.01 584.589 2
5 -8 -8 7205.46 998.015 1
5 8 -8 5250.86 491.556 1
5 -8 -9 996.518 327.307 1
5 8 -9 720.549 172.105 1
5 8 -9 1088.89 366.361 5
5 8 9 545.438 237.085 4
-5 -8 -9 517.469 210.865 2
-5 8 -9 976.481 370.901 3
5 -8 9 906.533 233.339 2
-5 8 -10 5834.93 859.083 3
5 -8 10 3976.5 569.537 2
5 -8 -10 6379.52 956.518 1
5 8 -10 4234.7 315.076 1
-5 -8 -10 4736.77 985.314 2
5 -8 11 11.238 72.1521 2
-5 -8 -11 292.988 285.538 2
5 -8 -11 -210.154 268.715 1
-5 8 -11 -2.4259 215.593 3
5 -8 12 76.532 139.51 2
-5 8 -12 134.072 214.824 3
5 -8 -12 248.957 158.287 1
-5 -8 -12 46.5712 314.657 2
-5 8 -13 17882.9 1646.06 3
5 -8 -13 17932.6 1678.67 1
5 -8 -14 93.2198 120.483 1
-5 8 -14 290.14 324.103 3
5 8 15 -212.832 239.864 5
5 -8 -15 -9.98436 175.999 1
-5 8 -15 328.075 233.074 3
5 8 16 1425.77 558.412 5
-5 8 -16 2470.89 675.279 3
5 -8 -16 1649.04 546.924 1
5 8 17 2995.64 695.273 5
-5 8 -17 4234.49 937.271 4
-5 8 -17 4168.77 900.927 3
5 -8 -17 3994.75 873.424 1
5 8 18 712.71 404.938 5
5 8 -18 934.411 430.933 3
-5 8 -18 1860.53 652.139 4
-5 8 -18 1620.45 542.344 3
5 -8 -18 1494.03 560.884 1
5 8 19 40.9853 130.811 5
5 8 -19 -212.073 330.668 3
-5 8 -19 694.448 446.13 3
5 -8 -19 -242.296 293.013 1
-5 8 -19 199.591 201.818 4
5 8 20 176.862 234.717 5
5 -8 -20 749.572 438.309 1
5 8 21 -39.7877 95.282 5
5 -8 -21 99.7564 113.463 1
5 -8 -22 -26.6997 267.702 1
-5 -9 0 -66.0753 216.153 2
-5 9 0 -61.5826 117.397 3
5 9 0 -59.4661 95.9325 1
-5 -9 1 2685.22 638.074 2
-5 -9 -1 2886.04 723.024 2
5 9 1 1176.27 206.577 4
-5 9 1 1940.26 262.519 3
-5 9 -1 2204.03 331.519 3
5 9 -1 2413.94 494.465 1
5 9 1 2773.68 616.427 1
-5 -9 2 -2.73602 263.132 2
-5 9 2 80.682 50.3359 2
-5 -9 -2 367.28 304.981 2
5 9 2 -33.4446 53.9397 4
-5 9 -2 19.6836 61.2547 3
5 9 -2 -11.7226 52.4632 1
5 9 2 -123.237 123.101 1
-5 -9 3 2389.94 636.569 2
5 9 3 1341.9 264.309 4
-5 -9 -3 2666.79 667.064 2
-5 9 -3 1951.31 379.855 3
5 9 -3 1869.72 402.048 1
5 9 3 2552.34 579.506 1
5 9 4 2027.71 402.768 4
-5 -9 -4 3973.2 812.802 2
-5 9 -4 3605.07 583.122 3
5 -9 -4 3619.57 708.255 1
5 9 -4 3590.22 579.774 1
-5 -9 4 3506.91 728.763 2
5 9 -5 58968.9 2593.34 5
-5 9 -5 55623.7 2287.61 3
-5 -9 5 58605.5 2949.55 2
-5 -9 -5 65668.8 3376.34 2
5 -9 -5 67453.8 3063.18 1
5 9 -5 52194.2 1999.23 1
5 9 -6 336.012 167.528 1
5 9 6 167.78 129.479 4
5 9 -6 168.559 175.429 5
-5 -9 -6 203.128 176.106 2
-5 9 -6 274.782 152.784 3
5 -9 -6 334.563 247.511 1
5 9 -7 215.64 93.7937 1
5 9 7 271.991 57.272 4
5 9 -7 263.792 232.274 5
-5 -9 -7 28.8502 310.413 2
-5 9 -7 72.6377 112.37 3
5 -9 -7 359.801 250.615 1
5 9 -8 707.098 185.377 1
5 9 -8 883.02 314.079 5
5 9 8 615.034 263.514 4
-5 -9 -8 944.028 443.283 2
-5 9 -8 1020.46 362.837 3
5 -9 -8 1023.28 449.373 1
5 9 -9 14173 1209.39 5
5 9 9 9330.45 1006.31 4
-5 9 -9 13038 1288.67 3
5 -9 9 10147.8 731.188 2
5 -9 -9 11852.4 1343.25 1
5 9 -9 10044.5 604.377 1
-5 -9 -9 14154.9 1699.45 2
5 9 -10 344.149 84.2455 1
5 -9 -10 351.463 255.216 1
-5 -9 -10 632.693 289.812 2
5 9 -10 367.775 107.281 5
-5 9 -10 477.383 241.251 3
5 -9 10 456.135 204.494 2
-5 9 -11 5945.08 910.865 3
5 -9 -11 5192.96 950.645 1
-5 -9 -11 6020.51 1143.37 2
5 -9 11 2674.06 465.019 2
-5 -9 -12 327.213 293.286 2
5 -9 -12 1134.75 403.617 1
-5 9 -12 729.685 362.138 3
5 -9 -13 -49.2875 125.74 1
-5 9 -13 -71.4131 164.68 3
5 -9 -14 3050.43 735.783 1
-5 9 -14 2778.18 683.591 3
5 -9 -15 -43.6898 277.491 1
-5 9 -15 -76.8473 208.61 3
-5 9 -16 6701.05 1111.42 3
5 -9 -16 5860.21 1019.11 1
5 9 17 1953.94 594.668 5
-5 9 -17 2285.44 786.657 4
-5 9 -17 2670.3 702.907 3
5 -9 -17 3307.44 771.68 1
5 9 18 321.461 188.209 5
5 9 -18 9.23892 227.282 3
-5 9 -18 373.653 189.421 3
5 -9 -18 523.087 279.51 1
-5 9 -18 699.439 325.45 4
5 -9 -19 -330.24 293.322 1
5 9 19 305.845 101.268 5
5 -9 -20 4415.96 1029.41 1
5 9 20 1460.64 534.431 5
5 9 21 236.155 334.451 5
-5 -10 0 407.806 308.181 2
5 10 0 92.6106 216.544 1
-5 10 0 -37.9617 86.3046 3
5 10 0 -25.4063 66.1842 4
5 10 1 114.255 106.897 4
5 10 -1 118.012 53.7808 4
-5 10 1 41.2332 54.3561 3
-5 -10 -1 -6.98017 173.308 2
-5 -10 1 2.93841 258.73 2
-5 10 -1 -52.5156 45.8632 3
5 10 1 188.333 183.582 1
5 10 -1 -60.9295 161.782 1
5 10 -2 709.336 299.239 1
-5 -10 2 790.638 428.686 2
5 10 2 365.48 159.967 4
-5 -10 -2 1126.26 431.004 2
-5 10 -2 921.192 183.392 3
5 -10 -2 1680.91 516.216 1
-5 10 3 19831.1 761.104 2
-5 10 -3 15554.9 1118.88 3
-5 -10 -3 19333.7 1855.69 2
-5 -10 3 19466.8 1797.93 2
5 -10 -3 22343.9 1781.51 1
5 10 -3 15248 1229.99 1
5 10 -4 2034.95 424.911 1
-5 -10 4 2523.82 643.604 2
5 10 4 1179.15 312.296 4
-5 -10 -4 2258.23 634.793 2
-5 10 4 1979.77 314.131 2
-5 10 -4 1477.39 392.651 3
5 -10 -4 2628.17 636.758 1
-5 10 -5 23313 1491.92 3
-5 -10 5 24829.3 1998.45 2
-5 -10 -5 25753.1 2198.92 2
5 -10 -5 25337.9 1902.86 1
5 -10 -6 3172.79 718.535 1
5 10 -6 3633.73 659.378 5
5 10 6 1785.95 396.172 4
5 10 -6 2108.94 362.746 1
-5 -10 -6 4400.56 942.365 2
-5 10 -6 3175.45 573.065 3
-5 -10 6 3819.79 774.728 2
5 10 -7 2663.91 550.933 5
5 10 7 1413.12 399.906 4
5 10 -7 1985.36 335.693 1
-5 -10 -7 3218.44 795.892 2
-5 10 -7 2144.1 475.862 3
5 -10 -7 2525.06 605.526 1
5 10 -8 699.359 308.76 5
5 10 8 365.494 193.915 4
-5 -10 -8 610.288 393.368 2
5 10 -8 631.843 183.643 1
-5 10 -8 635.064 247.871 3
5 -10 -8 1009.13 442.036 1
5 10 -9 800.666 307.361 5
-5 10 -9 518.869 264.151 3
5 -10 -9 710.349 388.037 1
5 10 -9 401.131 104.576 1
-5 -10 -9 307.792 327.753 2
5 10 -10 1677.28 445.689 5
5 -10 -10 1305.88 496.179 1
-5 -10 -10 1551.88 659.761 2
-5 10 -10 1266.25 400.425 3
5 10 -11 3371.28 605.321 5
-5 10 -11 4254.32 793.951 3
5 -10 -11 4605.45 856.9 1
-5 -10 -11 2923.68 815.099 2
-5 10 -12 1656.08 508.233 3
-5 -10 -12 2046.66 782.28 2
5 -10 -12 1450.95 514.234 1
5 -10 -13 616.733 420.983 1
-5 10 -13 545.721 322.086 3
5 -10 -14 -405.829 372.094 1
-5 10 -14 148.076 183.141 3
5 -10 -15 381.573 425.097 1
-5 10 -15 -216.066 312.929 3
5 -10 -16 -313.203 304.031 1
-5 10 -16 -159.052 320.457 3
5 -10 -17 589.013 334.13 1
-5 10 -17 617.155 389.767 3
5 -10 -18 943.088 475.016 1
5 10 18 531.353 264.09 5
-5 10 -18 944.626 452.506 3
5 -10 -19 79.1963 109.376 1
5 10 19 -114.661 371.785 5
5 10 20 -178.568 204.916 5
5 11 0 10.1785 67.1871 4
5 -11 0 145.383 195.733 1
-5 -11 0 -57.3865 85.9021 2
-5 11 0 169.484 139.08 3
5 11 0 -28.5522 73.5069 1
5 11 1 2021.91 296.927 4
-5 -11 1 6653.5 1084.53 2
-5 -11 -1 6302.67 1028.6 2
-5 11 -1 3700.16 465.423 3
5 -11 -1 6415.82 966.719 1
5 11 -1 5355.33 744.564 1
5 11 -2 1405.59 341.81 1
5 11 2 672.78 215.028 4
-5 -11 2 1438.47 468.053 2
-5 -11 -2 2295.93 698.48 2
-5 11 -2 1226.33 259.858 3
5 -11 -2 2220 572.707 1
5 11 -3 492.446 220.576 1
5 11 3 209.725 90.4956 4
-5 -11 3 314.614 156.481 2
-5 -11 -3 527.854 309.591 2
-5 11 -3 275.637 111.697 3
5 -11 -3 532.041 296.992 1
5 11 -4 514.299 237.535 1
5 11 4 154.777 120.595 4
-5 -11 4 748.498 239.339 2
-5 -11 -4 944.734 427.368 2
-5 11 4 744.309 158.004 2
-5 11 -4 420.499 164.395 3
5 -11 -4 691.361 296.409 1
5 11 -5 935.767 245.866 1
5 11 5 647.068 236.809 4
-5 -11 5 1831.9 582.959 2
-5 11 5 1761.75 301.234 2
-5 -11 -5 1409.47 481.305 2
-5 11 -5 1450.93 383.153 3
5 -11 -5 2574.67 632.174 1
5 11 -6 4.51033 42.8797 1
-5 -11 6 -134.159 125.669 2
5 11 6 53.9011 157.161 4
-5 11 6 150.919 121.847 2
-5 -11 -6 -396.365 369.384 2
-5 11 -6 194.804 247.978 3
5 -11 -6 227.351 168.544 1
5 11 -7 5433.34 823.68 5
5 11 7 2644.85 514.823 4
-5 -11 -7 6784.67 1173.57 2
-5 11 7 5294.78 655.868 2
-5 11 -7 4411.34 708.69 3
-5 -11 7 5361.04 941.201 2
5 -11 -7 6649.32 1062.93 1
5 11 -7 2613.72 412.546 1
5 11 8 540.29 252.504 4
-5 -11 -8 52.2793 300.825 2
5 11 -8 590.701 287.998 5
-5 11 -8 600.851 240.866 3
5 -11 -8 711.278 323.981 1
-5 -11 -9 2138.52 643.483 2
-5 11 -9 1692.2 428.562 3
5 -11 -9 2469.69 677.995 1
5 11 -9 2365.94 544.24 5
-5 11 -10 2571 556.958 3
-5 -11 -10 2177.63 658.161 2
5 -11 -10 1805.3 577.352 1
5 11 -10 2528.46 560.994 5
5 -11 -11 834.525 344.66 1
-5 11 -11 915.422 285.914 3
-5 -11 -11 983.611 504.421 2
5 11 -11 1172.15 408.471 5
5 -11 -12 120.481 215.38 1
-5 11 -12 -259.128 168.049 3
-5 -11 -12 -433.701 371.657 2
5 11 -12 36.3535 50.2666 5
5 -11 -13 1321.97 491.084 1
-5 11 -13 681.542 333.99 3
5 -11 -14 1784.48 582.615 1
-5 11 -14 2581.52 689.169 3
5 -11 -15 132.251 247.555 1
-5 11 -15 386.614 198.053 3
5 -11 -16 788.416 506.17 1
-5 11 -16 230.796 262.044 3
5 -11 -17 626.345 449.969 1
-5 11 -17 1102.16 477.54 3
5 11 19 88.2624 89.3418 5
-5 -12 0 -330.629 323.968 2
5 12 0 -50.0975 43.6402 4
-5 12 0 -46.2907 49.3139 3
5 -12 0 31.0231 203.773 1
5 -12 1 708.951 355.677 1
5 -12 -1 617.96 280.092 1
5 12 -1 29.0394 52.2156 4
5 12 1 97.4019 75.2842 4
-5 -12 1 334.32 211.514 2
-5 12 -1 276.82 191.915 3
-5 12 1 53.1257 59.3398 3
5 12 -1 626.404 290.678 1
-5 12 -2 5227.27 663.548 3
-5 -12 -2 14131.5 1663.69 2
-5 -12 2 12857.1 1560.65 2
5 -12 2 13992.7 1441.49 1
5 -12 -2 13312.1 1435.75 1
5 12 -2 8074.52 964.993 1
-5 -12 3 3045.04 814.229 2
5 12 3 467.808 181.85 4
5 12 -3 1977.61 466.031 1
-5 -12 -3 3380.54 797.124 2
-5 12 -3 1699.69 364.106 3
5 -12 -3 3816.17 787.529 1
-5 -12 4 3662.83 844.705 2
5 12 -4 1659.23 378.805 1
-5 -12 -4 2919 763.899 2
-5 12 -4 1797.41 409.802 3
5 -12 -4 3887.38 796.611 1
-5 -12 5 5262.51 1011.96 2
5 12 -5 2215.7 437.125 1
-5 -12 -5 5901.38 1089.86 2
-5 12 -5 3856.15 630.587 3
5 -12 -5 6161.51 1008.1 1
5 12 6 74.194 114.951 4
-5 -12 6 606 224.321 2
-5 -12 -6 592.894 337.906 2
-5 12 -6 272.277 165.458 3
5 -12 -6 672.265 332.871 1
-5 -12 -7 5561.81 1079.55 2
-5 -12 7 5925.78 1043.82 2
-5 12 -7 3256.55 630.008 3
5 -12 -7 6259.73 1075.52 1
5 -12 -8 -57.2811 139.744 1
-5 -12 -8 -199.265 92.0229 2
5 12 -8 -130.389 112.853 5
-5 12 -8 35.5079 168.702 3
-5 -12 8 183.3 262.769 2
5 12 -9 213.9 83.5346 5
-5 -12 -9 509.53 277.806 2
-5 12 -9 283.193 242.059 3
5 -12 -9 249.793 153.335 1
5 -12 -10 4781.19 959.119 1
-5 12 -10 4950.03 845.931 3
-5 -12 -10 4740.65 1043.88 2
5 12 -10 6061.09 877.19 5
5 -12 -11 66.2004 247.272 1
-5 12 -11 -144.892 235.413 3
-5 -12 -11 -198.163 314.185 2
5 12 -11 130.137 80.7889 5
5 -12 -12 60.5617 114.065 1
-5 12 -12 504.239 275.953 3
-5 -12 -12 541.537 110.522 2
5 12 -12 526.589 212.011 5
-5 12 -13 -369.801 340.261 3
5 -12 -13 136.662 154.284 1
-5 12 -14 955.469 404.148 3
5 -12 -14 745.932 448.42 1
-5 12 -15 -129.209 307.733 3
5 -12 -15 -477.881 266.743 1
-5 12 -16 2520.1 749.739 3
5 -12 -16 3189.92 850.687 1
-5 -13 0 -95.7656 205.659 2
5 -13 0 60.687 254.29 1
-5 13 0 -34.6329 91.8532 3
-5 -13 1 -219.833 164.936 2
-5 -13 -1 17.6696 255.594 2
-5 13 1 37.4026 83.5636 3
-5 13 -1 -12.2086 117.216 3
5 -13 -1 -14.1152 159.192 1
5 -13 1 -194.806 235.684 1
-5 -13 -2 372.481 285.142 2
-5 -13 2 377.524 285.681 2
-5 13 -2 220.548 118.982 3
5 -13 -2 438.766 265.689 1
5 -13 2 438.599 372.541 1
5 13 -2 37.4017 150.022 1
-5 -13 3 9712.39 1434.19 2
-5 -13 -3 11533.5 1552.88 2
5 -13 3 9215.07 1207.77 1
5 -13 -3 11436.6 1424.42 1
-5 -13 4 516.364 351.837 2
-5 -13 -4 449.383 351.342 2
5 13 4 65.6509 106.569 4
-5 13 -4 172.966 186.19 3
5 -13 4 32.8936 168.474 1
5 -13 -4 106.372 277.176 1
-5 -13 5 3124.28 795.587 2
-5 -13 -5 2836.9 800.274 2
-5 13 -5 890.817 263.504 3
5 -13 -5 3374.06 774.689 1
5 -13 5 3113.65 669.471 1
-5 -13 -6 76.7015 310.62 2
-5 13 -6 -62.4528 285.622 3
5 -13 -6 181.625 115.96 1
-5 -13 6 286.49 326.584 2
-5 -13 -7 1053.99 517.995 2
-5 13 -7 691.036 230.003 3
5 -13 -7 2139.93 697.232 1
-5 -13 7 815.123 430.417 2
-5 -13 -8 -124.9 208.863 2
-5 -13 8 65.9842 77.6737 2
-5 13 -8 123.789 84.2137 3
-5 -13 -9 1634.06 614.698 2
5 -13 -9 1050.35 465.811 1
5 13 -9 1240.98 398.219 5
-5 13 -9 543.82 320.578 3
-5 -13 9 828.574 453.749 2
5 13 -10 -108.418 101.636 5
-5 13 -10 3.65935 201.764 3
-5 -13 -10 387.497 432.973 2
5 -13 -10 5.81279 240.465 1
5 13 -11 160.913 242.574 5
5 -13 -11 197.486 280.211 1
-5 -13 -11 142.791 325.489 2
-5 13 -11 -48.5617 275.222 3
-5 13 -12 -95.6511 202.444 3
5 -13 -12 361.26 309.474 1
-5 13 -13 671.132 291.704 3
5 -13 -13 376.497 195.795 1
-5 13 -14 -255.844 311.275 3
5 -13 -14 367.423 343.466 1
-5 13 -15 -747.024 394.084 3
-5 13 -16 5823.23 1095.31 3
-5 -14 0 -162.272 230.488 2
5 -14 0 -27.7463 157.327 1
-5 14 -1 -50.4396 77.3602 3
-5 -14 -1 -147.663 253.718 2
-5 -14 1 277.925 153.955 2
5 -14 1 106.62 159.37 1
5 -14 -1 271.284 239.543 1
-5 -14 2 3470.25 886.134 2
-5 -14 -2 3231.57 791.359 2
5 -14 2 3552.38 777.616 1
5 -14 -2 4168.49 910.347 1
-5 14 -3 105.567 151.779 3
-5 -14 -3 363.706 404.974 2
-5 -14 3 264.965 193.973 2
5 -14 -3 251.387 303.149 1
5 -14 3 598.982 261.758 1
-5 14 -4 67.7947 156.705 3
-5 -14 4 91.3816 160.338 2
-5 -14 -4 293.188 218.434 2
5 -14 -4 285.714 237.651 1
5 -14 4 247.897 219.329 1
-5 -14 -5 2985.54 815.034 2
-5 14 -5 545.726 234.425 3
5 -14 5 1493.64 486.703 1
5 -14 -5 3469.59 835.698 1
-5 -14 5 2452.54 673.641 2
-5 -14 -6 578.445 402.637 2
-5 14 -6 107.735 73.1533 3
5 -14 -6 95.6793 155.008 1
5 -14 6 354.475 327.083 1
-5 -14 6 274.369 331.592 2
-5 -14 -7 -438.084 357.649 2
-5 -14 7 -229.409 231.442 2
-5 14 -7 -305.896 206.061 3
5 -14 -7 504.378 359.212 1
5 -14 7 107.621 197.819 1
-5 -14 -8 47.0141 192.454 2
5 -14 -8 978.79 337.166 1
-5 -14 8 382.17 318.608 2
-5 14 -8 312.319 274.153 3
5 -14 8 884.295 429.436 1
5 -14 9 312.213 234.021 1
-5 -14 -9 56.0436 312.782 2
5 -14 -9 286.085 259.219 1
5 14 -9 281.329 155.711 5
-5 14 -9 202.12 271.762 3
-5 -14 9 76.226 121.034 2
5 -14 10 362.578 327.106 1
-5 -14 -10 1209.54 566.535 2
5 -14 -10 243.311 343.568 1
5 14 -10 406.161 221.006 5
-5 14 -10 28.5513 213.654 3
-5 -14 10 381.469 315.07 2
-5 -14 11 27.6484 159.473 2
5 -14 -11 74.2038 271.641 1
5 -14 11 -221.159 186.28 1
-5 -14 -11 99.4897 205.438 2
-5 14 -12 830.219 291.309 3
-5 14 -13 825.894 402.479 3
-5 14 -14 -14.2819 88.5805 3
-5 14 -15 -1314.92 528.373 3
-5 -15 0 -85.3728 324.632 2
5 -15 0 461.487 390.019 1
-5 -15 1 -183.467 239.893 2
-5 -15 -1 786.942 550.596 2
5 -15 -1 282.522 337.156 1
5 -15 1 316.248 302.891 1
-5 -15 -2 1204.29 571.241 2
-5 -15 2 1559.51 604.66 2
5 -15 -2 784.695 484.026 1
5 -15 2 826.07 395.162 1
-5 -15 3 -53.7454 229.479 2
-5 -15 -3 -222.068 357.469 2
5 -15 3 41.6696 97.1598 1
5 -15 -3 170.335 210.626 1
5 -15 4 1240.51 490.52 1
5 -15 -4 1535.59 568.862 1
-5 -15 -4 1961.96 651.307 2
-5 -15 4 1237.48 529.168 2
-5 15 -4 242.537 205.082 3
5 -15 5 -60.7786 127.842 1
5 -15 -5 -404.644 279.788 1
-5 15 -5 -363.049 210.183 3
-5 -15 -5 12.8162 212.155 2
-5 -15 -6 1727.46 727.878 2
-5 -15 6 1313.21 539.467 2
5 -15 -6 1800.41 504.086 1
-5 15 -6 341.731 164.006 3
5 -15 6 1401.18 518.368 1
-5 -15 -7 -140.842 193.584 2
-5 -15 7 209.744 199.157 2
5 -15 -7 437.679 325.667 1
-5 15 -7 37.3591 282.582 3
5 -15 7 -204.997 170.262 1
-5 -15 -8 2335.91 760.962 2
5 -15 -8 1986.45 608.001 1
-5 -15 8 1454.34 556.346 2
-5 15 -8 352.466 250.054 3
5 -15 8 961.384 431.659 1
5 -15 -9 190.422 253.027 1
-5 15 -9 5.57471 192.91 3
5 -15 9 7.72048 212.25 1
-5 -15 -9 77.6242 396.608 2
-5 -15 9 -384.926 303.933 2
5 -15 10 -49.3313 161.052 1
-5 -15 -10 1353.67 613.687 2
-5 15 -10 918.04 376.214 3
-5 -15 10 1939.51 710.252 2
5 15 -10 1257.59 476.918 5
-5 15 -11 2043.06 601.829 3
5 -15 11 422 297.022 1
-5 15 -12 361.592 84.6803 3
-5 -15 12 1451.81 640.543 2
-5 15 -13 98.3177 87.677 3
-5 -15 13 -200.677 245.758 2
-5 15 -14 -113.506 273.883 3
-5 -16 0 -337.164 294.839 2
5 -16 0 -227.066 140.96 1
-5 -16 -1 255.212 183.572 2
-5 -16 1 210.598 310.092 2
5 -16 1 21.5135 84.0821 1
5 -16 -1 780.289 497.295 1
-5 -16 -2 1917.13 674.464 2
-5 -16 2 1869.63 642.758 2
5 -16 2 1350.16 533.18 1
5 -16 -2 1759.97 607.899 1
-5 -16 3 1507.78 640.86 2
-5 -16 -3 1423.62 635.701 2
5 -16 -3 1178.9 486.436 1
5 -16 3 1051.6 509.533 1
-5 -16 4 561.841 220.82 2
5 -16 -4 387.38 317.26 1
5 -16 4 120.655 167.112 1
-5 -16 -5 318.012 399.636 2
-5 -16 5 -366.686 362.323 2
5 -16 5 -92.4825 262.958 1
5 -16 -5 543.523 260.399 1
-5 -16 -6 -159.077 243.56 2
-5 -16 6 -16.354 178.486 2
5 -16 6 208.64 278.835 1
5 -16 -6 331.294 132.796 1
-5 -16 -7 317.906 332.622 2
5 -16 7 242.592 297.225 1
-5 16 -8 57.8858 189.643 3
5 -16 8 -102.977 312.277 1
-5 -16 -8 -212.259 257.291 2
-5 -16 8 534.396 346.169 2
-5 16 -9 135.024 166.195 3
5 -16 9 367.494 278.284 1
-5 -16 -9 1378.25 557.978 2
-5 -16 9 1045.73 522.337 2
-5 16 -10 -236.873 211.263 3
-5 -16 -10 151.178 397.575 2
-5 -16 10 435.514 374.907 2
-5 16 -11 351.362 349.627 3
-5 -16 11 1496.83 655.272 2
-5 16 -12 -545.014 329.283 3
-5 -16 12 -194.154 199.816 2
-5 16 -13 -1322.94 520.981 3
-5 -16 13 13.2547 120.451 2
-5 -17 0 -296.221 498.917 2
5 -17 0 376.075 141.264 1
-5 -17 -1 119.785 135.584 2
-5 -17 1 -94.8269 248.101 2
5 -17 1 159.201 152.915 1
5 -17 -1 191.09 112.452 1
5 -17 -2 418.51 346.4 1
-5 -17 2 565.193 352.266 2
-5 -17 -2 -636.084 414.737 2
5 -17 2 421.059 294.14 1
5 -17 -3 958.594 464.429 1
5 -17 3 238.503 315.768 1
-5 -17 -3 1321.33 693.51 2
-5 -17 3 1264.15 576.872 2
5 -17 4 498.243 313.825 1
-5 -17 4 1116.34 511.186 2
-5 -17 -4 910.617 529.833 2
5 -17 5 181.336 293.455 1
-5 -17 5 -1.41763 170.546 2
-5 -17 -5 122.158 382.059 2
-5 -17 6 3115.01 885.194 2
-5 -17 -6 3839.91 973.45 2
5 -17 7 117.331 223.993 1
-5 -17 7 -92.1533 171.822 2
5 -17 8 168.036 231 1
-5 -17 8 155.057 296.07 2
-5 -17 9 500.861 340.155 2
-5 -17 10 -209.183 135.101 2
-5 -17 11 578.069 449.761 2
-5 -18 0 -419.102 330.966 2
-5 -18 1 143.354 382.456 2
-5 -18 -1 700.038 495.288 2
-5 -18 2 621.464 462.12 2
-5 -18 -2 530.815 492.377 2
5 -18 3 81.8564 192.261 1
-5 -18 -3 393.87 330.736 2
-5 -18 3 107.331 184.908 2
5 -18 4 125.087 260.658 1
-5 -18 4 424.286 247.643 2
-5 -18 -4 548.634 346.697 2
5 -18 5 246.372 222.892 1
-5 -18 5 199.12 270.362 2
5 -18 6 35.9755 111.588 1
-5 -18 6 -248.278 246.262 2
-5 -18 7 926.527 608.443 2
-6 0 0 47092.4 2288.63 2
-6 0 0 46872.7 2162.53 5
-6 0 1 101.196 223.482 2
6 0 1 -27.6472 61.3349 3
-6 0 -1 -205.737 136.589 2
-6 0 1 -62.5951 150.946 5
-6 0 -1 -88.6239 171.871 5
-6 0 2 5877.01 759.017 5
-6 0 -2 4658.56 691.377 5
6 0 2 5388.3 680.857 3
-6 0 -2 4770.38 754.228 2
6 0 3 -100.044 181.815 3
-6 0 3 26.4236 81.5685 5
-6 0 -3 -109.472 155.568 5
-6 0 -3 -60.4947 172.452 2
-6 0 4 17322.3 1333.77 5
-6 0 -4 16932 1336.09 5
6 0 4 20868.5 1437.07 3
-6 0 -4 19213.3 1509.49 2
-6 0 5 164.678 118.181 5
-6 0 -5 6.20958 124.263 5
-6 0 -5 345.033 186.656 2
6 0 5 -105.398 64.7258 3
6 0 5 73.9412 105.35 2
6 0 6 58809.2 2528.09 3
-6 0 -6 49553.4 2342.66 5
-6 0 6 51139.6 2210.33 5
6 0 6 55394 2612.98 2
-6 0 -6 57886 2694.64 2
-6 0 7 -81.2251 58.6775 5
-6 0 -7 29.8633 144.239 2
6 0 7 -89.8017 131.243 3
6 0 7 -86.8114 136.228 2
-6 0 -8 38307.9 2033.79 4
-6 0 -8 43636.8 2460.19 2
-6 0 -8 41734.7 2223.59 3
6 0 8 42235.6 2414.09 2
-6 0 -9 -187.349 294.178 2
-6 0 9 122.304 142.052 5
-6 0 9 12.0843 52.9845 4
-6 0 -9 95.2689 150.271 3
6 0 9 393.74 332.186 2
-6 0 -9 307.174 153.812 4
-6 0 -10 1417.06 397.292 4
-6 0 10 525.073 337.644 5
-6 0 10 1265.12 308.408 4
6 0 10 1362.99 457.569 2
-6 0 -10 1527.29 485.402 2
-6 0 -10 1373.78 445.669 3
-6 0 11 -130.584 173.116 5
-6 0 -11 247.929 259.712 3
-6 0 -11 231.841 250.152 4
-6 0 11 22.4997 85.511 4
-6 0 12 49885.4 2079.84 4
-6 0 -12 57724.9 2847.63 3
6 0 -12 53477.9 2235.25 1
-6 0 -12 53916.3 2681.38 4
-6 0 13 117.067 125.99 5
-6 0 -13 362.108 274.131 3
-6 0 -13 -53.4615 91.6718 4
-6 0 13 24.0064 50.1194 4
6 0 -13 148.85 167.872 1
-6 0 -14 4278.54 781.699 4
-6 0 14 2707.48 491.938 4
-6 0 -14 4824.86 872.425 3
6 0 -14 4189.38 622.035 1
-6 0 15 33.4813 93.9377 4
-6 0 -15 217.608 192.109 4
-6 0 15 132.814 96.4446 5
6 0 -15 12.1974 104.703 3
-6 0 -15 260.299 171.419 3
6 0 -15 -107.306 189.246 1
-6 0 -16 8114.64 1143.44 4
6 0 -16 9001.31 984.86 3
-6 0 -16 9380.63 1286.25 3
6 0 -16 5138.54 702.775 1
6 0 -17 13.4613 118.548 3
-6 0 -17 -115.578 154.99 3
-6 0 -17 -72.2424 202.637 4
6 0 -18 4085.68 704.299 3
-6 0 -18 4900.13 934.999 3
-6 0 -18 5313.41 1000.29 4
6 0 -19 192.609 136.115 3
-6 0 -19 179.794 308.951 4
-6 0 -19 -48.7865 224.062 3
6 0 -20 1270.69 408.433 3
-6 0 -20 1724.21 554.85 4
-6 0 -20 1151.73 485.285 3
6 0 -21 29.3752 86.9552 3
-6 1 0 3448.97 637.858 5
-6 -1 0 4340.4 652.42 5
-6 -1 0 3473.22 639.592 2
-6 1 0 3875.84 646.932 2
6 1 0 4541.01 654.954 3
-6 1 -1 9385.4 969.838 5
-6 -1 1 10577.4 1004.47 5
-6 -1 -1 9866.02 998.796 5
6 1 1 11093 1023.24 3
-6 1 1 10017.7 1019.66 2
-6 -1 1 10823.6 1129.55 2
-6 -1 -1 10032.3 1101.38 2
-6 1 -1 9993 1042.73 2
-6 1 -2 1124.5 327.831 5
-6 -1 2 1193.76 344.898 5
-6 -1 -2 1319.96 381.814 5
6 -1 2 1205.47 285.842 3
6 1 2 961.794 272.479 3
-6 -1 -2 1083.38 374.009 2
-6 1 -2 1538.14 393.653 2
-6 -1 -3 20588.6 1478.77 5
-6 1 -3 21803 1503.54 5
-6 -1 3 21588.2 1466.15 5
-6 -1 -3 21839.9 1641.14 2
-6 1 -3 21664.6 1524.36 2
6 1 3 25462.1 1601.18 3
6 -1 3 23780.4 1470.46 3
-6 1 -4 7397.77 866.097 5
-6 -1 4 7536.45 848.294 5
6 1 4 9098.99 952.349 3
6 -1 4 8046.83 872.783 3
-6 -1 -4 8333.85 1029.04 2
-6 1 -4 8210.97 943.488 2
-6 -1 5 3961.62 668.18 5
-6 1 -5 4010.92 653.034 5
6 -1 5 5131.41 708.068 3
6 1 5 4838.06 717.748 3
-6 1 -5 4014.63 682.209 2
-6 -1 -5 4940.87 796.263 2
6 1 5 4342 721.813 2
-6 -1 6 1569.32 406.535 5
-6 1 -6 1586.7 400.576 5
-6 -1 -6 1875.52 508.421 2
-6 1 -6 1870.27 461.728 2
-6 -1 -6 2116.72 425.274 4
6 1 6 1774.65 499.942 3
6 -1 6 2309.12 481.19 3
6 -1 6 1915.95 460.063 2
-6 1 -6 2142 480.443 3
6 1 6 2144.59 564.426 2
-6 -1 7 391.335 177.665 5
-6 1 -7 306.272 208.51 5
-6 -1 -7 637.364 272.366 4
-6 1 -7 577.844 317.258 2
-6 -1 -7 609.8 358.192 2
6 1 7 392.831 252.364 3
6 -1 7 578.728 280.583 3
6 1 7 661.226 310.555 2
-6 1 -7 450.524 180.291 3
6 -1 7 588.437 289.735 2
-6 1 -8 4237.98 703.202 5
-6 -1 8 4069.63 657.518 5
-6 -1 8 4748.37 483.578 4
-6 -1 -8 4752.08 700.583 4
-6 1 -8 4774.4 804.397 2
-6 -1 -8 4859.01 841.475 2
6 -1 8 5344.83 805.823 3
-6 1 -8 5571.39 799.565 3
6 -1 8 4908.78 800.548 2
6 1 8 5865.07 907.792 2
-6 1 -9 2749.11 570.391 4
-6 -1 -9 3444.6 606.32 4
-6 -1 9 3284.7 437.561 4
-6 -1 9 1571.27 462.97 5
-6 -1 -9 3583.82 720.821 2
-6 1 -9 3641.15 685.252 3
-6 -1 -9 3237.37 599.754 3
6 1 9 3032.93 727.129 2
6 -1 9 3160.37 670.649 2
-6 1 -9 2861.16 616.12 2
-6 1 -10 4720.98 860.159 4
-6 -1 -10 5768.83 779.777 4
-6 -1 10 4666.42 537.349 4
-6 1 10 4010.04 573.103 4
-6 -1 10 4908 678.649 5
6 -1 10 4580 825.487 2
-6 1 -10 5666.9 854.857 3
-6 -1 -10 5694.5 882.956 3
-6 -1 -10 5204.73 917.423 2
-6 1 -10 4992.68 858.077 2
-6 1 -11 22517.8 1711.32 4
-6 -1 -11 22572.7 1637.42 4
-6 1 11 18902.6 1257.13 4
-6 -1 11 21432.1 1222.88 4
-6 -1 -11 22722.6 1996.02 2
-6 -1 -11 24312.4 1811.1 3
-6 1 -11 25742.5 1847.74 3
6 -1 -11 21275 1520.49 1
-6 -1 12 -52.6634 150.606 5
6 1 -12 204.589 165.665 1
6 -1 -12 68.2054 205.215 1
-6 -1 -12 44.2472 242.848 3
-6 1 -12 -40.2415 74.4445 3
-6 -1 -12 -41.9194 157.722 4
-6 -1 12 112.677 141.196 4
-6 1 12 324.351 190.335 4
-6 1 -12 77.63 198.56 4
-6 -1 13 313.561 173.026 5
-6 -1 -13 218.3 208.451 3
-6 1 -13 531.031 343.016 3
6 1 -13 334.237 128.582 1
6 -1 -13 394.427 215.864 1
-6 1 -13 76.606 139.962 4
-6 -1 13 339.355 168.171 4
-6 -1 -13 222.094 142.46 4
-6 1 13 325.631 120.715 4
6 -1 -14 3063.24 575.362 1
6 1 -14 3813.86 569.849 1
-6 1 14 1887.21 431.253 4
-6 1 -14 4455.9 843.794 4
6 -1 -14 3713.57 574.795 3
-6 -1 -14 4251.84 759.836 4
-6 -1 14 3493.07 532.251 4
-6 -1 14 1330.63 362.559 5
-6 -1 -14 4588.13 878.273 3
-6 1 -14 4587.21 832.098 3
-6 -1 15 -283.866 158.537 5
-6 -1 15 116.31 139.773 4
-6 1 -15 676.1 382.367 4
-6 -1 -15 499.717 355.549 4
6 -1 -15 71.1653 140.366 3
-6 -1 -15 88.9905 183.951 3
-6 1 -15 561.579 331.178 3
6 -1 -15 47.107 127.486 1
6 1 -15 107.205 112.693 1
6 -1 -16 4487.32 671.455 3
-6 -1 -16 3524.19 768.198 3
-6 1 -16 4703 929.481 3
-6 1 -16 3884.31 810.017 4
-6 -1 -16 4026.59 820.89 4
6 1 -16 3928.39 685.312 3
6 -1 -16 2775.78 564.669 1
6 1 -16 1990.93 403.445 1
6 1 -17 392.028 237.972 3
6 -1 -17 -45.6934 90.245 3
-6 1 -17 212.483 122.141 3
-6 -1 -17 121.745 211.658 4
-6 1 -17 -192.967 162.5 4
6 -1 -17 -27.4156 117.768 1
6 1 -17 -21.0532 75.7409 1
6 -1 -18 535.215 247.005 3
6 1 -18 555.035 249.948 3
-6 1 -18 462.135 350.848 3
-6 -1 -18 795.689 315.404 3
-6 1 -18 539.596 316.534 4
-6 -1 -18 -233.958 228.446 4
6 -1 -18 30.9505 176.536 1
6 -1 -19 773.034 318.431 3
6 1 -19 412.465 205.156 3
-6 1 -19 214.318 196.205 3
-6 -1 -19 176.018 251.068 3
-6 -1 -19 961.249 500.132 4
-6 1 -19 504.22 424.206 4
6 -1 -19 -40.2788 137.06 1
6 1 -20 425.934 270.703 3
-6 -1 -20 1075.71 404.934 4
-6 1 -20 987.252 465.573 4
-6 1 -20 621.133 411.607 3
-6 -1 -20 418.137 235.354 3
6 1 -21 60.1528 143.732 3
6 1 -22 63.7713 129.638 3
-6 2 0 17066.5 1311.33 2
-6 -2 0 16457.2 1447 2
-6 -2 1 1264.57 331.561 5
-6 2 -1 1105.62 294.019 2
-6 -2 -1 1658.3 492.021 2
-6 2 1 1279.9 334.81 2
6 2 1 1384.78 373.884 3
-6 -2 1 1155.23 350.365 2
6 -2 -1 1286.12 295.94 3
-6 -2 2 9505.89 972.365 5
6 2 2 11667.6 1071.7 3
6 -2 -2 8991.9 789.28 3
-6 -2 2 8044.59 985.999 2
-6 -2 -2 9299.85 1089.82 2
-6 2 -2 9937.93 994.588 2
-6 -2 -3 3308.31 462.88 4
6 -2 3 3311.22 526.643 3
-6 -2 -3 3204.02 647.091 2
-6 2 -3 3337.43 581.412 2
6 -2 -3 4130.71 521.653 3
6 2 3 3637.52 609.605 3
-6 -2 3 3994.49 628.144 5
-6 2 -4 6215.95 784.882 5
-6 -2 4 5922.28 776.102 5
6 2 4 7234.05 889.899 3
6 -2 -4 7128.63 690.143 3
-6 -2 -4 6337.68 904.577 2
-6 2 -4 6682.04 840.457 2
6 -2 4 6954.79 787.394 3
-6 2 -5 9406.68 981.136 5
-6 -2 5 8240.81 897.79 5
6 -2 5 11236.5 1032.38 3
-6 2 -5 10737.6 1005.99 3
6 2 5 11674.3 1150.11 3
6 2 5 10971.6 1184.14 2
-6 -2 -5 9881.25 1156.47 2
-6 2 -5 9591.81 1007.85 2
-6 2 -6 24132.2 1594.21 5
-6 -2 6 22954 1554.67 5
-6 2 -6 26303.7 1715.36 2
6 -2 6 28150.7 1697.65 3
6 2 6 25929.2 1784.02 3
-6 2 -6 28208.8 1704.47 3
6 -2 6 25185.1 1635.57 2
6 2 6 28067.8 1973.88 2
-6 -2 -6 26840.9 1955.04 2
-6 -2 -7 59.7671 94.2486 4
-6 -2 7 -23.1295 36.2169 4
-6 2 -7 128.661 123.661 5
-6 -2 7 -17.8697 103.755 5
-6 2 -7 -24.2367 76.729 2
-6 -2 -7 -58.3271 220.035 2
6 -2 7 284.261 237.632 3
-6 2 -7 -9.99981 61.6507 3
6 -2 7 214.918 274.142 2
6 2 7 -59.5839 105.508 2
-6 2 -8 1571.52 445.046 2
-6 -2 -8 1751.69 409.295 4
-6 -2 8 1833.02 295.608 4
-6 2 -8 1630.49 416.782 5
-6 -2 8 1748.97 396.115 5
-6 -2 -8 2530.07 652.083 2
6 -2 8 2201.95 498.87 3
6 -2 8 1899.32 504.541 2
-6 2 -8 1881.32 459.054 3
6 2 8 1885.95 608.812 2
-6 -2 -9 2620.95 543.047 4
-6 -2 9 2340.65 335.495 4
-6 2 -9 2438.07 500.34 5
-6 -2 9 1618.31 474.622 5
-6 -2 -9 2626.45 638.698 2
-6 2 -9 2911.36 632.193 2
6 -2 9 2423.03 599.002 2
-6 2 -9 2902.18 594.164 3
-6 -2 10 1238.41 261.215 4
-6 -2 -10 1313.62 365.87 4
-6 -2 10 1782.3 425.71 5
-6 2 -10 1111.33 326.472 5
6 -2 10 1595.49 484.861 2
-6 2 -10 1603.68 439.171 3
-6 -2 -10 1885.56 551.313 2
6 -2 -11 5562.79 799.744 1
-6 -2 -11 5541.29 996.678 2
-6 -2 11 4377.16 612.073 5
-6 -2 -11 6377.23 876.88 4
-6 -2 11 6051.75 593.744 4
-6 2 11 4832.35 675.764 4
-6 2 -11 5896.02 878.994 3
-6 2 -11 5802.4 858.53 4
-6 -2 -11 6314.55 965.8 3
6 -2 11 5741.82 933.696 2
-6 2 -12 1618.18 490.921 4
-6 -2 -12 2027.98 512.625 4
-6 -2 12 1592.52 338.835 4
-6 2 12 1134.55 325.187 4
-6 -2 -12 1434.14 485.052 3
-6 2 -12 1566.9 489.427 3
6 2 -12 1699.95 351.251 1
6 -2 -12 1948.41 458.67 1
-6 -2 -12 2141.01 694.033 2
6 -2 -13 360.241 170.901 3
-6 -2 -13 429.55 295.732 3
-6 2 -13 345.013 125.754 3
6 2 -13 319.418 176.132 1
6 -2 -13 160.865 187.66 1
-6 -2 13 401.537 202.439 4
-6 -2 -13 362.236 174.263 4
-6 2 13 243.101 157.61 4
-6 2 -13 274.466 214.198 4
-6 -2 14 318.213 171.732 4
-6 -2 -14 41.605 78.7379 4
-6 2 -14 253.338 335.648 4
-6 -2 -14 94.2223 154.788 3
6 -2 -14 315.021 190.36 3
-6 2 -14 288.966 205.3 3
6 2 -14 335.527 181.303 1
6 -2 -14 228.852 128.393 1
-6 2 -15 92.351 239.577 4
-6 -2 -15 425.789 270.535 4
-6 -2 -15 232.896 134.746 3
6 -2 -15 -38.9073 130.542 3
-6 2 -15 46.8718 182.955 3
6 2 -15 53.8801 77.6878 1
6 -2 -15 220.114 227.378 1
-6 -2 -16 612.87 328.346 3
6 -2 -16 1054.02 316.742 3
6 2 -16 961.914 354.414 3
-6 2 -16 1033.18 434.979 4
-6 -2 -16 1235.57 454.17 4
-6 2 -16 974.396 370.734 3
6 2 -16 102.427 113.226 1
6 -2 -16 543.35 79.0044 1
-6 -2 -17 464.772 270.057 3
6 2 -17 -0.77056 71.9041 3
6 -2 -17 347.708 160.831 3
-6 2 -17 254.941 265.106 4
-6 -2 -17 196.032 125.626 4
-6 2 -17 67.0253 183.301 3
6 -2 -17 86.409 122.289 1
-6 -2 -18 10.1001 92.6082 3
6 2 -18 368.395 255.068 3
6 -2 -18 88.2623 108.77 3
-6 -2 -18 629.39 386.532 4
-6 2 -18 -185.339 221.731 4
-6 2 -18 212.461 77.4789 3
6 -2 -18 3.09705 178.295 1
-6 -2 -19 -134.029 230.215 3
6 2 -19 57.0922 154.325 3
-6 -2 -19 328.963 268.291 4
-6 2 -19 -104.426 288.882 4
-6 2 -19 256.532 316.367 3
6 -2 -19 42.9502 176.758 1
-6 -2 -20 997.908 479.991 4
-6 2 -20 1292.86 516.955 4
-6 2 -20 325.544 174.387 3
-6 -2 -20 451.854 284.803 3
6 2 -20 460.739 230.25 3
6 2 -21 75.5122 146.765 3
6 2 -22 634.602 360.83 3
-6 -3 0 5628.87 482.993 4
6 -3 0 5934.06 629.352 3
-6 3 0 6169.46 767.74 2
-6 -3 0 5623.78 855.778 2
-6 3 -1 2070.12 443.751 2
-6 -3 1 1879.65 263.325 4
-6 -3 -1 1941.65 300.214 4
6 -3 -1 2150.63 372.323 3
6 3 1 2634.92 526.401 3
-6 -3 1 2481.75 581.176 2
-6 3 1 2099.67 423.257 2
-6 -3 -1 1945.07 537.055 2
-6 3 -2 127.617 159.912 2
-6 -3 -2 183.404 237.772 2
-6 -3 -2 132.985 81.4968 4
6 -3 -2 -10.4556 93.1574 3
6 3 2 21.2818 114.315 3
-6 -3 2 -18.8978 150.103 2
-6 -3 -3 59.2057 96.0176 2
-6 3 -3 163.149 93.7605 2
-6 -3 -3 304.742 125.548 4
6 -3 -3 291.126 133.135 3
6 3 3 40.9031 78.4787 3
-6 3 -4 107.039 149.516 2
-6 -3 -4 505.288 270.938 2
-6 -3 -4 94.4433 107.232 4
6 -3 4 123.782 70.1832 3
-6 3 -4 57.3572 144.409 3
6 -3 -4 184.273 95.859 3
6 3 4 -41.5871 166.573 3
-6 -3 5 720.598 120.215 4
-6 3 -5 400.231 207.439 2
-6 -3 -5 764.529 377.282 2
6 3 5 222.197 120.112 3
6 -3 5 601.668 199.352 3
6 -3 -5 706.819 203.861 3
-6 3 -5 570.375 194.536 3
6 3 5 544.304 312.764 2
-6 3 -6 954.039 318.399 5
-6 -3 6 744.922 129.841 4
-6 -3 -6 517.939 274.397 2
-6 3 -6 1314.47 407.884 2
6 -3 6 857.589 286.09 3
6 3 6 915.904 319.222 3
6 -3 6 1134.08 387.371 2
6 3 6 953.702 409.47 2
-6 3 -6 716.427 172.026 3
-6 -3 -7 6898.35 769.394 4
-6 -3 7 7303.95 408.984 4
-6 3 -7 7603.84 911.525 5
6 -3 7 9390.05 992.191 3
-6 3 -7 7750.25 927.121 2
-6 -3 -7 7236.9 1037.71 2
-6 3 -7 9420.56 985.45 3
6 -3 7 7959.89 923.264 2
-6 -3 -8 8010.52 876.268 4
-6 -3 8 7231.96 443.19 4
-6 3 -8 7794.78 927.402 5
-6 -3 -8 8236.5 1161.24 2
-6 3 -8 8506.76 993.633 2
6 -3 8 8920.84 1018.42 3
-6 3 -8 9365.11 1047.14 3
6 -3 8 7573.76 958.034 2
-6 -3 9 43695.9 1197.57 4
-6 -3 -9 45853.7 2177.25 4
-6 3 -9 42805 2179.69 5
-6 -3 -9 50185.6 2935.71 2
-6 3 -9 47729 2406.55 3
6 -3 9 42470.8 2297.98 2
-6 -3 -10 2369.14 519.001 4
-6 -3 10 2806.93 335.739 4
-6 3 -10 2582.96 525.438 5
6 -3 10 2964.62 640.301 2
-6 -3 -10 2367.09 643.043 2
-6 3 -10 2886.27 632.868 3
6 -3 -10 3073.61 650.164 1
-6 3 -11 2033.04 505.448 5
-6 -3 11 2998.85 374.992 4
-6 -3 -11 3353.3 623.01 4
6 -3 11 3054.35 647.674 2
-6 3 -11 3224.77 689.814 3
6 -3 -11 3467.52 630.686 1
-6 -3 -11 2232.14 653.908 2
-6 3 12 -4.40257 98.2023 4
-6 3 -12 47.274 115.277 5
-6 -3 12 -82.4848 52.6268 4
-6 -3 -12 -87.4684 244.859 4
-6 3 -12 131.259 133.802 4
6 -3 12 -441.516 264.619 2
6 -3 -12 -30.5257 65.8762 3
-6 3 -12 52.2398 127.861 3
6 -3 -12 -337.708 205.781 1
6 3 -12 25.6961 95.1922 1
-6 -3 -12 -35.7196 179.37 2
6 -3 -13 38.8265 37.3376 3
-6 -3 13 142.468 128.29 4
-6 -3 -13 -221.924 207.05 4
-6 3 -13 201.179 221.855 4
-6 3 -13 -123.717 92.782 3
6 3 -13 -0.39197 89.5618 1
6 -3 -13 -202.393 201.58 1
-6 -3 -14 2198.9 618.545 3
-6 3 -14 2468.79 584.462 4
-6 -3 -14 3559.59 712.855 4
6 -3 -14 2846.15 453.5 3
-6 3 -14 2417.27 598.642 3
6 3 -14 1565.3 322.303 1
6 -3 -14 2329.45 563.861 1
-6 -3 -15 826.627 416.634 3
-6 -3 -15 1048.27 366.004 4
-6 3 -15 624.048 271.92 4
6 3 -15 167.057 101.77 1
6 -3 -15 599.863 241.382 3
-6 3 -15 600.771 389.668 3
6 -3 -15 276.657 130.716 1
-6 -3 -16 329.82 166.341 4
-6 3 -16 452.924 252.914 4
-6 -3 -16 825.591 283.494 3
6 -3 -16 406.049 197.992 3
-6 3 -16 189.279 207.63 3
6 -3 -16 506.225 272.997 1
-6 -3 -17 129.086 122.296 4
-6 3 -17 340.798 150.14 4
-6 -3 -17 245.495 189.557 3
6 3 -17 508.708 237.473 3
6 -3 -17 453.708 233.547 3
-6 3 -17 297.074 134.519 3
6 -3 -17 163.15 174.023 1
-6 -3 -18 -30.3065 257.75 4
-6 3 -18 41.5182 95.3961 4
-6 -3 -18 28.5502 190.225 3
6 3 -18 90.6585 152.775 3
-6 3 -18 269.503 260.063 3
6 -3 -18 -26.9308 215.364 1
-6 -3 -19 269.252 334.982 4
-6 3 -19 527.858 405.873 4
-6 -3 -19 285.326 227.388 3
6 3 -19 -216.062 279.875 3
-6 3 -19 20.6538 125.062 3
6 -3 -19 164.286 142.01 1
-6 3 -20 673.416 353.65 4
6 3 -20 776.585 211.56 3
-6 -3 -20 743.796 303.631 3
-6 3 -20 944.803 408.615 3
6 -3 -20 -41.3092 218.151 1
6 3 -21 -5.11716 158.187 3
6 3 -22 274.734 174.195 3
6 3 -23 133.623 318.482 3
6 -4 0 9191.42 761.812 3
-6 -4 0 8896.73 553.249 4
-6 4 0 10503.7 944.827 2
-6 -4 0 9098.32 1131.26 2
6 4 1 106.387 155.333 5
-6 4 -1 212.433 200.395 2
-6 -4 1 -23.0555 40.03 4
-6 -4 -1 73.54 70.4172 4
6 -4 1 65.7495 88.6232 3
6 -4 -1 71.5129 129.214 3
-6 4 1 -26.4246 132.485 2
-6 -4 -1 244.071 249.889 2
-6 -4 1 -198.867 140.638 2
6 4 2 62.0571 75.7866 5
-6 4 -2 137.751 95.8083 2
-6 -4 -2 288.925 243.599 2
-6 -4 2 264.402 80.9905 4
-6 -4 -2 458.906 137.27 4
6 -4 -2 377.841 167.622 3
-6 -4 2 405.211 220.639 2
6 4 2 520.073 245.532 3
6 4 3 1550.67 484.271 5
-6 -4 -3 1577.32 308.381 4
-6 -4 -3 1288.65 445.94 2
-6 4 -3 1576.08 366.915 2
6 -4 -3 1764.82 279.101 3
6 4 3 1472.81 429.561 3
-6 4 -3 1519.29 339.528 3
-6 -4 -4 3511.83 479.007 4
6 4 4 3947.69 700.336 5
6 -4 4 3158.62 543.395 3
-6 4 -4 3024.86 501.821 2
-6 -4 -4 3147.09 690.88 2
6 4 4 3763.99 687.098 3
6 -4 -4 3523.9 424.625 3
-6 4 -4 3061.21 510.838 3
6 4 5 4118.12 710.66 5
6 -4 5 3810.4 595.43 3
-6 4 -5 3855.74 589.699 2
-6 -4 -5 3402.21 756.117 2
-6 4 -5 3497.17 587.957 3
6 -4 -5 4108.02 435.241 3
6 4 5 3729.77 680.054 3
6 4 5 3919.21 744.367 2
6 4 6 23194.7 1698.89 5
-6 4 -6 22555.6 1470.42 2
6 -4 6 26448.5 1622.99 3
6 -4 -6 26241.9 1104.2 3
-6 4 -6 25615.4 1602.75 3
-6 -4 -6 22862.2 1908.7 2
6 4 7 680.668 313.908 5
-6 -4 -7 513.138 194.1 4
6 -4 7 344.732 117.821 3
6 -4 -7 354.549 143.82 3
6 -4 7 288.922 165.254 2
-6 4 -7 446.3 309.436 3
-6 4 -7 440.663 185.763 2
-6 -4 -7 625.582 353.491 2
-6 -4 -8 6321.98 756.108 4
-6 4 -8 6797.19 857.235 5
6 4 8 6465.31 924.243 5
6 -4 8 7671.52 921.179 3
-6 4 -8 8458.94 977.667 3
6 -4 8 5569.66 766.995 2
-6 -4 -8 7257.35 1118.76 2
-6 -4 -9 9612.3 977.39 4
6 4 9 9201.42 1112.17 5
-6 4 -9 8107.8 938.013 5
-6 -4 -9 9609.87 1317.41 2
-6 4 -9 10862.1 1128.15 3
6 -4 9 8102.3 959.003 2
6 -4 -10 4029.15 707.011 1
-6 -4 -10 3230.73 594.417 4
6 4 10 3480.9 670.992 5
-6 4 -10 2418.38 503.369 5
-6 -4 -10 2557.31 684.499 2
-6 4 -10 2950.31 590.844 3
6 -4 10 2171.11 481.663 2
6 -4 -11 8792.28 1061.86 1
-6 -4 -11 10726.9 1132.67 4
6 4 11 8430.76 1088.35 5
-6 4 -11 7529.85 908.561 5
6 -4 -11 8649.65 636.608 3
-6 -4 -11 8292.96 1266.13 2
-6 4 -11 10105.7 1164.76 3
6 -4 11 7007.7 960.274 2
6 4 12 725.684 333.077 5
-6 -4 -12 925.538 313.564 4
6 -4 12 398.17 254.641 2
6 -4 -12 755.213 199.37 3
-6 4 -12 1416.41 481.017 3
6 -4 -12 294.503 107.646 1
6 4 -12 729.672 235.602 1
[truncated: 165,564 more chars]
